# Supplementary material for: Reconstruction and Analysis of a Genome-Scale Metabolic Model of Acinetobacter lwoffii
Source: Int J Mol Sci. 2024 Aug 28;25(17):9321. doi: 10.3390/ijms25179321 (PMC11395192; doi:10.3390/ijms25179321)
Supplement: Supplementary file 1 [file ijms-25-09321-s001.zip]

Archive with 5 entries (5 files):
- Supplementary File S1.xlsx
- Supplementary File S2.xml
- Supplementary file S3.html
- Supplementary File S4.mat
- Supplementary File S5.pdf
