# Supplementary material for: Reconstruction and Analysis of a Genome-Scale Metabolic Model of Acinetobacter lwoffii
Source: Int J Mol Sci. 2024 Aug 28;25(17):9321. doi: 10.3390/ijms25179321 (PMC11395192; doi:10.3390/ijms25179321)
Supplement: Supplementary file 1 [file ijms-25-09321-s001.zip › Supplementary File S1.xlsx]

## Sheet: Introduction
Table S1	All the reactions in the iNX811
Table S2	All the metabolites in the iNX811
Table S3	The shared metabolites and reactions by the model iNX811, the iATCC19606 and A. baylyi ADP1 models
Table S4	Unique metabolites and reactions in the model iNX811
Table S5	Essential genes prediction
Table S6	Biomass composition of Acinetobacter lwoffii
Table S7	Nutrient uptake constrains

## Sheet: Table S1
Abbreviation	Description	Reaction	GPR	Lower bound	Upper bound	Subsystem	EC Number	KEGG ID
Rxn0001	phenol,NADH:oxygen oxidoreductase (2-hydroxylating)	C00004[c] + C00007[c] + 2 C00080[c] + C00146[c] -> C00001[c] + C00003[c] + C00090[c]	LNSL_2975 and LNSL_2976 and LNSL_2977 and LNSL_2978 and LNSL_2979 and LNSL_2980	0	1000	Aminobenzoate degradation	1.14.13.7	R10043
Rxn0002	L-mandelate dehydrogenase	C00061[c] + C01984[c] <=> C00080[c] + C01847[c] + C02137[c]	LNSL_3335	-1000	1000	Aminobenzoate degradation		R07664
Rxn0003	benzoylformate carboxy-lyase	C02137[c] -> C00011[c] + C00261[c]	LNSL_2802 or LNSL_3311	0	1000	Aminobenzoate degradation		R01764
Rxn0004	glucosamine-fructose-6-phosphate aminotransferase	C00064[c] + C00080[c] + C05345[c] -> C00025[c] + C00352[c]	LNSL_2809	0	1000	Aminosugars metabolism	2.6.1.16
Rxn0005	glucosamine-1-phosphate N-acetyltransferase	C00024[c] + C06156[c] -> C00010[c] + C04501[c]	LNSL_2808	0	1000	Aminosugars metabolism	2.3.1.157	R05332
Rxn0006	Atrazine chlorohydrolase;atzA	C00001[c] + C06551[c] -> C01327[c] + C06552[c]	LNSL_1447	0	1000	Atrazine degradation	3.8.1.8	R05558
Rxn0007	4-(Ethylamino)-2-hydroxy-6-(isopropylamino)-1,3,5-triazine ethylaminohydrolase	C00001[c] + C06552[c] -> C00797[c] + C06553[c]	LNSL_1447 or LNSL_2915	0	1000	Atrazine degradation	3.5.4.43	R05559
Rxn0008	cyanuric acid amidohydrolase	C00001[c] + C06554[c] -> C22084[c]	LNSL_0141	0	1000	Atrazine degradation	3.5.2.15	R12332
Rxn0009	spontaneous	C22084[c] -> C00011[c] + C06555[c]		0	1000	Atrazine degradation		R12335
Rxn0010	biuret amidohydrolase	C00001[c] + C06555[c] -> C00014[c] + C00080[c] + C01010[c]	LNSL_2724	0	1000	Atrazine degradation	3.5.1.84	R05563
Rxn0011	benzoate,NADH:oxygen oxidoreductase (1,2-hydroxylating)	C00004[c] + C00007[c] + 2 C00080[c] + C00180[c] -> C00003[c] + C04634[c]	LNSL_1570 AND LNSL_1569	0	1000	Benzoate degradation	1.14.12.10	R07188
Rxn0012	4-hydroxybenzoate,NADPH:oxygen oxidoreductase	C00005[c] + C00007[c] + 2 C00080[c] + C00156[c] <=> C00001[c] + C00006[c] + C00230[c]	LNSL_1790	-1000	1000	Benzoate degradation	1.14.13.2	R01298
Rxn0013	protocatechuate 3,4-dioxygenase	C00007[c] + C00230[c] -> 2 C00080[c] + C01163[c]	LNSL_1581 or LNSL_1496 or LNSL_3001 or LNSL_1576 or LNSL_0599 or LNSL_0211	0	1000	Benzoate degradation	1.13.11.3	R01631
Rxn0014	protocatechuate:oxygen 4,5-oxidoreductase	C00007[c] + C00080[c] + C00230[c] -> C04484[c]	LNSL_0896	0	1000	Benzoate degradation		R01632
Rxn0015	benzene,NADH:oxygen oxidoreductase	C00004[c] + C00007[c] + 2 C00080[c] + C01407[c] -> C00001[c] + C00003[c] + C00146[c]	LNSL_2975 and LNSL_2976 and LNSL_2977 and LNSL_2978 and LNSL_2979 and LNSL_2980	0	1000	Benzoate degradation	1.14.13.244	R10042
Rxn0016	Biomass biosynthesis	46.18 C00002[c] + 0.00577658 C00003[c] + 0.0051683 C00006[c] + 0.00501178 C00010[c] + 0.00487115 C00016[c] + 0.328435 C00025[c] + 0.345927 C00037[c] + 0.473863 C00041[c] + 0.336018 C00043[c] + 0.144354 C00044[c] + 0.309694 C00047[c] + 0.280458 C00049[c] + 0.648677 C00052[c] + 0.00838519 C00061[c] + 0.253877 C00062[c] + 0.153913 C00063[c] + 0.303173 C00064[c] + 0.333209 C00065[c] + 0.142222 C00073…		0	1000	Biomass
Rxn0017	trans-hexaprenyltranstransferase	C00129[c] + C04216[c] -> C00013[c] + C00080[c] + C04146[c]		0	1000	Biosynthesis of steroids	2.5.1.-	R05611
Rxn0018	geranylgeranyl-diphosphate:isopentenyl-diphosphate transtransferase	C00129[c] + C00353[c] -> C00013[c] + C00080[c] + C04217[c]		0	1000	Biosynthesis of steroids	2.5.1.81	R07475
Rxn0019	4-hydroxy-3-methylbut-2-en-1-yl diphosphate synthase	C00004[c] + 2 C00080[c] + C11453[c] -> C00001[c] + C00003[c] + C11811[c]	LNSL_0465	0	1000	Biosynthesis of steroids	1.17.4.3
Rxn0020	biotin synthase	C00087[c] + C01909[c] -> 3 C00080[c] + C00120[c]	LNSL_3325 or LNSL_1854	0	1000	Biotin metabolism	2.8.1.6
Rxn0021	acetoin dehydrogenase (DAC reductase)	C00005[c] + 2 C00080[c] + C00741[c] -> C00006[c] + C00810[c]	LNSL_2758	0	1000	Butanoate metabolism	1.1.1.5	R02856
Rxn0022	2-Acetolactate pyruvate-lyase (carboxylating)	C00022[c] + C00080[c] + C05125[c] -> C00068[c] + C00900[c]	LNSL_0442 OR LNSL_0441	0	1000	Butanoate metabolism	2.2.1.6	R03050
Rxn0023	gamma hexachlorocyclohexane dehydrochlorinase	C07075[c] <=> C01327[c] + C06596[c]	LNSL_0639	-1000	1000	Chlorocyclohexane and chlorobenzene degradation		R05386
Rxn0024	gamma-hexachlorocyclohexane dehydrochlorinase	C06596[c] -> C01327[c] + C06597[c]	LNSL_0639	0	1000	Chlorocyclohexane and chlorobenzene degradation		R05387
Rxn0025	Haloalkane dehalogenase	C00001[c] + C06597[c] -> C01327[c] + C06598[c]	LNSL_1687 OR LNSL_0596 or LNSL_1474 or LNSL_1498	0	1000	Chlorocyclohexane and chlorobenzene degradation		R05369
Rxn0026	Haloalkane dehalogenase	C00001[c] + C06598[c] -> C01327[c] + C06599[c]	LNSL_1687 OR LNSL_0596 or LNSL_1474 or LNSL_1498	0	1000	Chlorocyclohexane and chlorobenzene degradation		R05370
Rxn0027	2,5-dichloro-2,5-cyclohexadiene-1,4-diol dehydrogenase	C00003[c] + C06599[c] -> C00004[c] + 2 C00080[c] + C06600[c]	LNSL_1724	0	1000	Chlorocyclohexane and chlorobenzene degradation		R05243
Rxn0028	chlorophenol 4-monooxygenase	C00007[c] + C01352[c] + C06600[c] -> C00001[c] + C00016[c] + C00080[c] + C00698[c] + C21105[c]	LNSL_3356 or LNSL_1037	0	1000	Chlorocyclohexane and chlorobenzene degradation		R05446
Rxn0029	spontaneous	C00004[c] + 2 C00080[c] + C21105[c] -> C00003[c] + C07102[c]		0	1000	Chlorocyclohexane and chlorobenzene degradation		R11093
Rxn0030	5-Chloro-1,2,4-trihydroxybenzene chloride-lyase	C07102[c] -> C01327[c] + C07103[c]		0	1000	Chlorocyclohexane and chlorobenzene degradation		R05388
Rxn0031	hydroxybenzoquinone reductase	C00004[c] + 2 C00080[c] + C07103[c] -> C00003[c] + C02814[c]	LNSL_2460	0	1000	Chlorocyclohexane and chlorobenzene degradation		R05399
Rxn0032	Hydroxyquinol 1,2-dioxygenase	C00007[c] + C02814[c] -> C02222[c]	LNSL_3009 or LNSL_2981 or LNSL_3169 or LNSL_1568	0	1000	Chlorocyclohexane and chlorobenzene degradation		R03891
Rxn0033	4 chlorophenol NADPH oxygen oxidoreductase 6 hydroxylating c0	C00005[c] + C00007[c] + 2 C00080[c] + C02124[c] <=> C00001[c] + C00006[c] + C02375[c]	(LNSL_1791 or LNSL_1488 or LNSL_1790)	-1000	1000	Chlorocyclohexane and chlorobenzene degradation		R05441
Rxn0034	2 4 dichlorophenol NADPH oxygen oxidoreductase6 hydroxylating c0	C00005[c] + C00007[c] + 2 C00080[c] + C02625[c] <=> C00001[c] + C00006[c] + C02933[c]	(LNSL_1791 or LNSL_1488 or LNSL_1790)	-1000	1000	Chlorocyclohexane and chlorobenzene degradation	1.14.13.44	R03964
Rxn0035	Isochorismate pyruvate-hydrolase	C00001[c] + C00080[c] + C00885[c] -> C00022[c] + C04171[c]	LNSL_1035	0	1000	Cofactors biosynthesis:Other	3.3.2.1	R03037
Rxn0036	3-mercaptopyruvate:cyanide sulfurtransferase	C00957[c] + C01326[c] <=> C00022[c] + C00080[c] + C01755[c]	LNSL_0069	-1000	1000	Cysteine and methionine metabolism	2.8.1.2	R03106
Rxn0037	4-hydroxy-benzyl-alcohol dehydrogenase	C00003[c] + C17467[c] -> C00004[c] + 2 C00080[c] + C00633[c]	LNSL_3173	0	1000	Degradation pathways:Benzyl compounds degradation
Rxn0038	Decanoyl-CoA synthetase	C00002[c] + C00010[c] + C01571[c] -> C00013[c] + C00020[c] + C00080[c] + C05274[c]	LNSL_1560	0	1000	Degradation pathways:Fatty acids degradation
Rxn0039	2-Hydroxybenzyl alcohol dehydrogenase	C00003[c] + C02323[c] -> C00004[c] + 2 C00080[c] + C06202[c]	LNSL_3173	0	1000	Degradation pathways:Salicyl compounds degradation
Rxn0040	ACP transport	C00229[c] <=>		-10	1000	Exchange
Rxn0041	fatty acid biosynthesis	1.34532 C01203[c] + 0.0351522 C04088[c] + 0.349444 C05223[c] + 0.0437884 C05761[c] + 0.779958 C05764[c] + 0.276082 C120OH[c] + 0.0407531 C140OH[c] + 0.0412545 C150ACP[c] + 0.0713152 C16160[c] + 0.668218 C16520[c] + 0.0739505 C170ACP[c] + 0.149012 C171ACP[c] -> C00162[c]		0	1000	FAA
Rxn0042	Oleoyl-[acyl-carrier-protein] hydrolase	C00001[c] + C01203[c] -> C00080[c] + C00229[c] + C00712[c]	LNSL_0821	0	1000	Fatty acid biosynthesis	3.1.2.14	R02814
Rxn0043	R08158_c0	C00001[c] + C05755[c] -> C00229[c] + C01571[c]	(LNSL_3382 or LNSL_0580 or LNSL_0580 or LNSL_3382)	0	1000	Fatty acid biosynthesis	3.1.2.21	R08158
Rxn0044	malonyl CoA-acyl carrier protein transacylase	C00100[c] + C00229[c] -> C00010[c] + PPAACP[c]		0	1000	Fatty acid biosynthesis
Rxn0045	octadecanoyl-[acp]:NAD+ trans-2-oxidoreductase	C00004[c] + 2 C00080[c] + C16221[c] <=> C00003[c] + C04088[c]	LNSL_0425	-1000	1000	Fatty acid biosynthesis		R07765
Rxn0046	oleoyl-CoA 12-desaturase	2 C00004[c] + C00007[c] + 2 C00080[c] + C01203[c] -> 2 C00001[c] + 2 C00003[c] + C16160[c]	LNSL_0510	0	1000	Fatty acid biosynthesis	1.14.19.6
Rxn0047	acyl coenzyme A ligase c0	C00002[c] + C00010[c] + 2 C00080[c] + C01530[c] -> C00013[c] + C00020[c] + C00412[c]	(LNSL_1487 or LNSL_2407 or LNSL_1481 or LNSL_1439)	0	1000	Fatty acid biosynthesis	6.2.1.3
Rxn0048	Acyl carrier protein acetyltransferase c0	C00010[c] + C05761[c] <=> C00229[c] + C02593[c]	LNSL_0638	-1000	1000	Fatty acid biosynthesis	2.3.1.39
Rxn0049	Fatty-acid synthase(C40ACP)	C00004[c] + C00005[c] + 5 C00080[c] + C01209[c] + C03939[c] -> C00001[c] + C00003[c] + C00006[c] + C00011[c] + C00229[c] + C05745[c]	LNSL_0648 AND (LNSL_0639 OR LNSL_1765) AND LNSL_1323 AND LNSL_0425	0	1000	Fatty acid biosynthesis
Rxn0050	Fatty-acid synthase(C60ACP)	4 C00005[c] + 10 C00080[c] + 2 C01209[c] + C03939[c] -> 2 C00001[c] + 4 C00006[c] + 2 C00011[c] + 2 C00229[c] + C05749[c]	LNSL_0648 AND (LNSL_0639 OR LNSL_1765) AND LNSL_1323 AND LNSL_0425	0	1000	Fatty acid biosynthesis
Rxn0051	Fatty-acid synthase(C80ACP)	6 C00005[c] + 15 C00080[c] + 3 C01209[c] + C03939[c] -> 3 C00001[c] + 6 C00006[c] + 3 C00011[c] + 3 C00229[c] + C05752[c]	LNSL_0648 AND (LNSL_0639 OR LNSL_1765) AND LNSL_1323 AND LNSL_0425	0	1000	Fatty acid biosynthesis
Rxn0052	Fatty-acid synthase(C100ACP)	8 C00005[c] + 20 C00080[c] + 4 C01209[c] + C03939[c] -> 4 C00001[c] + 8 C00006[c] + 4 C00011[c] + 4 C00229[c] + C05755[c]	LNSL_0648 AND (LNSL_0639 OR LNSL_1765) AND LNSL_1323 AND LNSL_0425	0	1000	Fatty acid biosynthesis
Rxn0053	Fatty-acid synthase(C120ACP)	10 C00005[c] + 25 C00080[c] + 5 C01209[c] + C03939[c] -> 5 C00001[c] + 10 C00006[c] + 5 C00011[c] + 5 C00229[c] + C05223[c]	LNSL_0648 AND (LNSL_0639 OR LNSL_1765) AND LNSL_1323 AND LNSL_0425	0	1000	Fatty acid biosynthesis
Rxn0054	Fatty-acid synthase(C140ACP)	12 C00005[c] + 30 C00080[c] + 6 C01209[c] + C03939[c] -> 6 C00001[c] + 12 C00006[c] + 6 C00011[c] + 6 C00229[c] + C05761[c]	LNSL_0648 AND (LNSL_0639 OR LNSL_1765) AND LNSL_1323 AND LNSL_0425	0	1000	Fatty acid biosynthesis
Rxn0055	Fatty-acid synthase(C160ACP)	14 C00005[c] + 35 C00080[c] + 7 C01209[c] + C03939[c] -> 7 C00001[c] + 14 C00006[c] + 7 C00011[c] + 7 C00229[c] + C05764[c]	LNSL_0648 AND (LNSL_0639 OR LNSL_1765) AND LNSL_1323 AND LNSL_0425	0	1000	Fatty acid biosynthesis
Rxn0056	Fatty-acid synthase(C180ACP)	16 C00005[c] + 41 C00080[c] + 8 C01209[c] + C03939[c] -> 8 C00001[c] + 16 C00006[c] + 8 C00011[c] + 8 C00229[c] + C04088[c]	LNSL_0648 AND (LNSL_0639 OR LNSL_1765) AND LNSL_1323 AND LNSL_0425	0	1000	Fatty acid biosynthesis
Rxn0057	synthesis of heptadecanoyl-[acyl-carrier protein]	14 C00005[c] + 7 C01209[c] + PPAACP[c] -> 14 C00006[c] + 7 C00011[c] + 7 C00229[c] + C170ACP[c]	(LNSL_1765 OR LNSL_0639) AND LNSL_0425 AND LNSL_0648 AND LNSL_1836 AND LNSL_1323	0	1000	Fatty acid biosynthesis (heptadecanoic acid; c17:0)	1.1.1.100 AND 1.3.1.9 AND 2.3.1.41 AND 2.3.1.180 AND 4.2.1.-
Rxn0058	synthesis of heptadecenoyl-[acyl-carrier protein]	13 C00005[c] + 7 C01209[c] + PPAACP[c] -> 13 C00006[c] + 7 C00011[c] + 7 C00229[c] + C171ACP[c]	(LNSL_1765 OR LNSL_0639) AND LNSL_0425 AND LNSL_0648 AND LNSL_1836 AND LNSL_1323	0	1000	Fatty acid biosynthesis (heptadecenoic acid; c17:1)	1.1.1.100 AND 1.3.1.9 AND 2.3.1.41 AND 2.3.1.180 AND 4.2.1.-
Rxn0059	synthesis of hexadecenoyl-[acyl-carrier protein]	13 C00005[c] + 34 C00080[c] + 7 C01209[c] + C03939[c] -> 7 C00001[c] + 13 C00006[c] + 7 C00011[c] + 7 C00229[c] + C16520[c]	(LNSL_1765 OR LNSL_0639) AND LNSL_0425 AND LNSL_0648 AND LNSL_1836 AND LNSL_1323	0	1000	Fatty acid biosynthesis (hexadecenoic acid; c16:1)	1.1.1.100 AND 1.3.1.9 AND 2.3.1.41 AND 2.3.1.180 AND 4.2.1.-
Rxn0060	synthesis of octadecenoyl-[acyl-carrier protein]	15 C00005[c] + 39 C00080[c] + 8 C01209[c] + C03939[c] -> 8 C00001[c] + 15 C00006[c] + 8 C00011[c] + 8 C00229[c] + C01203[c]	(LNSL_1765 OR LNSL_0639) AND LNSL_0425 AND LNSL_0648 AND LNSL_1836 AND LNSL_1323	0	1000	Fatty acid biosynthesis (octadecenoic acid; c18:1)	1.1.1.100 AND 1.3.1.9 AND 2.3.1.41 AND 2.3.1.180 AND 4.2.1.-
Rxn0061	synthesis of pentadecanoyl-[acyl-carrier protein]	12 C00005[c] + 6 C01209[c] + PPAACP[c] -> 12 C00006[c] + 6 C00011[c] + 6 C00229[c] + C150ACP[c]	(LNSL_1765 OR LNSL_0639) AND LNSL_0425 AND LNSL_0648 AND LNSL_1836 AND LNSL_1323	0	1000	Fatty acid biosynthesis (pentadecanoic acid; c15:0)	1.1.1.100 AND 1.3.1.9 AND 2.3.1.41 AND 2.3.1.180 AND 4.2.1.-
Rxn0062	Fatty acid oxidation	6 C00001[c] + 6 C00003[c] + 6 C00007[c] + 6 C00010[c] + C02593[c] -> 6 C00004[c] + 7 C00024[c] + 6 C00027[c] + 19 C00080[c]	(LNSL_1041 OR LNSL_1952 or LNSL_2481 OR LNSL_1640 OR LNSL_1613) AND (LNSL_0596 or LNSL_1498 or LNSL_1474 OR LNSL_0212 or LNSL_2349) AND ( LNSL_2349 OR LNSL_0212) AND (LNSL_0211 or LNSL_3001 or LNSL_1576)	0	1000	Fatty acid degradation
Rxn0063	Fatty acid oxidation	7 C00001[c] + 7 C00003[c] + 7 C00007[c] + 7 C00010[c] + C00154[c] -> 7 C00004[c] + 8 C00024[c] + 7 C00027[c] + 22 C00080[c]	(LNSL_1041 OR LNSL_1952 or LNSL_2481 OR LNSL_1640 OR LNSL_1613) AND (LNSL_0596 or LNSL_1498 or LNSL_1474 OR LNSL_0212 or LNSL_2349) AND ( LNSL_2349 OR LNSL_0212) AND (LNSL_0211 or LNSL_3001 or LNSL_1576)	0	1000	Fatty acid degradation
Rxn0064	Fatty acid oxidation	C00001[c] + C00003[c] + C00007[c] + C00010[c] + C00136[c] -> C00004[c] + 2 C00024[c] + C00027[c] + 4 C00080[c]	(LNSL_1041 OR LNSL_1952 or LNSL_2481 OR LNSL_1640 OR LNSL_1613) AND (LNSL_0596 or LNSL_1498 or LNSL_1474 OR LNSL_0212 or LNSL_2349) AND ( LNSL_2349 OR LNSL_0212) AND (LNSL_0211 or LNSL_3001 or LNSL_1576)	0	1000	Fatty acid degradation
Rxn0065	Fatty acid oxidation	2 C00001[c] + 2 C00003[c] + 2 C00007[c] + 2 C00010[c] + C05270[c] -> 2 C00004[c] + 3 C00024[c] + 2 C00027[c] + 7 C00080[c]	(LNSL_1041 OR LNSL_1952 or LNSL_2481 OR LNSL_1640 OR LNSL_1613) AND (LNSL_0596 or LNSL_1498 or LNSL_1474 OR LNSL_0212 or LNSL_2349) AND ( LNSL_2349 OR LNSL_0212) AND (LNSL_0211 or LNSL_3001 or LNSL_1576)	0	1000	Fatty acid degradation
Rxn0066	Fatty acid oxidation	3 C00001[c] + 3 C00003[c] + 3 C00007[c] + 3 C00010[c] + C01944[c] -> 3 C00004[c] + 4 C00024[c] + 3 C00027[c] + 10 C00080[c]	(LNSL_1041 OR LNSL_1952 or LNSL_2481 OR LNSL_1640 OR LNSL_1613) AND (LNSL_0596 or LNSL_1498 or LNSL_1474 OR LNSL_0212 or LNSL_2349) AND ( LNSL_2349 OR LNSL_0212) AND (LNSL_0211 or LNSL_3001 or LNSL_1576)	0	1000	Fatty acid degradation
Rxn0067	Fatty acid oxidation	4 C00001[c] + 4 C00003[c] + 4 C00007[c] + 4 C00010[c] + C05274[c] -> 4 C00004[c] + 5 C00024[c] + 4 C00027[c] + 13 C00080[c]	(LNSL_1041 OR LNSL_1952 or LNSL_2481 OR LNSL_1640 OR LNSL_1613) AND (LNSL_0596 or LNSL_1498 or LNSL_1474 OR LNSL_0212 or LNSL_2349) AND ( LNSL_2349 OR LNSL_0212) AND (LNSL_0211 or LNSL_3001 or LNSL_1576)	0	1000	Fatty acid degradation
Rxn0068	Fatty acid oxidation	5 C00001[c] + 5 C00003[c] + 5 C00007[c] + 5 C00010[c] + C01832[c] -> 5 C00004[c] + 6 C00024[c] + 5 C00027[c] + 15 C00080[c]	(LNSL_1041 OR LNSL_1952 or LNSL_2481 OR LNSL_1640 OR LNSL_1613) AND (LNSL_0596 or LNSL_1498 or LNSL_1474 OR LNSL_0212 or LNSL_2349) AND ( LNSL_2349 OR LNSL_0212) AND (LNSL_0211 or LNSL_3001 or LNSL_1576)	0	1000	Fatty acid degradation
Rxn0069	Fatty acid oxidation	8 C00001[c] + 8 C00003[c] + 8 C00007[c] + 8 C00010[c] + C00412[c] -> 8 C00004[c] + 9 C00024[c] + 8 C00027[c] + 28 C00080[c]		0	1000	Fatty acid degradation
Rxn0070	acyl CoA dehydrogenase tetradecanoyl CoA c0	C00004[c] + 2 C00080[c] + C05273[c] -> C00003[c] + C02593[c]	(LNSL_1475 or LNSL_1507 or LNSL_1722)	0	1000	Fatty acid degradation
Rxn0071	terminal alkane-1-monooxygenase	C00007[c] + C01352[c] + C05223[c] -> C00016[c] + C00229[c] + C120OH[c]	LNSL_1623	0	1000	Fatty acid metabolism	1.14.15.3
Rxn0072	terminal alkane-1-monooxygenase	C00007[c] + C01352[c] + C05761[c] -> C00016[c] + C00229[c] + C140OH[c]	LNSL_1623	0	1000	Fatty acid metabolism	1.14.15.3
Rxn0073	myristoyl CoA acetylCoA C myristoyltransferase c0	C00024[c] + C00080[c] + C02593[c] <=> C00010[c] + C05259[c]	(LNSL_2348 or LNSL_3001 or LNSL_1766 or LNSL_0211 or LNSL_1576 or LNSL_1581 or LNSL_2342)	-1000	1000	Fatty acid metabolism
Rxn0074	acyl coenzyme A ligase c0	C00002[c] + C00010[c] + C06424[c] -> C00013[c] + C00020[c] + C00080[c] + C02593[c]	(LNSL_1439 or LNSL_1481 or LNSL_1487 or LNSL_2407 or LNSL_1487)	0	1000	Fatty acid metabolism
Rxn0075	acyl CoA dehydrogenase dodecanoyl CoA c0	C00004[c] + C00080[c] + C03221[c] -> C00003[c] + C01832[c]	(LNSL_1723 or LNSL_1722 or LNSL_1507 or LNSL_1475)	0	1000	Fatty acid metabolism
Rxn0076	Lauroyl CoA acetyl CoA C acyltransferase c0	C00024[c] + 2 C00080[c] + C01832[c] <=> C00010[c] + C05261[c]	(LNSL_2348 or LNSL_3001 or LNSL_0211 or LNSL_1576 or LNSL_1766 or LNSL_1581 or LNSL_2342)	-1000	1000	Fatty acid metabolism
Rxn0077	acyl CoA dehydrogenase octanoyl CoA c0	C00004[c] + 2 C00080[c] + C05276[c] -> C00003[c] + C01944[c]	(LNSL_1723 or LNSL_1722 or LNSL_1507 or LNSL_1475)	0	1000	Fatty acid metabolism
Rxn0078	Octanoyl CoA acetyl CoA C acyltransferase c0	C00024[c] + C00080[c] + C01944[c] <=> C00010[c] + C05265[c]	(LNSL_1581 or LNSL_2342 or LNSL_1766 or LNSL_0211 or LNSL_1576 or LNSL_2348 or LNSL_3001)	-1000	1000	Fatty acid metabolism
Rxn0079	hexanoyl acyl carrier protein malonyl acyl carrier protein C acyltransferase decarboxylating c0	C00080[c] + C01209[c] + C05749[c] -> C00011[c] + C00229[c] + C05750[c]	(LNSL_0648)	0	1000	Fatty acid metabolism
Rxn0080	Hexanoyl acyl carrier protein malonyl CoA C acyltransferasedecarboxylating oxoacyl and enoyl reducing c0	C00004[c] + 2 C00080[c] + C05748[c] -> C00003[c] + C05749[c]	LNSL_0425	0	1000	Fatty acid metabolism
Rxn0081	GTP 7,8-8,9-dihydrolase	C00001[c] + C00044[c] -> C00058[c] + 2 C00080[c] + C04895[c]	LNSL_0960	0	1000	Folate biosynthesis	3.5.4.16	R00424
Rxn0082	adenylyl-molybdopterin:molybdate molybdate transferase (AMP-forming)	C00001[c] + C06232[c] + C19848[c] <=> C00020[c] + 5 C00080[c] + C18237[c]	LNSL_1528	-1000	1000	Folate biosynthesis	2.10.1.1	R09735
Rxn0083	S Aminomethyldihydrolipoylprotein 6S tetrahydrofolate aminomethyltransferase ammonia forming c0	C00001[c] + C00445[c] <=> 2 C00080[c] + C03479[c]	LNSL_2140	-1000	1000	Folate biosynthesis	2.5.1.15
Rxn0084	Superoxide:superoxide oxidoreductase	2 C00080[c] + 2 C00704[c] -> C00007[c] + C00027[c]	LNSL_1900 or LNSL_1029 OR LNSL_2559	0	1000	general reaction	1.15.1.1	R00275
Rxn0085	short-chain acyl-CoA:electron-transfer flavoprotein 2,3-oxidoreductase	C04253[c] + C20675[c] <=> 2 C00080[c] + C04570[c] + C20676[c]	LNSL_1622	-1000	1000	general reaction	1.3.8.1	R01178
Rxn0086	3alpha,7alpha-Dihydroxy-5beta-cholestanoyl-CoA + FAD REVERSIBLE RXN SIGN 3alpha,7alpha-Dihydroxy-5beta-cholest-24-enoyl-CoA + FADH2 3alpha,7alpha-Dihydroxy-5beta-cholestanoyl-CoA + FAD	C00016[c] + C04644[c] <=> C01352[c] + C05447[c]	(LNSL_1722 or LNSL_1507 or LNSL_1475) AND (LNSL_0502 or LNSL_1582 or LNSL_0503 or LNSL_2542 or LNSL_1490 OR LNSL_1622)	-1000	1000	general reaction	1.3.99.-	R04547
Rxn0087	3alpha,7alpha,12alpha-Trihydroxy-5beta-cholestanoyl-CoA + FAD REVERSIBLE RXN SIGN 3alpha,7alpha,12alpha-Trihydroxy-5beta-cholest-24-enoyl-CoA + FADH2 3alpha,7alpha,12alpha-Trihydroxy-5beta-cholestanoyl-CoA + FAD	C00016[c] + C04760[c] <=> C01352[c] + C05460[c]	(LNSL_1722 or LNSL_1507 or LNSL_1475) AND (LNSL_0502 or LNSL_1582 or LNSL_0503 or LNSL_2542 or LNSL_1490 OR LNSL_1622)	-1000	1000	general reaction	1.3.99.-	R04592
Rxn0088	L-lysine:[tRNA(Ile2)]-cytidine34 ligase (AMP-forming)	C00002[c] + C00047[c] + C19722[c] <=> C00013[c] + C00020[c] + 2 C00080[c] + C19723[c]	LNSL_0542	-1000	1000	general reaction	6.3.4.19	R09597
Rxn0089	adrenodoxin:NADP+ oxidoreductase	C00006[c] + 2 C00662[c] <=> C00005[c] + 2 C00667[c]	LNSL_1967 or LNSL_2276	-1000	1000	general reaction	1.18.1.2; 1.18.1.6	R10159
Rxn0090	ATP:L-threonyl,bicarbonate adenylyltransferase	C00002[c] + C00188[c] + C00288[c] <=> C00001[c] + C00013[c] + C20641[c]	LNSL_2727	-1000	1000	general reaction	2.7.7.87	R10463
Rxn0091	acyl-CoA:sn-glycerol-3-phosphate 1-O-acyltransferase	C00040[c] + C00093[c] -> C00010[c] + 3 C00080[c] + C00681[c]	LNSL_2519	0	1000	Glycerolipid metabolism	2.3.1.15	R00851
Rxn0092	ATP glycerone phosphotransferase c0	C00002[c] + C00184[c] <=> C00008[c] + C00111[c]	LNSL_0810	-1000	1000	Glycerolipid metabolism	2.7.1.29	R01011
Rxn0093	R_R00093	C00010[c] + C00162[c] -> C00040[c] + C00229[c]	LNSL_0782 AND (LNSL_2581 OR LNSL_2580 OR LNSL_2579 OR LNSL_0819)	0	1000	Glycerolipid metabolism
Rxn0094	glycerol-3-phosphate acyltransferase	C00024[c] + C00093[c] -> C00010[c] + C00681[c]	LNSL_2519	0	1000	Glycerolipid metabolism	2.3.1.15
Rxn0095	Glycerol NAD plus oxidoreductase	C00003[c] + C00116[c] <=> C00004[c] + 2 C00080[c] + C00577[c]	(LNSL_1543 or LNSL_2862 or LNSL_3313 or LNSL_2186 or LNSL_1759)	-1000	1000	Glycerolipid metabolism	1.1.1.72
Rxn0096	phosphatidylethanolamine:phosphatidylglycerol 3-phosphatidyltransferase	2 C00080[c] + C00344[c] + C00350[c] -> C00189[c] + C05980[c]	LNSL_1604 OR LNSL_2357	0	1000	Glycerophospholipid metabolism	2.7.8.-	R11062
Rxn0097	cardiolipin synthase	C00080[c] + C00269[c] + C00344[c] -> C00055[c] + C05980[c]		0	1000	Glycerophospholipid metabolism	2.7.8.-
Rxn0098	acid:[acyl-carrier-protein] ligase (AMP-forming)	C00002[c] + 2 C00011[c] + 12 C00080[c] + C00162[c] + C00229[c] -> 4 C00001[c] + C00013[c] + C00020[c] + C00173[c]		0	1000	Glycerophospholipid metabolism		R07325
Rxn0099	glycerol-3-phosphate O-acyltransferase	4 C00001[c] + C00093[c] + C00173[c] -> 2 C00011[c] + 13 C00080[c] + C00229[c] + C00681[c]	LNSL_2519	0	1000	Glycerophospholipid metabolism	2.3.1.15	R09380
Rxn0100	1-acylglycerol-3-phosphate O-acyltransferase	4 C00001[c] + C00173[c] + C00681[c] -> 2 C00011[c] + 15 C00080[c] + C00229[c] + C00416[c]		0	1000	Glycerophospholipid metabolism	2.3.1.51	R09381
Rxn0101	Glycerophosphodiester phosphodiesterase c0	C00001[c] + C00080[c] + C03274[c] -> C00093[c] + C00116[c]	LNSL_0511	0	1000	Glycerophospholipid metabolism
Rxn0102	D-Glycerate:NAD+ 2-oxidoreductase	C00003[c] + C00258[c] -> C00004[c] + 3 C00080[c] + C00168[c]	LNSL_0303 or LNSL_1493 or LNSL_1202	0	1000	Glycine, serine and threonine metabolism		R01388
Rxn0103	D-glycerate:NADP+ 2-oxidoreductase	C00006[c] + C00258[c] -> C00005[c] + 3 C00080[c] + C00168[c]	LNSL_1493 or LNSL_1202	0	1000	Glycine, serine and threonine metabolism		R01392
Rxn0104	2 formylbenzoate NAD plus oxidoreductase c0	C00001[c] + C00003[c] + C03057[c] <=> C00004[c] + 2 C00080[c] + C01606[c]	LNSL_0359	-1000	1000	Glycine, serine and threonine metabolism
Rxn0105	D glucose aldose ketose isomerase c0	C00031[c] <=> C00095[c]	LNSL_2821	-1000	1000	Glycolysis / Gluconeogenesis
Rxn0106	Pyruvate dehydrogenase E2 component (dihydrolipoamideacetyltransferase)	C00010[c] + C01136[c] -> C00024[c] + 2 C00080[c] + C15973[c]	LNSL_0121	0	1000	Glycolysis/ Gluconeogenesis	2.3.1.12
Rxn0107	L arogenate 2 oxoglutarate aminotransferase c0	C00036[c] + C00826[c] <=> C00049[c] + C00254[c]	LNSL_1949	-1000	1000	Histidine metabolism
Rxn0108	Lauroyl-CoA hydrolase	C00001[c] + C00080[c] + C01832[c] -> C00010[c] + C02679[c]	LNSL_0218 or LNSL_2518 or LNSL_2222	0	1000	Lipid, cell wall biosynthesis:Fatty acids biosynthesis
Rxn0109	Myristoyl-CoA hydrolase	C00001[c] + C02593[c] -> C00010[c] + C06424[c]	LNSL_0218 or LNSL_2518 or LNSL_2222	0	1000	Lipid, cell wall biosynthesis:Fatty acids biosynthesis
Rxn0110	Palmitoyl-CoA hydrolase	C00001[c] + C00154[c] -> C00010[c] + C00080[c] + C00249[c]	LNSL_0218 or LNSL_2518 or LNSL_2222	0	1000	Lipid, cell wall biosynthesis:Fatty acids biosynthesis
Rxn0111	Stearoyl-CoA hydrolase	C00001[c] + C00412[c] -> C00010[c] + 3 C00080[c] + C01530[c]	LNSL_0218 or LNSL_2518 or LNSL_2222	0	1000	Lipid, cell wall biosynthesis:Fatty acids biosynthesis
Rxn0112	dTDPglucose 4,6-hydro-lyase	C00842[c] -> C00001[c] + C11907[c]	LNSL_2851	0	1000	Lipid, cell wall biosynthesis:Polysaccharides biosynthesis	4.2.1.46	R06513
Rxn0113	D-arabinose-5-phosphate aldose-ketose-isomerase	C00199[c] <=> C00080[c] + C01112[c]	LNSL_1272	-1000	1000	Lipopolysaccharide biosynthesis	5.3.1.13	R01530
Rxn0114	3R 3 hydroxymyristoyl acyl carrier protein UDP 3 O 3R 3 hydroxymyristoyl alpha D glucosamine N acetyltransferase c0	C04688[c] + C06022[c] -> C00080[c] + C00229[c] + C04652[c]	LNSL_1322	0	1000	Lipopolysaccharide biosynthesis		R04550
Rxn0115	3 Hydroxytetradecanoly acyl carrier protein UDP N acetyl glucosamine 3 O 3 hydroxytetradecanoyltransferase c0	C00043[c] + C04688[c] -> C00229[c] + C04738[c]	LNSL_1324	0	1000	Lipopolysaccharide biosynthesis
Rxn0116	UDP-N-acetylglucosamine acyltransferase	C00043[c] + C04688[c] -> C00229[c] + C04738[c]	LNSL_1324	0	1000	Lipopolysaccharide biosynthesis	2.3.1.129	R04567
Rxn0117	L-aspartate-4-semialdehyde hydro-lyase	C00022[c] + C00441[c] -> C00001[c] + C00080[c] + C20258[c]	LNSL_0056	0	1000	Lysine biosynthesis	4.3.3.7	R10147
Rxn0118	Succinyl-CoA:2,3,4,5-tetrahydropyridine-2,6-dicarboxylate N-succinyltransferase	C00001[c] + C00091[c] + C03972[c] -> C00010[c] + C04462[c]	LNSL_2027	0	1000	Lysine biosynthesis	2.3.1.117	R04365
Rxn0119	N-Succinyl-L-2,6-diaminoheptanedioate:2-oxoglutarate amino-transferase	C00026[c] + C04421[c] <=> C00025[c] + C04462[c]	LNSL_1115	-1000	1000	Lysine biosynthesis	2.6.1.17	R04475
Rxn0120	meso 2 6 diaminoheptanedioate NADP plus oxidoreductase deaminating c0	C00001[c] + C00006[c] + C00680[c] <=> C00005[c] + C00014[c] + 2 C00080[c] + C03871[c]	LNSL_1027	-1000	1000	Lysine biosynthesis	1.4.1.16	R02755
Rxn0121	2,3,4,5-tetrahydrodipicolinate:NAD+ 4-oxidoreductase	C00004[c] + 2 C00080[c] + C20258[c] -> C00001[c] + C00003[c] + C03972[c]	LNSL_2865	0	1000	Lysine biosynthesis	1.17.1.8	R04198
Rxn0122	2,3,4,5-tetrahydrodipicolinate:NADP+ 4-oxidoreductase	C00005[c] + 2 C00080[c] + C20258[c] -> C00001[c] + C00006[c] + C03972[c]	LNSL_2865	0	1000	Lysine biosynthesis	1.17.1.8	R04199
Rxn0123	S hydroxymethylglutathione dehydrogenase c0	C00003[c] + C14180[c] -> C00004[c] + 2 C00080[c] + C01031[c]	LNSL_3174	0	1000	Methane metabolism	1.1.1.284	R06983
Rxn0124	salicylate,NADH:oxygen oxidoreductase (1-hydroxylating, decarboxylating)	C00004[c] + C00007[c] + 2 C00080[c] + C00805[c] -> C00001[c] + C00003[c] + C00011[c] + C00090[c]	LNSL_0321 or LNSL_3170	0	1000	Naphthalene degradation		R00818
Rxn0125	Nicotinate D ribonucleotide diphosphate phosphoribosyltransferase c0	C00013[c] + C01185[c] <=> 3 C00080[c] + C00119[c] + C00253[c]	LNSL_0068	-1000	1000	Nicotinate and nicotinamide metabolism
Rxn0126	Nitrite:(acceptor) oxidoreductase	4 C00080[c] + 2 C00126[c] + C00244[c] -> C00001[c] + C00088[c] + 2 C00125[c]	LNSL_1534	0	1000	Nitrogen metabolism	1.7.99.4	R01106
Rxn0127	ethylnitronate:oxygen 2-oxidoreductase (nitrite-forming)	C00007[c] + 2 C00080[c] + C01847[c] + C18091[c] -> C00001[c] + C00061[c] + C00084[c] + C00088[c]	LNSL_1251	0	1000	Nitrogen metabolism	1.13.12.16	R00025
Rxn0128	dTDPglucose 4-epimerase	2 C00080[c] + C00842[c] <=> C02097[c]	LNSL_1429 OR LNSL_2820	-1000	1000	Galactose metabolism	5.1.3.2	R02984
Rxn0129	5 Formyltetrahydrofolate L glutamate N formiminotransferase c0	C00025[c] + C03479[c] <=> C00080[c] + C00101[c] + C01045[c]	LNSL_2884	-1000	1000	One carbon pool by folate	2.1.2.9
Rxn0130	5 Formyltetrahydrofolate cyclo ligase ADP forming c0	C00002[c] + C00080[c] + C03479[c] -> C00008[c] + C00009[c] + C00445[c]	LNSL_0900	0	1000	One carbon pool by folate	6.3.3.2
Rxn0131	NADH:ubiquinone oxidoreductase	C00004[c] + 6 C00080[c] + C00399[c] -> C00003[c] + 4 C00080[e] + C00390[c]	LNSL_2282 AND LNSL_2283 AND LNSL_2284 AND LNSL_2285 AND LNSL_2286 AND LNSL_2287 AND LNSL_2288 AND LNSL_2289 AND LNSL_2290 AND LNSL_2291 AND LNSL_2292 AND LNSL_2293 AND LNSL_2294 AND LNSL_1924	0	1000	Oxidative phosphorylation	1.6.5.3; 1.6.5.8; 1.6.5.9	R02163
Rxn0132	H+-transporting two-sector ATPase	C00008[c] + C00009[c] + 4 C00080[e] -> C00001[c] + C00002[c] + 3 C00080[c]	LNSL_2734 AND LNSL_2735 AND LNSL_2736 AND LNSL_2737 AND LNSL_2738 AND LNSL_2739 AND LNSL_2740 AND LNSL_2741 AND LNSL_2742	0	1000	Oxidative phosphorylation	7.1.2.2
Rxn0133	Inorganic diphosphatase	C00001[c] + C00013[c] -> 2 C00009[c] + C00080[c]	LNSL_2701	0	1000	Oxidative phosphorylation	3.6.1.1	R00004
Rxn0134	NADH dehydrogenase	C00004[c] + 2 C00080[c] + C05818[c] -> C00003[c] + C19847[c]	LNSL_2282 AND LNSL_2283 AND LNSL_2284 AND LNSL_2285 AND LNSL_2286 AND LNSL_2287 AND LNSL_2288 AND LNSL_2289 AND LNSL_2290 AND LNSL_2291 AND LNSL_2292 AND LNSL_2293 AND LNSL_2294 AND LNSL_1924	0	1000	Oxidative phosphorylation	1.6.5.3 AND 1.6.99.3
Rxn0135	succinate dehydrogenase	C00399[c] + C01352[c] -> C00016[c] + C00390[c]	LNSL_0847 AND LNSL_0848 AND LNSL_0849 AND LNSL_0850	0	1000	Oxidative phosphorylation	1.3.99.1
Rxn0136	Cytochrome complexes 1.10.3.10	0.5 C00007[c] + 4 C00080[c] + C00390[c] -> C00001[c] + 4 C00080[e] + C00399[c]	LNSL_1740 AND LNSL_1739 AND LNSL_1738 AND LNSL_1737 AND LNSL_1736 AND LNSL_1618 AND LNSL_1617	0	1000	Oxidative phosphorylation	1.10.3.10
Rxn0137	glutamine synthetase	C00001[c] + C00002[c] + C05898[c] -> C00008[c] + C00009[c] + UPPMN_GN_LADGNMDDADA[c]	LNSL_1022	0	1000	Peptidoglycan biosynthesis	6.3.1.2
Rxn0138	L-Alanyl-tRNA:UDP-N-acetylmuramoyl-L-alanyl-D- glutamyl-L-lysyl-D- alanyl-D-alanine N6-alanyltransferase	C00037[c] + UPPMN_GN_LADGNMDDADA[c] -> C05895[c]		0	1000	Peptidoglycan biosynthesis	2.3.2.10
Rxn0139	Peptidoglycan precursor biosynthesis	C05895[c] -> C04574[c] + PPEPTIDO[c]		0	1000	Peptidoglycan biosynthesis
Rxn0140	2-(1,2-Epoxy-1,2-dihydrophenyl)acetyl-CoA isomerase	C20062[c] -> C19975[c]	LNSL_1492 or LNSL_0597	0	1000	Phenylalanine metabolism	5.3.3.18	R09837
Rxn0141	3-(2,3-dihydroxyphenyl)propanoate:oxygen 1,2-oxidoreductase	C00007[c] + C04044[c] -> C00080[c] + C04479[c]	LNSL_0330	0	1000	Phenylalanine metabolism	1.13.11.16	R04376
Rxn0142	(2E)-3-(2,3-dihydroxyphenyl)prop-2-enoate:oxygen 1,2-oxidoreductase	C00007[c] + C12623[c] -> 2 C00080[c] + C12624[c]	LNSL_0330	0	1000	Phenylalanine metabolism	1.13.11.16	R06788
Rxn0143	2E 3 3 hydroxyphenylprop 2 enoate NADH oxygen oxidoreductase 2 hydroxylating c0	C00004[c] + C00007[c] + 2 C00080[c] + C12621[c] -> C00001[c] + C00003[c] + C12623[c]	LNSL_2216	0	1000	Phenylalanine metabolism	1.14.13.127	R06787
Rxn0144	3-(cis-5,6-dihydroxycyclohexa-1,3-dien-1-yl)propanoate:NAD+ oxidoreductase	C00003[c] + C11588[c] -> C00004[c] + 3 C00080[c] + C04044[c]	LNSL_0329	0	1000	Phenylalanine metabolism	1.3.1.87	R06784
Rxn0145	2-hydroxy-6-oxonona-2,4-diene-1,9-dioate succinylhydrolase	C00042[c] + C00080[c] + C00596[c] -> C00001[c] + C04479[c]	LNSL_0324	0	1000	Phenylalanine metabolism	3.7.1.14	R02063
Rxn0146	3-(3-hydroxyphenyl)propanoate,NADH:oxygen oxidoreductase (2-hydroxylating)	C00004[c] + C00007[c] + C00080[c] + C11457[c] -> C00001[c] + C00003[c] + C04044[c]	LNSL_2215	0	1000	Phenylalanine metabolism	1.14.13.127	R06786
Rxn0147	(2E)-3-(cis-5,6-dihydroxycyclohexa-1,3-dien-1-yl)prop-2-enoate:NAD+ oxidoreductase	C00003[c] + C12622[c] -> C00004[c] + C00080[c] + C12623[c]	LNSL_0329	0	1000	Phenylalanine metabolism	1.3.1.87	R06785
Rxn0148	(2Z,4E,7E)-2-Hydroxy-6-oxonona-2,4,7-triene-1,9-dioate fumarylhydrolase	C00001[c] + C12624[c] -> C00080[c] + C00122[c] + C00596[c]	LNSL_0324	0	1000	Phenylalanine metabolism	3.7.1.14	R06789
Rxn0149	L tyrosine 2 oxoglutarate aminotransferase c0	C00026[c] + C00082[c] <=> C00025[c] + C01179[c]	((LNSL_1998 or LNSL_2756) or (LNSL_0562 and LNSL_1949))	-1000	1000	Phenylalanine, tyrosine and tryptophan biosynthesis
Rxn0150	phthalate 3,4-dioxygenase	C00004[c] + C00007[c] + 2 C00080[c] + C01606[c] <=> C00003[c] + C18314[c]	LNSL_0326 OR LNSL_0327	-1000	1000	Polycyclic aromatic hydrocarbon degradation		R09227
Rxn0151	cis-3,4-dihydroxy-3,4-dihydrophthalate dehydrogenase	C00003[c] + C18314[c] -> C00004[c] + 2 C00080[c] + C03223[c]	LNSL_0329	0	1000	Polycyclic aromatic hydrocarbon degradation		R09228
Rxn0152	"3 4-dihydroxyphthalate" decarboxylase	C03223[c] -> C00011[c] + C00080[c] + C00230[c]	LNSL_1494	0	1000			R01634
Rxn0153	benzene 1 4 dicarboxylate NADH oxygen oxidoreductase 1 2 hydroxylating c0	C00004[c] + C00007[c] + 2 C00080[c] + C06337[c] <=> C00003[c] + C06318[c]	LNSL_2514	-1000	1000	Polycyclic aromatic hydrocarbon degradation	1.14.12.15	R05148
Rxn0154	coproporphyrinogen-III:S-adenosyl-L-methionine oxidoreductase(	2 C00019[c] + C03263[c] -> 2 C00011[c] + 2 C00073[c] + C01079[c] + 2 C05198[c]	LNSL_2545 OR LNSL_2538	0	1000	Porphyrin and chlorophyll metabolism	1.3.98.3	R06895
Rxn0155	2-Propyn-1-al:NAD+ oxidoreductase	C00001[c] + C00003[c] + C05985[c] -> C00004[c] + 2 C00080[c] + C00804[c]	LNSL_2802 or LNSL_3311 OR LNSL_1513	0	1000	Propanoate metabolism	1.2.1.3	R02940
Rxn0156	RNA-3'-phosphate:RNA ligase (cyclizing, GMP-forming)	C00001[c] + C00044[c] -> C00013[c] + C00080[c] + C00144[c]	LNSL_0472	0	1000	Purine metabolism	6.5.1.5 ///	R10537
Rxn0157	adenosine 3 5 phosphate 5 nucleotidohydrolase c0	C00001[c] + C00575[c] <=> C00020[c] + C00080[c]	LNSL_2666	-1000	1000	Purine metabolism	3.1.4.53	R00191
Rxn0158	Guanosine aminohydrolase c0	C00001[c] + C00387[c] <=> C00014[c] + C01762[c]	LNSL_2633	-1000	1000	Purine metabolism
Rxn0159	phosphoribosylaminoimidazole carboxylase	C00001[c] + C00002[c] + C00011[c] + C03373[c] -> C00008[c] + C00009[c] + 2 C00080[c] + C04751[c]	LNSL_2902 AND LNSL_2903	0	1000	Purine metabolism (De novo)	4.1.1.21
Rxn0160	cytosine deaminase	C00856[c] -> C00014[c] + C00106[c]		0	1000	Pyrimidine metabolism	3.5.4.1
Rxn0161	cytosine deaminase	C02967[c] <=> C00014[c] + C00178[c]		-1000	1000	Pyrimidine metabolism	3.5.4.1
Rxn0162	dihydroorotate oxidase	C00337[c] + C00399[c] -> C00295[c] + C00390[c]	LNSL_1197	0	1000	Pyrimidine metabolism (De novo)	1.3.3.1
Rxn0163	dihydroorotate oxidase	C00337[c] + C00828[c] -> C00295[c] + C05819[c]	LNSL_1197	0	1000	Pyrimidine metabolism (De novo)	1.3.3.1
Rxn0164	L Tryptophan decarboxy lyase c0	C00078[c] -> C00011[c] + C00398[c]	LNSL_2875	0	1000	Pyruvate metabolism
Rxn0165	ATP N ribosylnicotinamide 5 phosphotransferase c0	C00002[c] + C03150[c] <=> C00008[c] + C00080[c] + C00455[c]	LNSL_0027	-1000	1000	Riboflavin metabolism
Rxn0166	enzyme N6-(dihydrolipoyl)lysine:NAD+ oxidoreductase	C00003[c] + C15973[c] <=> C00004[c] + 2 C00080[c] + C15972[c]	LNSL_2436	-1000	1000	rn00010 Glycolysis / Gluconeogenesis; rn00020 Citrate cycle (TCA cycle); rn00280 Valine, leucine and isoleucine degradation; rn00620 Pyruvate metabolism; rn01100 Metabolic pathways; rn01110 Biosynthesis of secondary metabolites; rn01120 Microbial metabolism in diverse environments	1.8.1.4	R07618
Rxn0167	GTP:oxaloacetate carboxy-lyase (adding GTP;phosphoenolpyruvate-forming)	C00036[c] + C00044[c] + C00080[c] -> C00011[c] + C00035[c] + C00074[c]	LNSL_0873	0	1000	rn00010 Glycolysis / Gluconeogenesis; rn00020 Citrate cycle (TCA cycle); rn00620 Pyruvate metabolism; rn01100 Metabolic pathways; rn01110 Biosynthesis of secondary metabolites; rn01120 Microbial metabolism in diverse environments	4.1.1.32	R00431
Rxn0168	ITP:oxaloacetate carboxy-lyase (adding ITP; phosphoenolpyruvate-forming)	C00036[c] + C00080[c] + C00081[c] -> C00011[c] + C00074[c] + C00104[c]	LNSL_0873	0	1000	rn00010 Glycolysis / Gluconeogenesis; rn00020 Citrate cycle (TCA cycle); rn00620 Pyruvate metabolism; rn01100 Metabolic pathways; rn01110 Biosynthesis of secondary metabolites; rn01120 Microbial metabolism in diverse environments	4.1.1.32	R00726
Rxn0169	pyruvate:thiamin diphosphate acetaldehydetransferase (decarboxylating)	C00022[c] + C00068[c] + C00080[c] -> C00011[c] + C05125[c]	LNSL_0120	0	1000	rn00010 Glycolysis / Gluconeogenesis; rn00020 Citrate cycle (TCA cycle); rn00620 Pyruvate metabolism; rn01110 Biosynthesis of secondary metabolites; rn01120 Microbial metabolism in diverse environments	1.2.4.1	R00014
Rxn0170	beta-D-fructose-1,6-bisphosphate D-glyceraldehyde-3-phosphate-lyase (glycerone-phosphate-forming)	C05378[c] <=> 2 C00080[c] + C00111[c] + C00118[c]	LNSL_1344	-1000	1000	rn00010 Glycolysis / Gluconeogenesis; rn00030 Pentose phosphate pathway; rn00051 Fructose and mannose metabolism; rn01100 Metabolic pathways; rn01110 Biosynthesis of secondary metabolites; rn01120 Microbial metabolism in diverse environments; rn01200 Carbon metabolism; rn01230 Biosynthesis of amino acids	4.1.2.13	R01070
Rxn0171	alpha-D-Glucose 6-phosphate ketol-isomerase	C00668[c] <=> 2 C00080[c] + C05345[c]	LNSL_2821	-1000	1000	rn00010 Glycolysis / Gluconeogenesis; rn00030 Pentose phosphate pathway; rn00500 Starch and sucrose metabolism; rn00520 Amino sugar and nucleotide sugar metabolism; rn01100 Metabolic pathways; rn01110 Biosynthesis of secondary metabolites; rn01120 Microbial metabolism in diverse environments; rn01200 Carbon metabolism	5.3.1.9	R02740
Rxn0172	alpha-D-Glucose 6-phosphate ketol-isomerase	C00668[c] <=> 2 C00080[c] + C01172[c]	LNSL_2821	-1000	1000	rn00010 Glycolysis / Gluconeogenesis; rn00030 Pentose phosphate pathway; rn01100 Metabolic pathways; rn01110 Biosynthesis of secondary metabolites; rn01120 Microbial metabolism in diverse environments	5.1.3.15; 5.3.1.9	R02739
Rxn0173	alpha-D-Glucose 1-phosphate 1,6-phosphomutase	C00668[c] <=> 2 C00080[c] + C00103[c]	(LNSL_0670) OR LNSL_2818	-1000	1000	rn00010 Glycolysis / Gluconeogenesis; rn00052 Galactose metabolism; rn00500 Starch and sucrose metabolism; rn00520 Amino sugar and nucleotide sugar metabolism; rn01100 Metabolic pathways; rn01110 Biosynthesis of secondary metabolites; rn01120 Microbial metabolism in diverse environments	5.4.2.2; 5.4.2.5	R00959
Rxn0174	D-phosphoglycerate 2,3-phosphomutase	C00197[c] <=> C00631[c]	LNSL_2684	-1000	1000	rn00010 Glycolysis / Gluconeogenesis; rn00260 Glycine, serine and threonine metabolism; rn00680 Methane metabolism; rn01100 Metabolic pathways; rn01110 Biosynthesis of secondary metabolites; rn01120 Microbial metabolism in diverse environments; rn01200 Carbon metabolism; rn01230 Biosynthesis of amino acids	5.4.2.11; 5.4.2.12	R01518
Rxn0175	(S)-Lactate:NAD+ oxidoreductase	C00003[c] + C00186[c] <=> C00004[c] + C00022[c] + 2 C00080[c]	LNSL_1202	-1000	1000	rn00010 Glycolysis / Gluconeogenesis; rn00620 Pyruvate metabolism; rn01100 Metabolic pathways; rn01110 Biosynthesis of secondary metabolites; rn01120 Microbial metabolism in diverse environments	1.1.1.27	R00703
Rxn0176	Acetaldehyde:NAD+ oxidoreductase	C00001[c] + C00003[c] + C00084[c] -> C00004[c] + C00033[c] + 3 C00080[c]	LNSL_2802 or LNSL_3311 OR LNSL_1513	0	1000	rn00010 Glycolysis / Gluconeogenesis; rn00620 Pyruvate metabolism; rn01100 Metabolic pathways; rn01110 Biosynthesis of secondary metabolites; rn01120 Microbial metabolism in diverse environments	1.2.1.3; 1.2.1.5	R00710
Rxn0177	Acetaldehyde:NADP+ oxidoreductase	C00001[c] + C00006[c] + C00084[c] -> C00005[c] + C00033[c] + 3 C00080[c]	LNSL_2802 or LNSL_3311 OR LNSL_1513	0	1000	rn00010 Glycolysis / Gluconeogenesis; rn00620 Pyruvate metabolism; rn01100 Metabolic pathways; rn01120 Microbial metabolism in diverse environments	1.2.1.4; 1.2.1.5; 1.2.1.-	R00711
Rxn0178	Acetate:CoA ligase (AMP-forming)	C00002[c] + C00010[c] + C00033[c] -> C00013[c] + C00020[c] + C00024[c] + C00080[c]	LNSL_0138 OR LNSL_1476 or LNSL_1721	0	1000	rn00010 Glycolysis / Gluconeogenesis; rn00680 Methane metabolism; rn00720 Carbon fixation pathways in prokaryotes; rn01100 Metabolic pathways; rn01110 Biosynthesis of secondary metabolites; rn01120 Microbial metabolism in diverse environments; rn01200 Carbon metabolism	6.2.1.1	R00235
Rxn0179	2-phospho-D-glycerate hydro-lyase (phosphoenolpyruvate-forming)	C00080[c] + C00631[c] <=> C00001[c] + C00074[c]	LNSL_1679	-1000	1000	rn00010 Glycolysis / Gluconeogenesis; rn00680 Methane metabolism; rn01100 Metabolic pathways; rn01110 Biosynthesis of secondary metabolites; rn01120 Microbial metabolism in diverse environments; rn01200 Carbon metabolism; rn01230 Biosynthesis of amino acids	4.2.1.11	R00658
Rxn0180	D-glyceraldehyde-3-phosphate:NAD+ oxidoreductase (phosphorylating)	C00003[c] + C00009[c] + C00118[c] <=> C00004[c] + C00080[c] + C00236[c]	LNSL_1058 OR LNSL_1934	-1000	1000	rn00010 Glycolysis / Gluconeogenesis; rn00710 Carbon fixation in photosynthetic organisms; rn01100 Metabolic pathways; rn01110 Biosynthesis of secondary metabolites; rn01120 Microbial metabolism in diverse environments; rn01200 Carbon metabolism; rn01230 Biosynthesis of amino acids	1.2.1.12; 1.2.1.59	R01061
Rxn0181	ATP:3-phospho-D-glycerate 1-phosphotransferase	C00008[c] + C00236[c] <=> C00002[c] + 2 C00080[c] + C00197[c]	LNSL_1342	-1000	1000	rn00010 Glycolysis / Gluconeogenesis; rn00710 Carbon fixation in photosynthetic organisms; rn01100 Metabolic pathways; rn01110 Biosynthesis of secondary metabolites; rn01120 Microbial metabolism in diverse environments; rn01200 Carbon metabolism; rn01230 Biosynthesis of amino acids	2.7.2.3	R01512
Rxn0182	ethanol:NAD+ oxidoreductase	C00004[c] + 2 C00080[c] + C00084[c] <=> C00003[c] + C00469[c]	LNSL_2186 OR LNSL_3313 OR LNSL_1759 OR LNSL_1603 or LNSL_3383	-1000	1000	rn00010 Glycolysis / Gluconeogenesis; rn01100 Metabolic pathways; rn01110 Biosynthesis of secondary metabolites; rn01120 Microbial metabolism in diverse environments	1.1.1.1; 1.1.1.71	R00754
Rxn0183	beta-D-Glucose 6-phosphate ketol-isomerase	C01172[c] <=> C05345[c]	LNSL_2821	-1000	1000	rn00010 Glycolysis / Gluconeogenesis; rn01100 Metabolic pathways; rn01110 Biosynthesis of secondary metabolites; rn01120 Microbial metabolism in diverse environments	5.3.1.9	R03321
Rxn0184	D-Glucose 1-epimerase	C00267[c] <=> C00221[c]		-1000	1000	rn00010 Glycolysis / Gluconeogenesis; rn01110 Biosynthesis of secondary metabolites; rn01120 Microbial metabolism in diverse environments	5.1.3.3	R01602
Rxn0185	(S)-malate:NAD+ oxidoreductase	C00003[c] + C00149[c] <=> C00004[c] + C00036[c] + 2 C00080[c]	LNSL_2445	-1000	1000	rn00020 Citrate cycle (TCA cycle); rn00620 Pyruvate metabolism; rn00630 Glyoxylate and dicarboxylate metabolism; rn00680 Methane metabolism; rn00710 Carbon fixation in photosynthetic organisms; rn00720 Carbon fixation pathways in prokaryotes; rn01100 Metabolic pathways; rn01110 Biosynthesis of secondary metabolites; rn01120 Microbial metabolism in diverse environments; rn01200 Carbon metabolism	1.1.1.37; 1.1.1.299	R00342
Rxn0186	succinyl-CoA:acetate CoA-transferase	C00033[c] + C00091[c] <=> C00024[c] + C00042[c] + C00080[c]	LNSL_0260	-1000	1000	rn00020 Citrate cycle (TCA cycle); rn00620 Pyruvate metabolism; rn00650 Butanoate metabolism; rn01100 Metabolic pathways; rn01110 Biosynthesis of secondary metabolites; rn01120 Microbial metabolism in diverse environments; rn01200 Carbon metabolism	2.8.3.18	R10343
Rxn0187	(S)-malate hydro-lyase (fumarate-forming)	C00001[c] + C00122[c] <=> C00149[c]	LNSL_1361 or LNSL_1430 OR LNSL_0411	-1000	1000	rn00020 Citrate cycle (TCA cycle); rn00620 Pyruvate metabolism; rn00720 Carbon fixation pathways in prokaryotes; rn01100 Metabolic pathways; rn01110 Biosynthesis of secondary metabolites; rn01120 Microbial metabolism in diverse environments; rn01200 Carbon metabolism	4.2.1.2	R01082
Rxn0188	Succinate:CoA ligase (ADP-forming)	C00008[c] + C00009[c] + C00091[c] <=> C00002[c] + C00010[c] + C00042[c]	LNSL_0855 AND LNSL_0856	-1000	1000	rn00020 Citrate cycle (TCA cycle); rn00640 Propanoate metabolism; rn00720 Carbon fixation pathways in prokaryotes; rn01100 Metabolic pathways; rn01110 Biosynthesis of secondary metabolites; rn01120 Microbial metabolism in diverse environments; rn01200 Carbon metabolism	6.2.1.5	R00405
Rxn0189	Acetyl-CoA:oxaloacetate C-acetyltransferase (thioester-hydrolysing)	C00001[c] + C00024[c] + C00036[c] -> C00010[c] + C00158[c]	LNSL_0846 OR LNSL_1400	0	1000	rn00020 Citrate cycle (TCA cycle); rn00720 Carbon fixation pathways in prokaryotes; rn01100 Metabolic pathways; rn01110 Biosynthesis of secondary metabolites; rn01120 Microbial metabolism in diverse environments; rn01200 Carbon metabolism	2.3.3.1	R00351
Rxn0190	2-deoxy-D-ribose-5-phosphate acetaldehyde-lyase (D-glyceraldehyde-3-phosphate-forming)	C00080[c] + C00673[c] -> C00084[c] + C00118[c]	LNSL_2698	0	1000	rn00030 Pentose phosphate pathway	4.1.2.4	R01066
Rxn0191	2-deoxy-D-ribose 1-phosphate 1,5-phosphomutase	C00672[c] <=> C00080[c] + C00673[c]		-1000	1000	rn00030 Pentose phosphate pathway	5.4.2.7	R02749
Rxn0192	D-Ribulose-5-phosphate 3-epimerase	C00199[c] <=> C00231[c]	LNSL_0584	-1000	1000	rn00030 Pentose phosphate pathway; rn00040 Pentose and glucuronate interconversions; rn00710 Carbon fixation in photosynthetic organisms; rn01100 Metabolic pathways; rn01110 Biosynthesis of secondary metabolites; rn01120 Microbial metabolism in diverse environments; rn01200 Carbon metabolism; rn01230 Biosynthesis of amino acids	5.1.3.1	R01529
Rxn0193	D-Ribose 1,5-phosphomutase	C00080[c] + C00620[c] <=> C00117[c]	(LNSL_0670) OR LNSL_2818	-1000	1000	rn00030 Pentose phosphate pathway; rn00230 Purine metabolism	5.4.2.2; 5.4.2.7	R01057
Rxn0194	ATP:D-ribose-5-phosphate diphosphotransferase	C00002[c] + C00117[c] -> C00020[c] + 3 C00080[c] + C00119[c]	LNSL_2168	0	1000	rn00030 Pentose phosphate pathway; rn00230 Purine metabolism; rn01100 Metabolic pathways; rn01110 Biosynthesis of secondary metabolites; rn01120 Microbial metabolism in diverse environments; rn01200 Carbon metabolism; rn01230 Biosynthesis of amino acids	2.7.6.1	R01049
Rxn0195	D-Ribose-5-phosphate aldose-ketose-isomerase	C00080[c] + C00199[c] <=> C00117[c]	LNSL_1389	-1000	1000	rn00030 Pentose phosphate pathway; rn00710 Carbon fixation in photosynthetic organisms; rn01100 Metabolic pathways; rn01110 Biosynthesis of secondary metabolites; rn01120 Microbial metabolism in diverse environments; rn01200 Carbon metabolism; rn01230 Biosynthesis of amino acids	5.3.1.6	R01056
Rxn0196	sedoheptulose-7-phosphate:D-glyceraldehyde-3-phosphate glycolaldehyde transferase	C00117[c] + C00231[c] <=> C00080[c] + C00118[c] + C05382[c]	LNSL_1261	-1000	1000	rn00030 Pentose phosphate pathway; rn00710 Carbon fixation in photosynthetic organisms; rn01100 Metabolic pathways; rn01110 Biosynthesis of secondary metabolites; rn01120 Microbial metabolism in diverse environments; rn01200 Carbon metabolism; rn01230 Biosynthesis of amino acids	2.2.1.1	R01641
Rxn0197	sedoheptulose-7-phosphate:D-glyceraldehyde-3-phosphate glyceronetransferase	C00118[c] + C05382[c] <=> C00080[c] + C00279[c] + C05345[c]	LNSL_1771	-1000	1000	rn00030 Pentose phosphate pathway; rn01100 Metabolic pathways; rn01110 Biosynthesis of secondary metabolites; rn01120 Microbial metabolism in diverse environments; rn01200 Carbon metabolism; rn01230 Biosynthesis of amino acids	2.2.1.2	R01827
Rxn0198	beta-D-Fructose 6-phosphate:D-glyceraldehyde-3-phosphate glycolaldehyde transferase	C00231[c] + C00279[c] <=> C00080[c] + C00118[c] + C05345[c]	LNSL_1261	-1000	1000	rn00030 Pentose phosphate pathway; rn01100 Metabolic pathways; rn01110 Biosynthesis of secondary metabolites; rn01120 Microbial metabolism in diverse environments; rn01200 Carbon metabolism; rn01230 Biosynthesis of amino acids	2.2.1.1	R01830
Rxn0199	D-Gluconate:NADP+ 2-oxidoreductase	C00006[c] + C00257[c] <=> C00005[c] + C00080[c] + C06473[c]	LNSL_1202	-1000	1000	rn00030 Pentose phosphate pathway; rn01100 Metabolic pathways; rn01120 Microbial metabolism in diverse environments	1.1.1.215	R01739
Rxn0200	L-Arabitol:NADP+ 1-oxidoreductase	C00005[c] + 2 C00080[c] + C00259[c] <=> C00006[c] + C00532[c]	LNSL_3389	-1000	1000	rn00040 Pentose and glucuronate interconversions	1.1.1.21	R01759
Rxn0201	L-Arabitol:NAD+ 1-oxidoreductase	C00004[c] + 2 C00080[c] + C00259[c] <=> C00003[c] + C00532[c]	LNSL_1159	-1000	1000	rn00040 Pentose and glucuronate interconversions	1.1.1.21	R01758
Rxn0202	L-Arabinitol 4-dehydrogenase	C00003[c] + C00532[c] -> C00004[c] + 2 C00080[c] + C00312[c]	LNSL_0005	0	1000	rn00040 Pentose and glucuronate interconversions	1.1.1.12	R01903
Rxn0203	Xylitol:NADP+ oxidoreductase	C00006[c] + C00379[c] <=> C00005[c] + 2 C00080[c] + C00181[c]	LNSL_3389	-1000	1000	rn00040 Pentose and glucuronate interconversions	1.1.1.21	R01431
Rxn0204	Xylitol:NAD+ 2-oxidoreductase (D-xylulose-forming)	C00003[c] + C00379[c] <=> C00004[c] + 2 C00080[c] + C00310[c]	LNSL_0005	-1000	1000	rn00040 Pentose and glucuronate interconversions	1.1.1.14	R01896
Rxn0205	ATP:D-xylulose 5-phosphotransferase	C00002[c] + C00310[c] -> C00008[c] + C00231[c]	LNSL_0691	0	1000	rn00040 Pentose and glucuronate interconversions	2.7.1.17	R01639
Rxn0206	D-Glucitol:NAD+ 2-oxidoreductase	C00003[c] + C00794[c] <=> C00004[c] + 2 C00080[c] + C00095[c]	LNSL_0005	-1000	1000	rn00040 Pentose and glucuronate interconversions	1.1.1.14	R0085
Rxn0207	ATP:D-ribose 5-phosphotransferase	C00002[c] + C00080[c] + C00121[c] -> C00008[c] + C00117[c]	LNSL_1382	0	1000	rn00040 Pentose and glucuronate interconversions;		R01051
Rxn0208	UTP:alpha-D-glucose-1-phosphate uridylyltransferase	C00075[c] + C00103[c] -> C00013[c] + C00029[c]	LNSL_2823	0	1000	rn00040 Pentose and glucuronate interconversions; rn00052 Galactose metabolism; rn00500 Starch and sucrose metabolism; rn00520 Amino sugar and nucleotide sugar metabolism; rn01100 Metabolic pathways; rn01110 Biosynthesis of secondary metabolites	2.7.7.9; 2.7.7.64	R00289
Rxn0209	UDP-glucose:NAD+ 6-oxidoreductase	C00001[c] + 2 C00003[c] + C00029[c] -> 2 C00004[c] + 2 C00080[c] + C00167[c]	LNSL_2822	0	1000	rn00040 Pentose and glucuronate interconversions; rn00053 Ascorbate and aldarate metabolism; rn00500 Starch and sucrose metabolism; rn00520 Amino sugar and nucleotide sugar metabolism; rn01100 Metabolic pathways; rn01110 Biosynthesis of secondary metabolites	1.1.1.22	R00286
Rxn0210	ATP:D-fructose-1-phosphate 6-phosphotransferase	C00002[c] + 3 C00080[c] + C01094[c] -> C00008[c] + C05378[c]	LNSL_3337	0	1000	rn00051 Fructose and mannose metabolism	2.7.1.56	R02071
Rxn0211	beta-D-Fructose 1,6-bisphosphate 1-phosphohydrolase	C00001[c] + C05378[c] -> C00009[c] + 4 C00080[c] + C05345[c]	LNSL_2062	0	1000	rn00051 Fructose and mannose metabolism	3.1.3.11	R04780
Rxn0212	alcohol dehydrogenase	C00006[c] + C01096[c] <=> C00005[c] + C02888[c]	LNSL_1543 OR LNSL_1160 or LNSL_2862 OR LNSL_2758 OR LNSL_0907 OR LNSL_1159 OR LNSL_2758 OR LNSL_2408	-1000	1000	rn00051 Fructose and mannose metabolism	1.1.1.-	R03234
Rxn0213	GTP:alpha-D-mannose-1-phosphate guanylyltransferase	C00044[c] + C00636[c] -> C00013[c] + C00096[c]	LNSL_1819	0	1000	rn00051 Fructose and mannose metabolism; rn00520 Amino sugar and nucleotide sugar metabolism; rn01100 Metabolic pathways; rn01110 Biosynthesis of secondary metabolites	2.7.7.13	R00885
Rxn0214	D-mannose 6-phosphate 1,6-phosphomutase	C00275[c] <=> C00636[c]	(LNSL_0670) OR LNSL_2818	-1000	1000	rn00051 Fructose and mannose metabolism; rn00520 Amino sugar and nucleotide sugar metabolism; rn01100 Metabolic pathways; rn01110 Biosynthesis of secondary metabolites	5.4.2.8	R01818
Rxn0215	D-mannose-6-phosphate aldose-ketose-isomerase	C00275[c] <=> C05345[c]		-1000	1000	rn00051 Fructose and mannose metabolism; rn00520 Amino sugar and nucleotide sugar metabolism; rn01100 Metabolic pathways; rn01110 Biosynthesis of secondary metabolites	5.3.1.8	R01819
Rxn0216	D-fructose 1-phosphate D-glyceraldehyde-3-phosphate-lyase	C00080[c] + C01094[c] -> C00111[c] + C00577[c]	LNSL_1344	0	1000	rn00051 Fructose and mannose metabolism; rn01100 Metabolic pathways; rn01120 Microbial metabolism in diverse environments	4.1.2.13	R02568
Rxn0217	UDP-glucose 4-epimerase	C00029[c] <=> C00052[c]	LNSL_1429 OR LNSL_2820	-1000	1000	rn00052 Galactose metabolism; rn00520 Amino sugar and nucleotide sugar metabolism; rn01100 Metabolic pathways; rn01110 Biosynthesis of secondary metabolites	5.1.3.2	R00291
Rxn0218	galactarate hydro-lyase (5-dehydro-4-deoxy-D-glucarate-forming)	C00879[c] <=> C00001[c] + 2 C00080[c] + C00679[c]	LNSL_2133	-1000	1000	rn00053 Ascorbate and aldarate metabolism	4.2.1.42	R05608
Rxn0219	D-Glucuronolactone:NAD+ oxidoreductase	2 C00001[c] + C00003[c] + C02670[c] <=> C00004[c] + 4 C00080[c] + C00818[c]	LNSL_2802 or LNSL_3311 OR LNSL_1513	-1000	1000	rn00053 Ascorbate and aldarate metabolism; rn01100 Metabolic pathways	1.2.1.3	R02957
Rxn0220	Palmitate:CoA ligase (AMP-forming)	C00002[c] + C00010[c] + C00249[c] -> C00013[c] + C00020[c] + C00154[c]	LNSL_1487 or LNSL_2704	0	1000	rn00061 Fatty acid biosynthesis; rn00071 Fatty acid degradation; rn01100 Metabolic pathways; rn01212 Fatty acid metabolism	6.2.1.3	R01280
Rxn0221	Acetyl-CoA:carbon-dioxide ligase (ADP-forming)	C00002[c] + C00024[c] + C00080[c] + C00288[c] -> C00008[c] + C00009[c] + C00083[c]	LNSL_2384 OR LNSL_0905 or LNSL_1552 or LNSL_1172 or LNSL_1418 OR LNSL_1419 OR LNSL_0541	0	1000	rn00061 Fatty acid biosynthesis; rn00253 Tetracycline biosynthesis; rn00254 Aflatoxin biosynthesis; rn00620 Pyruvate metabolism; rn00640 Propanoate metabolism; rn00720 Carbon fixation pathways in prokaryotes; rn01100 Metabolic pathways; rn01110 Biosynthesis of secondary metabolites; rn01120 Microbial metabolism in diverse environments; rn01200 Carbon metabolism; rn01212 Fatty acid metabolism	6.4.1.2	R00742
Rxn0222	Acetyl-CoA:[acyl-carrier-protein] S-acetyltransferase	C00024[c] + C00080[c] + C00229[c] -> C00010[c] + C03939[c]	LNSL_1836	0	1000	rn00061 Fatty acid biosynthesis; rn01100 Metabolic pathways; rn01212 Fatty acid metabolism	2.3.1.38; 2.3.1.85; 2.3.1.86; 2.3.1.-	R01624
Rxn0223	Malonyl-CoA:[acyl-carrier-protein] S-malonyltransferase	C00083[c] + C00229[c] -> C00010[c] + C01209[c]	LNSL_0638	0	1000	rn00061 Fatty acid biosynthesis; rn01100 Metabolic pathways; rn01212 Fatty acid metabolism	2.3.1.39;	R01626
Rxn0224	Acetyl-CoA:acetyl-CoA C-acetyltransferase	2 C00024[c] + 2 C00080[c] <=> C00010[c] + C00332[c]	LNSL_2348 OR LNSL_1581 or LNSL_2342 OR LNSL_3001 or LNSL_0599 or LNSL_0211 OR LNSL_1496 or LNSL_1576	-1000	1000	rn00071 Fatty acid degradation	2.3.1.9	R00238
Rxn0225	glutaryl-CoA:electron-transfer flavoprotein 2,3-oxidoreductase (decarboxylating)	C00016[c] + C00527[c] -> C00011[c] + 3 C00080[c] + C00877[c] + C01352[c]	LNSL_1506	0	1000	rn00071 Fatty acid degradation	1.3.8.6	R02487
Rxn0226	rubredoxin:NAD+ oxidoreductase	C00003[c] + 2 C00340[c] <=> C00004[c] + 2 C00435[c]	LNSL_0830	-1000	1000	rn00071 Fatty acid degradation	1.18.1.1; 1.18.1.3; 1.18.1.4	R02000
Rxn0227	(S)-3-hydroxybutanoyl-CoA hydro-lyase	C01144[c] <=> C00001[c] + C00877[c]	LNSL_2036 OR LNSL_1800 OR LNSL_1173 OR LNSL_0596 or LNSL_1498 OR LNSL_2036 OR LNSL_1492 or LNSL_0597 OR LNSL_1498 or LNSL_1474 or LNSL_0596 OR LNSL_2407 OR LNSL_0212 OR LNSL_1473	-1000	1000	rn00071 Fatty acid degradation; rn00310 Lysine degradation; rn00362 Benzoate degradation; rn00380 Tryptophan metabolism; rn00627 Aminobenzoate degradation; rn00650 Butanoate metabolism; rn00720 Carbon fixation pathways in prokaryotes; rn01100 Metabolic pathways; rn01120 Microbial metabolism in diverse environments; rn01200 Carbon metabolism; rn01212 Fatty acid metabolism	4.2.1.17	R03026
Rxn0228	(S)-3-Hydroxybutanoyl-CoA:NAD+ oxidoreductase	C00003[c] + C01144[c] <=> C00004[c] + 2 C00080[c] + C00332[c]	LNSL_1724 OR LNSL_0212	-1000	1000	rn00071 Fatty acid degradation; rn00310 Lysine degradation; rn00380 Tryptophan metabolism; rn00650 Butanoate metabolism; rn00720 Carbon fixation pathways in prokaryotes; rn01100 Metabolic pathways; rn01120 Microbial metabolism in diverse environments; rn01200 Carbon metabolism; rn01212 Fatty acid metabolism	1.1.1.35	R01975
Rxn0229	butanoyl-CoA:electron-transfer flavoprotein 2,3-oxidoreductase	C00016[c] + C00136[c] <=> C00877[c] + C01352[c]	LNSL_1622	-1000	1000	rn00071 Fatty acid degradation; rn00650 Butanoate metabolism; rn01100 Metabolic pathways; rn01200 Carbon metabolism; rn01212 Fatty acid metabolism	1.3.3.6; 1.3.8.1; 1.3.8.7; 1.3.99.-	R01175
Rxn0230	succinyl-CoA:acetoacetate CoA-transferase	C00091[c] + C00164[c] -> C00042[c] + C00332[c]	(LNSL_1503 or LNSL_1575 or LNSL_3002 or LNSL_1169 or LNSL_3003 or LNSL_1574 or LNSL_1504 or LNSL_1170)	0	1000	rn00072 Synthesis and degradation of ketone bodies; rn00280 Valine, leucine and isoleucine degradation; rn00650 Butanoate metabolism	2.8.3.5	R00410
Rxn0231	(S)-3-hydroxy-3-methylglutaryl-CoA acetoacetate-lyase (acetyl-CoA-forming)	C00356[c] -> C00024[c] + 5 C00080[c] + C00164[c]	LNSL_1171	0	1000	rn00072 Synthesis and degradation of ketone bodies; rn00280 Valine, leucine and isoleucine degradation; rn00650 Butanoate metabolism; rn01100 Metabolic pathways	4.1.3.4	R01360
Rxn0232	L-tyrosine:2-oxoglutarate aminotransferase	C00025[c] + C01179[c] <=> C00026[c] + C00082[c]	LNSL_1998 OR LNSL_0562	-1000	1000	rn00130 Ubiquinone and other terpenoid-quinone biosynthesis; rn00350 Tyrosine metabolism; rn00400 Phenylalanine, tyrosine and tryptophan biosynthesis; rn00401 Novobiocin biosynthesis; rn00950 Isoquinoline alkaloid biosynthesis; rn01100 Metabolic pathways; rn01110 Biosynthesis of secondary metabolites; rn01210 2-Oxocarboxylic acid metabolism; rn01230 Biosynthesis of amino acids	2.6.1.1; 2.6.1.5; 2.6.1.9; 2.6.1.57	R00734
Rxn0233	Chorismate pyruvate-lyase (4-hydroxybenzoate-forming)	C00251[c] -> C00022[c] + C00156[c]	LNSL_1024	0	1000	rn00130 Ubiquinone and other terpenoid-quinone biosynthesis; rn01100 Metabolic pathways; rn01110 Biosynthesis of secondary metabolites	4.1.3.40	R01302
Rxn0234	O-Succinylbenzoate:CoA ligase (AMP-forming)	C00002[c] + C00010[c] + C02730[c] -> C00013[c] + C00020[c] + C00080[c] + C03160[c]		0	1000	rn00130 Ubiquinone and other terpenoid-quinone biosynthesis; rn01100 Metabolic pathways; rn01110 Biosynthesis of secondary metabolites	6.2.1.26	R04030
Rxn0235	(1R,6R)-6-hydroxy-2-succinylcyclohexa-2,4-diene-1-carboxylate hydrolyase (2-succinylbenzoate-forming)	C05817[c] -> C00001[c] + 2 C00080[c] + C02730[c]		0	1000	rn00130 Ubiquinone and other terpenoid-quinone biosynthesis; rn01100 Metabolic pathways; rn01110 Biosynthesis of secondary metabolites	4.2.1.113	R04031
Rxn0236	all-trans-polyprenyl diphosphate:1,4-dihydroxy-2-naphthoate polyprenyltransferase	C03657[c] + C04146[c] -> C00011[c] + C00013[c] + 4 C00080[c] + C05818[c]	LNSL_1025	0	1000	rn00130 Ubiquinone and other terpenoid-quinone biosynthesis; rn01100 Metabolic pathways; rn01110 Biosynthesis of secondary metabolites	2.5.1.74	R05617
Rxn0237	menaquinone biosynthesis methyltransferase	C00019[c] + C13309[c] -> C00021[c] + C00080[c] + C02059[c]	LNSL_0268	0	1000	rn00130 Ubiquinone and other terpenoid-quinone biosynthesis; rn01100 Metabolic pathways; rn01110 Biosynthesis of secondary metabolites	2.1.1.163	R06859
Rxn0238	NADH:menaquinone oxidoreductase	C00004[c] + 2 C00080[c] + C00828[c] -> C00003[c] + C05819[c]	(LNSL_2282 AND LNSL_2283 AND LNSL_2284 AND LNSL_2285 AND LNSL_2286 AND LNSL_2287 AND LNSL_2288 AND LNSL_2289 AND LNSL_2290 AND LNSL_2291 AND LNSL_2292 AND LNSL_2293 AND LNSL_2294 AND LNSL_1924)	0	1000	rn00130 Ubiquinone and other terpenoid-quinone biosynthesis; rn01110 Biosynthesis of secondary metabolites	1.6.5.2	R02964
Rxn0239	Ubiquinone biosynthesis protein	C00005[c] + C00007[c] + 2 C00080[c] + C05804[c] <=> C00001[c] + C00006[c] + C05805[c]	LNSL_1712	-1000	1000	rn00130 Ubiquinone and other terpenoid-quinone biosynthesis; rn01110 Biosynthesis of secondary metabolites	1.14.13.-	R04984
Rxn0240	ubiquinone biosynthesis protein	C00005[c] + C00007[c] + 2 C00080[c] + C05810[c] -> C00001[c] + C00006[c] + C05811[c]	LNSL_0266	0	1000	rn00130 Ubiquinone and other terpenoid-quinone biosynthesis; rn01110 Biosynthesis of secondary metabolites	1.14.13.-	R04987
Rxn0241	S-adenosyl-L-methionine:3-(all-trans-octaprenyl)benzene-1,2-diol 2-O-methyltransferase	C00019[c] + C05811[c] -> C00021[c] + C00080[c] + C05812[c]	LNSL_0042	0	1000	rn00130 Ubiquinone and other terpenoid-quinone biosynthesis; rn01110 Biosynthesis of secondary metabolites	2.1.1.222	R04988
Rxn0242	2-octaprenyl-6-methoxyphynol hydroxylase	C00005[c] + C00007[c] + C05812[c] -> C00001[c] + C00006[c] + C05813[c]	LNSL_0917	0	1000	rn00130 Ubiquinone and other terpenoid-quinone biosynthesis; rn01110 Biosynthesis of secondary metabolites	1.14.13.-	R04989
Rxn0243	UDP-L-rhamnose:flavonol-3-O-D-glucoside L-rhamnosyltransferase	C00019[c] + C05813[c] -> C00021[c] + C00080[c] + C05814[c]	LNSL_0268	0	1000	rn00130 Ubiquinone and other terpenoid-quinone biosynthesis; rn01110 Biosynthesis of secondary metabolites	2.1.1.201	R04990
Rxn0244	all-trans-octaprenyl-diphosphate:4-hydroxybenzoate 3-octaprenyltransferase	C00156[c] + C04146[c] -> C00013[c] + 3 C00080[c] + C05809[c]	LNSL_1025	0	1000	rn00130 Ubiquinone and other terpenoid-quinone biosynthesis; rn01110 Biosynthesis of secondary metabolites	2.5.1.39	R05615
Rxn0245	NADH:phylloquinone oxidoreductase	C00004[c] + 2 C00080[c] + C02059[c] <=> C00003[c] + C03313[c]	LNSL_2460	-1000	1000	rn00130 Ubiquinone and other terpenoid-quinone biosynthesis; rn01110 Biosynthesis of secondary metabolites	1.6.5.2	R03816
Rxn0246	P1,P4-bis(5'-adenosyl)-tetraphosphate nucleotidebisphosphohydrolase	C00001[c] + C01260[c] -> 2 C00008[c]	LNSL_2367	0	1000	rn00230 Purine metabolism	3.6.1.41	R00125
Rxn0247	guanosine-3',5'-bis(diphosphate) 3'-diphosphohydrolase	C00001[c] + C01228[c] -> C00013[c] + C00035[c] + C00080[c]	LNSL_2595	0	1000	rn00230 Purine metabolism	3.1.7.2	R00336
Rxn0248	ATP:GTP 3'-diphosphotransferase	C00002[c] + C00044[c] -> C00020[c] + C04494[c]	LNSL_2402	0	1000	rn00230 Purine metabolism	2.7.6.5	R00429
Rxn0249	Inosine 5'-triphosphate pyrophosphohydrolase	C00001[c] + C00081[c] -> C00013[c] + C00130[c]	LNSL_0472	0	1000	rn00230 Purine metabolism	3.6.1.8; 3.6.1.19	R00720
Rxn0250	ATP:IDP phosphotransferase	C00002[c] + C00104[c] <=> C00008[c] + C00081[c]	LNSL_0461	-1000	1000	rn00230 Purine metabolism	2.7.4.6	R00722
Rxn0251	ADP-ribose ribophosphohydrolase	C00001[c] + C00301[c] -> C00020[c] + C00080[c] + C00117[c]	LNSL_2665	0	1000	rn00230 Purine metabolism	3.6.1.13; 3.6.1.21; 3.6.1.53; 3.6.1.-	R01054
Rxn0252	2'-Deoxyguanosine 5'-triphosphate diphosphohydrolase	C00001[c] + C00286[c] -> C00013[c] + C00080[c] + C00362[c]	LNSL_0472	0	1000	rn00230 Purine metabolism	3.6.1.19	R01855
Rxn0253	XTP pyrophosphohydrolase	C00001[c] + C00700[c] -> C00013[c] + 4 C00080[c] + C00655[c]	LNSL_0472	0	1000	rn00230 Purine metabolism	3.6.1.19; 3.6.1.66	R02720
Rxn0254	guanosine 3'-diphosphate 5'-triphosphate 5'-phosphohydrolase	C00001[c] + C04494[c] -> C00009[c] + C00080[c] + C01228[c]	LNSL_0540	0	1000	rn00230 Purine metabolism	3.6.1.11; 3.6.1.40	R03409
Rxn0255	ATP:dIDP phosphotransferase	C00002[c] + C00080[c] + C01344[c] <=> C00008[c] + C01345[c]	LNSL_0461	-1000	1000	rn00230 Purine metabolism	2.7.4.6	R03530
Rxn0256	2'-Deoxyinosine-5'-triphosphate pyrophosphohydrolase	C00001[c] + C01345[c] -> C00013[c] + 3 C00080[c] + C06196[c]	LNSL_0472	0	1000	rn00230 Purine metabolism	3.6.1.19; 3.6.1.66	R03531
Rxn0257	dGTP triphosphohydrolase	C00001[c] + C00286[c] -> C00080[c] + C00330[c] + C00536[c]	LNSL_2049	0	1000	rn00230 Purine metabolism	3.1.5.1	R01856
Rxn0258	L-2,4-diaminobutyrate decarboxylase	C00011[c] + C05239[c] <=> C05516[c]	LNSL_1091	-1000	1000	rn00230 Purine metabolism	4.1.1.-	R04732
Rxn0259	N6-(1,2-dicarboxyethyl)AMP AMP-lyase (fumarate-forming)	C03794[c] -> C00020[c] + C00122[c]	LNSL_1101	0	1000	rn00230 Purine metabolism; rn00250 Alanine, aspartate and glutamate metabolism; rn01100 Metabolic pathways	4.3.2.2	R01083
Rxn0260	IMP:L-aspartate ligase (GDP-forming)	C00044[c] + C00049[c] + C00130[c] -> C00009[c] + C00035[c] + 2 C00080[c] + C03794[c]	LNSL_1928	0	1000	rn00230 Purine metabolism; rn00250 Alanine, aspartate and glutamate metabolism; rn01100 Metabolic pathways	6.3.4.4	R01135
Rxn0261	5-Phosphoribosylamine:diphosphate phospho-alpha-D-ribosyltransferase (glutamate-amidating)	C00001[c] + C00064[c] + C00080[c] + C00119[c] -> C00013[c] + C00025[c] + C03090[c]	LNSL_1199	0	1000	rn00230 Purine metabolism; rn00250 Alanine, aspartate and glutamate metabolism; rn01100 Metabolic pathways; rn01110 Biosynthesis of secondary metabolites	2.4.2.14	R01072
Rxn0262	10-Formyltetrahydrofolate:5'-phosphoribosylglycinamide formyltransferase	C00234[c] + C03838[c] -> C00080[c] + C00101[c] + C04376[c]	LNSL_2075 OR LNSL_1906	0	1000	rn00230 Purine metabolism; rn00670 One carbon pool by folate; rn01100 Metabolic pathways; rn01110 Biosynthesis of secondary metabolites	2.1.2.2	R04325
Rxn0263	10-Formyltetrahydrofolate:5'-phosphoribosyl-5-amino-4-imidazolecarboxamide formyltransferase	C00234[c] + C04677[c] <=> C00101[c] + C04734[c]	LNSL_1300	-1000	1000	rn00230 Purine metabolism; rn00670 One carbon pool by folate; rn01100 Metabolic pathways; rn01110 Biosynthesis of secondary metabolites	2.1.2.3	R04560
Rxn0264	ATP:adenylylsulfate 3'-phosphotransferase	C00002[c] + C00224[c] -> C00008[c] + C00053[c] + C00080[c]	LNSL_0864	0	1000	rn00230 Purine metabolism; rn00920 Sulfur metabolism; rn01100 Metabolic pathways; rn01120 Microbial metabolism in diverse environments	2.7.1.25	R00509
Rxn0265	ATP:sulfate adenylyltransferase	C00002[c] + C00059[c] -> C00013[c] + C00224[c]	LNSL_0864 AND LNSL_0863	0	1000	rn00230 Purine metabolism; rn00920 Sulfur metabolism; rn01100 Metabolic pathways; rn01120 Microbial metabolism in diverse environments	2.7.7.4	R00529
Rxn0266	Adenosine 5'-monophosphate phosphohydrolase	C00001[c] + C00020[c] -> C00009[c] + C00080[c] + C00212[c]	LNSL_1110	0	1000	rn00230 Purine metabolism; rn01100 Metabolic pathways	3.1.3.5	R00183
Rxn0267	ATP:AMP phosphotransferase	C00002[c] + C00020[c] -> 2 C00008[c]	LNSL_0890	0	1000	rn00230 Purine metabolism; rn01100 Metabolic pathways	2.7.4.3	R00127
Rxn0268	AMP:diphosphate phospho-D-ribosyltransferase	C00080[c] + C00119[c] + C00147[c] -> C00013[c] + C00020[c]	LNSL_0832	0	1000	rn00230 Purine metabolism; rn01100 Metabolic pathways	2.4.2.8	R00190
Rxn0269	ATP:GDP phosphotransferase	C00002[c] + C00035[c] <=> C00008[c] + C00044[c]	LNSL_0461	-1000	1000	rn00230 Purine metabolism; rn01100 Metabolic pathways	2.7.4.6	R00330
Rxn0270	ATP:GMP phosphotransferase	C00002[c] + C00144[c] -> C00008[c] + C00035[c]	LNSL_2593	0	1000	rn00230 Purine metabolism; rn01100 Metabolic pathways	2.7.4.8	R00332
Rxn0271	Inosine 5'-monophosphate phosphohydrolase	C00001[c] + C00130[c] -> C00009[c] + C00080[c] + C00294[c]	LNSL_1110	0	1000	rn00230 Purine metabolism; rn01100 Metabolic pathways	3.1.3.5	R01126
Rxn0272	IMP:diphosphate phospho-D-ribosyltransferase	C00080[c] + C00119[c] + C00262[c] -> C00013[c] + C00130[c]	LNSL_2917	0	1000	rn00230 Purine metabolism; rn01100 Metabolic pathways	2.4.2.8	R01132
Rxn0273	ATP:dADP phosphotransferase	C00002[c] + C00206[c] <=> C00008[c] + C00131[c]	LNSL_0461	-1000	1000	rn00230 Purine metabolism; rn01100 Metabolic pathways	2.7.4.6	R01137
Rxn0274	guanosine 5'-monophosphate phosphohydrolase	C00001[c] + C00144[c] -> C00009[c] + C00080[c] + C00387[c]	LNSL_1110	0	1000	rn00230 Purine metabolism; rn01100 Metabolic pathways	3.1.3.5	R01227
Rxn0275	GMP:diphosphate 5-phospho-alpha-D-ribosyltransferase	C00013[c] + C00144[c] <=> C00080[c] + C00119[c] + C00242[c]	LNSL_2454	-1000	1000	rn00230 Purine metabolism; rn01100 Metabolic pathways	2.4.2.7; 2.4.2.8; 2.4.2.22	R01229
Rxn0276	Xanthosine-5'-phosphate:L-glutamine amido-ligase (AMP-forming)	C00001[c] + C00002[c] + C00064[c] + C00655[c] -> C00013[c] + C00020[c] + C00025[c] + 2 C00080[c] + C00144[c]	LNSL_1266 OR LNSL_2767	0	1000	rn00230 Purine metabolism; rn01100 Metabolic pathways	6.3.5.2	R01231
Rxn0277	ATP:dAMP phosphotransferase	C00002[c] + C00360[c] <=> C00008[c] + C00206[c]	LNSL_0890	-1000	1000	rn00230 Purine metabolism; rn01100 Metabolic pathways	2.7.4.3; 2.7.4.11	R01547
Rxn0278	Adenosine aminohydrolase	C00001[c] + C00212[c] -> C00014[c] + C00294[c]	LNSL_1942	0	1000	rn00230 Purine metabolism; rn01100 Metabolic pathways	3.5.4.4	R01560
Rxn0279	Guanine aminohydrolase	C00001[c] + C00242[c] <=> C00014[c] + C00385[c]	LNSL_2915	-1000	1000	rn00230 Purine metabolism; rn01100 Metabolic pathways	3.5.4.3	R01676
Rxn0280	Hypoxanthine:NAD+ oxidoreductase	C00001[c] + C00003[c] + C00262[c] <=> C00004[c] + 2 C00080[c] + C00385[c]	LNSL_1655	-1000	1000	rn00230 Purine metabolism; rn01100 Metabolic pathways	1.17.1.4	R01768
Rxn0281	ATP:dGDP phosphotransferase	C00002[c] + C00361[c] <=> C00008[c] + C00286[c]	LNSL_0461	-1000	1000	rn00230 Purine metabolism; rn01100 Metabolic pathways	2.7.4.6	R01857
Rxn0282	2'-deoxyguanosine 5'-monophosphate phosphohydrolase	C00001[c] + C00362[c] -> C00009[c] + C00080[c] + C00330[c]	LNSL_1110	0	1000	rn00230 Purine metabolism; rn01100 Metabolic pathways	3.1.3.5; 3.1.3.89	R01968
Rxn0283	2'-Deoxyadenosine 5'-diphosphate:oxidized-thioredoxin 2'-oxidoreductase	C00008[c] + C00342[c] -> C00001[c] + C00206[c] + C00343[c]	LNSL_2298 AND LNSL_2301	0	1000	rn00230 Purine metabolism; rn01100 Metabolic pathways	1.17.4.1	R02017
Rxn0284	2'-Deoxyguanosine 5'-diphosphate:oxidized-thioredoxin 2'-oxidoreductase	C00035[c] + C00342[c] -> C00001[c] + C00343[c] + C00361[c]	LNSL_2298 AND LNSL_2301	0	1000	rn00230 Purine metabolism; rn01100 Metabolic pathways	1.17.4.1	R02019
Rxn0285	2'-deoxyadenosine 5'-monophosphate phosphohydrolase	C00001[c] + C00360[c] -> C00009[c] + C00080[c] + C00559[c]	LNSL_1110	0	1000	rn00230 Purine metabolism; rn01100 Metabolic pathways	3.1.3.5; 3.1.3.89	R02088
Rxn0286	ATP:dGMP phosphotransferase	C00002[c] + C00362[c] <=> C00008[c] + C00361[c]	LNSL_2593	-1000	1000	rn00230 Purine metabolism; rn01100 Metabolic pathways	2.7.4.8; 2.7.4.12	R02090
Rxn0287	Deoxyadenosine aminohydrolase	C00001[c] + C00559[c] <=> C00014[c] + C05512[c]	LNSL_1942	-1000	1000	rn00230 Purine metabolism; rn01100 Metabolic pathways	3.5.4.4	R02556
Rxn0288	IMP 1,2-hydrolase (decyclizing)	C04734[c] <=> C00001[c] + C00130[c]	LNSL_1300	-1000	1000	rn00230 Purine metabolism; rn01100 Metabolic pathways; rn01110 Biosynthesis of secondary metabolites	2.1.2.3; 3.5.4.10	R01127
Rxn0289	IMP:NAD+ oxidoreductase	C00001[c] + C00003[c] + C00130[c] -> C00004[c] + 2 C00080[c] + C00655[c]	LNSL_0125	0	1000	rn00230 Purine metabolism; rn01100 Metabolic pathways; rn01110 Biosynthesis of secondary metabolites	1.1.1.205	R01130
Rxn0290	XMP:pyrophosphate phosphoribosyltransferase	C00080[c] + C00119[c] + C00385[c] -> C00013[c] + C00655[c]	LNSL_2917 OR LNSL_2454	0	1000	rn00230 Purine metabolism; rn01100 Metabolic pathways; rn01110 Biosynthesis of secondary metabolites	2.4.2.8; 2.4.2.22	R02142
Rxn0291	xanthosine 5'-phosphate phosphohydrolase	C00001[c] + C00655[c] -> C00009[c] + C00080[c] + C01762[c]	LNSL_1110	0	1000	rn00230 Purine metabolism; rn01100 Metabolic pathways; rn01110 Biosynthesis of secondary metabolites	3.1.3.5	R02719
Rxn0292	5-Phospho-D-ribosylamine:glycine ligase (ADP-forming)	C00002[c] + C00037[c] + C03090[c] -> C00008[c] + C00009[c] + C00080[c] + C03838[c]	LNSL_1299	0	1000	rn00230 Purine metabolism; rn01100 Metabolic pathways; rn01110 Biosynthesis of secondary metabolites	6.3.4.13	R04144
Rxn0293	2-(Formamido)-N1-(5-phosphoribosyl)acetamidine cyclo-ligase (ADP-forming)	C00002[c] + C04640[c] -> C00008[c] + C00009[c] + C00080[c] + C03373[c]	LNSL_2074	0	1000	rn00230 Purine metabolism; rn01100 Metabolic pathways; rn01110 Biosynthesis of secondary metabolites	6.3.3.1	R04208
Rxn0294	5'-Phosphoribosylformylglycinamide:L-glutamine amido-ligase (ADP-forming)	C00001[c] + C00002[c] + C00064[c] + C04376[c] -> C00008[c] + C00009[c] + C00025[c] + C00080[c] + C04640[c]	LNSL_2046	0	1000	rn00230 Purine metabolism; rn01100 Metabolic pathways; rn01110 Biosynthesis of secondary metabolites	6.3.5.3	R04463
Rxn0295	1-(5'-Phosphoribosyl)-5-amino-4-(N-succinocarboxamide)-imidazole AMP-lyase	C04823[c] <=> C00122[c] + C04677[c]	LNSL_1101	-1000	1000	rn00230 Purine metabolism; rn01100 Metabolic pathways; rn01110 Biosynthesis of secondary metabolites	4.3.2.2	R04559
Rxn0296	1-(5-Phosphoribosyl)-5-amino-4-carboxyimidazole:L-aspartate ligase (ADP-forming)	C00002[c] + C00049[c] + C04751[c] -> C00008[c] + C00009[c] + 2 C00080[c] + C04823[c]	LNSL_0054	0	1000	rn00230 Purine metabolism; rn01100 Metabolic pathways; rn01110 Biosynthesis of secondary metabolites	6.3.2.6	R04591
Rxn0297	xanthine:NAD+ oxidoreductase	C00001[c] + C00003[c] + C00385[c] <=> C00004[c] + 2 C00080[c] + C00366[c]	LNSL_1655	-1000	1000	rn00230 Purine metabolism; rn01100 Metabolic pathways; rn01120 Microbial metabolism in diverse environments	1.17.1.4	R02103
Rxn0298	Allantoate amidinohydrolase	C00001[c] + C00499[c] <=> C00086[c] + C00603[c]	LNSL_1456	-1000	1000	rn00230 Purine metabolism; rn01100 Metabolic pathways; rn01120 Microbial metabolism in diverse environments	3.5.3.4	R02422
Rxn0299	(S)-allantoin amidohydrolase	C00001[c] + C02350[c] <=> C00080[c] + C00499[c]	LNSL_1462	-1000	1000	rn00230 Purine metabolism; rn01100 Metabolic pathways; rn01120 Microbial metabolism in diverse environments	3.5.2.5	R02425
Rxn0300	5-hydroxyisourate amidohydrolase	C00001[c] + C11821[c] <=> C12248[c]	LNSL_1460	-1000	1000	rn00230 Purine metabolism; rn01100 Metabolic pathways; rn01120 Microbial metabolism in diverse environments	3.5.2.17	R06601
Rxn0301	5-hydroxy-2-oxo-4-ureido-2,5-dihydro-1H-imidazole-5-carboxylate carboxy-lyase [(S)-allantoin-forming]	C00080[c] + C12248[c] -> C00011[c] + C02350[c]	LNSL_1461	0	1000	rn00230 Purine metabolism; rn01100 Metabolic pathways; rn01120 Microbial metabolism in diverse environments	4.1.1.97	R06604
Rxn0302	(S)-ureidoglycolate amidohydrolase (decarboxylating)	C00001[c] + C00603[c] -> C00011[c] + 2 C00014[c] + C00048[c]	LNSL_1457	0	1000	rn00230 Purine metabolism; rn01100 Metabolic pathways; rn01120 Microbial metabolism in diverse environments	4.3.2.3	R00469
Rxn0303	cytidine-5'-monophosphate phosphohydrolase	C00001[c] + C00055[c] -> C00009[c] + C00080[c] + C00475[c]	LNSL_1110	0	1000	rn00240 Pyrimidine metabolism	3.1.3.5; 3.1.3.91	R00511
Rxn0304	uridine 5'-monophosphate phosphohydrolase	C00001[c] + C00105[c] -> C00009[c] + C00080[c] + C00299[c]	LNSL_1110	0	1000	rn00240 Pyrimidine metabolism	3.1.3.5	R00963
Rxn0305	Uracil hydro-lyase (adding D-ribose 5-phosphate;pseudouridine-5'-phosphate-forming)	C00001[c] + C01168[c] -> C00106[c] + C00117[c]	LNSL_1827	0	1000	rn00240 Pyrimidine metabolism	3.2.-.-; 4.2.1.70	R01055
Rxn0306	thymidylate 5'-phosphohydrolase	C00001[c] + C00364[c] -> C00009[c] + C00080[c] + C00214[c]	LNSL_1110	0	1000	rn00240 Pyrimidine metabolism	3.1.3.5; 3.1.3.35; 3.1.3.89	R01569
Rxn0307	2'-deoxycytidine 5'-monophosphate phosphohydrolase	C00001[c] + C00239[c] -> C00009[c] + C00080[c] + C00881[c]	LNSL_1110	0	1000	rn00240 Pyrimidine metabolism	3.1.3.5; 3.1.3.89	R01664
Rxn0308	NADPH:oxidized-thioredoxin oxidoreductase	C00005[c] + 2 C00080[c] + C00343[c] -> C00006[c] + C00342[c]	LNSL_0659	0	1000	rn00240 Pyrimidine metabolism	1.8.1.9	R02016
Rxn0309	2'-Deoxyuridine 5'-diphosphate:oxidized-thioredoxin 2'-oxidoreductase	C00015[c] + C00342[c] -> C00001[c] + C00343[c] + C01346[c]	LNSL_2298 AND LNSL_2301	0	1000	rn00240 Pyrimidine metabolism	1.17.4.1	R02018
Rxn0310	deoxyuridine:orthophosphate 2-deoxy-D-ribosyltransferase	C00009[c] + C00080[c] + C00526[c] <=> C00106[c] + C00672[c]	LNSL_2654	-1000	1000	rn00240 Pyrimidine metabolism	2.4.2.1; 2.4.2.2; 2.4.2.3; 2.4.2.4	R02484
Rxn0311	deoxycytidine aminohydrolase	C00001[c] + C00881[c] -> C00014[c] + C00526[c]	LNSL_1360 or LNSL_0790	0	1000	rn00240 Pyrimidine metabolism	3.5.4.5	R02485
Rxn0312	HCO3:L-glutamine amido-ligase (ADP-forming, carbamate-phosphorylating)	C00001[c] + 2 C00002[c] + C00064[c] + C00288[c] -> 2 C00008[c] + C00009[c] + C00025[c] + C00169[c]	LNSL_2150 AND LNSL_2149	0	1000	rn00240 Pyrimidine metabolism; rn00250 Alanine, aspartate and glutamate metabolism; rn01100 Metabolic pathways	6.3.5.5	R00575
Rxn0313	carbamoyl-phosphate:L-aspartate carbamoyltransferase	C00049[c] + C00169[c] -> C00009[c] + 2 C00080[c] + C00438[c]	LNSL_1165	0	1000	rn00240 Pyrimidine metabolism; rn00250 Alanine, aspartate and glutamate metabolism; rn01100 Metabolic pathways	2.1.3.2	R01397
Rxn0314	5,10-Methylenetetrahydrofolate:dUMP C-methyltransferase	C00364[c] + C00415[c] <=> C00143[c] + C00365[c]	LNSL_0387	-1000	1000	rn00240 Pyrimidine metabolism; rn00670 One carbon pool by folate; rn01100 Metabolic pathways	2.1.1.45	R02101
Rxn0315	3-hydroxypropionate:NADP+ oxidoreductase	C00006[c] + C01013[c] <=> C00005[c] + 3 C00080[c] + C00222[c]	LNSL_3356 or LNSL_1037 OR LNSL_1610 OR LNSL_2228	-1000	1000	rn00240 Pyrimidine metabolism; rn00720 Carbon fixation pathways in prokaryotes; rn01100 Metabolic pathways; rn01120 Microbial metabolism in diverse environments; rn01200 Carbon metabolism	1.1.1.298; 1.1.1.-	R09289
Rxn0316	ATP:UDP phosphotransferase	C00002[c] + C00015[c] <=> C00008[c] + C00075[c]	LNSL_0461	-1000	1000	rn00240 Pyrimidine metabolism; rn01100 Metabolic pathways	2.7.4.6	R00156
Rxn0317	ATP:UMP phosphotransferase	C00002[c] + C00105[c] -> C00008[c] + C00015[c]	LNSL_1797 OR LNSL_1314	0	1000	rn00240 Pyrimidine metabolism; rn01100 Metabolic pathways	2.7.4.4; 2.7.4.14; 2.7.4.22	R00158
Rxn0318	ATP:CMP phosphotransferase	C00002[c] + C00055[c] -> C00008[c] + C00112[c]	LNSL_1797	0	1000	rn00240 Pyrimidine metabolism; rn01100 Metabolic pathways	2.7.4.14; 2.7.4.25	R00512
Rxn0319	ATP:CDP phosphotransferase	C00002[c] + C00112[c] <=> C00008[c] + C00063[c]	LNSL_0461	-1000	1000	rn00240 Pyrimidine metabolism; rn01100 Metabolic pathways	2.7.4.6	R00570
Rxn0320	CTP aminohydrolase	C00001[c] + C00063[c] -> C00014[c] + C00075[c]	LNSL_2254	0	1000	rn00240 Pyrimidine metabolism; rn01100 Metabolic pathways	6.3.4.2	R00568
Rxn0321	UTP:ammonia ligase (ADP-forming)	C00002[c] + C00014[c] + C00075[c] -> C00008[c] + C00009[c] + C00063[c] + C00080[c]	LNSL_1681	0	1000	rn00240 Pyrimidine metabolism; rn01100 Metabolic pathways	6.3.4.2	R00571
Rxn0322	UTP:L-glutamine amido-ligase (ADP-forming)	C00001[c] + C00002[c] + C00064[c] + C00075[c] -> C00008[c] + C00009[c] + C00025[c] + C00063[c] + 2 C00080[c]	LNSL_1681	0	1000	rn00240 Pyrimidine metabolism; rn01100 Metabolic pathways	6.3.4.2	R00573
Rxn0323	Uridine triphosphate pyrophosphohydrolase	C00001[c] + C00075[c] -> C00013[c] + C00080[c] + C00105[c]	LNSL_0472	0	1000	rn00240 Pyrimidine metabolism; rn01100 Metabolic pathways	3.6.1.8; 3.6.1.19	R00662
Rxn0324	orotidine-5'-phosphate carboxy-lyase (UMP-forming)	C00080[c] + C01103[c] -> C00011[c] + C00105[c]	LNSL_1793	0	1000	rn00240 Pyrimidine metabolism; rn01100 Metabolic pathways	4.1.1.23	R00965
Rxn0325	UMP:diphosphate phospho-alpha-D-ribosyltransferase	C00080[c] + C00106[c] + C00119[c] -> C00013[c] + C00105[c]	LNSL_2281	0	1000	rn00240 Pyrimidine metabolism; rn01100 Metabolic pathways	2.4.2.9	R00966
Rxn0326	thymidine:phosphate deoxy-alpha-D-ribosyltransferase	C00009[c] + C00080[c] + C00214[c] -> C00178[c] + C00672[c]	LNSL_2654	0	1000	rn00240 Pyrimidine metabolism; rn01100 Metabolic pathways	2.4.2.2; 2.4.2.4	R01570
Rxn0327	ATP:dCMP phosphotransferase	C00002[c] + C00239[c] <=> C00008[c] + C00705[c]	LNSL_1797	-1000	1000	rn00240 Pyrimidine metabolism; rn01100 Metabolic pathways	2.7.4.14; 2.7.4.25	R01665
Rxn0328	orotidine-5'-phosphate:diphosphate phospho-alpha-D-ribosyl-transferase	C00080[c] + C00119[c] + C00295[c] -> C00013[c] + C01103[c]	LNSL_0101	0	1000	rn00240 Pyrimidine metabolism; rn01100 Metabolic pathways	2.4.2.10	R01870
Rxn0329	(S)-dihydroorotate amidohydrolase	C00080[c] + C00438[c] <=> C00001[c] + C00337[c]	LNSL_1166 OR LNSL_0942	-1000	1000	rn00240 Pyrimidine metabolism; rn01100 Metabolic pathways	3.5.2.3	R01993
Rxn0330	2'-Deoxycytidine diphosphate:oxidized-thioredoxin 2'-oxidoreductase	C00112[c] + C00342[c] -> C00001[c] + C00343[c] + C00705[c]	LNSL_2298 AND LNSL_2301	0	1000	rn00240 Pyrimidine metabolism; rn01100 Metabolic pathways	1.17.4.1	R02024
Rxn0331	ATP:dTDP phosphotransferase	C00002[c] + C00363[c] <=> C00008[c] + C00459[c]	LNSL_0461	-1000	1000	rn00240 Pyrimidine metabolism; rn01100 Metabolic pathways	2.7.4.6	R02093
Rxn0332	ATP:dTMP phosphotransferase	C00002[c] + C00364[c] <=> C00008[c] + C00363[c]	LNSL_2015	-1000	1000	rn00240 Pyrimidine metabolism; rn01100 Metabolic pathways	2.7.4.9; 2.7.4.12	R02094
Rxn0333	ATP:dUMP phosphotransferase	C00002[c] + C00365[c] <=> C00008[c] + C01346[c]	LNSL_2015	-1000	1000	rn00240 Pyrimidine metabolism; rn01100 Metabolic pathways	2.7.4.4; 2.7.4.9	R02098
Rxn0334	dUTP nucleotidohydrolase	C00001[c] + C00460[c] -> C00013[c] + C00080[c] + C00365[c]	LNSL_0472 OR LNSL_0669	0	1000	rn00240 Pyrimidine metabolism; rn01100 Metabolic pathways	3.6.1.19; 3.6.1.23	R02100
Rxn0335	dCTP aminohydrolase	C00001[c] + C00458[c] -> C00014[c] + C00460[c]	LNSL_2254	0	1000	rn00240 Pyrimidine metabolism; rn01100 Metabolic pathways	3.5.4.13	R02325
Rxn0336	ATP:dCDP phosphotransferase	C00002[c] + C00705[c] <=> C00008[c] + C00458[c]	LNSL_0461	-1000	1000	rn00240 Pyrimidine metabolism; rn01100 Metabolic pathways	2.7.4.6	R02326
Rxn0337	ATP:dUDP phosphotransferase	C00002[c] + C01346[c] <=> C00008[c] + C00460[c]	LNSL_0461	-1000	1000	rn00240 Pyrimidine metabolism; rn01100 Metabolic pathways	2.7.4.6	R02331
Rxn0338	L-glutamate:NAD+ oxidoreductase (deaminating)	C00001[c] + C00003[c] + C00025[c] -> C00004[c] + C00014[c] + C00026[c] + 3 C00080[c]	LNSL_1468 OR LNSL_0894	0	1000	rn00250 Alanine, aspartate and glutamate metabolism; rn00330 Arginine and proline metabolism; rn00430 Taurine and hypotaurine metabolism; rn00471 D-Glutamine and D-glutamate metabolism; rn00910 Nitrogen metabolism; rn01100 Metabolic pathways	1.4.1.2; 1.4.1.3	R00243
Rxn0339	L-Glutamate:NADP+ oxidoreductase (deaminating)	C00001[c] + C00006[c] + C00025[c] <=> C00005[c] + C00014[c] + C00026[c] + 3 C00080[c]	LNSL_1468 OR LNSL_0894	-1000	1000	rn00250 Alanine, aspartate and glutamate metabolism; rn00330 Arginine and proline metabolism; rn00471 D-Glutamine and D-glutamate metabolism; rn00910 Nitrogen metabolism; rn01100 Metabolic pathways	1.4.1.3; 1.4.1.4; 1.4.1.13	R00248
Rxn0340	L-glutamine amidohydrolase	C00001[c] + C00064[c] -> C00014[c] + C00025[c] + C00080[c]	LNSL_0672 OR LNSL_2767	0	1000	rn00250 Alanine, aspartate and glutamate metabolism; rn00330 Arginine and proline metabolism; rn00471 D-Glutamine and D-glutamate metabolism; rn01100 Metabolic pathways	3.5.1.2; 3.5.1.38	R00256
Rxn0341	L-Glutamate:ammonia ligase (ADP-forming)	C00002[c] + C00014[c] + C00025[c] -> C00008[c] + C00009[c] + C00064[c]	LNSL_1022	0	1000	rn00250 Alanine, aspartate and glutamate metabolism; rn00330 Arginine and proline metabolism; rn00630 Glyoxylate and dicarboxylate metabolism; rn00910 Nitrogen metabolism; rn01100 Metabolic pathways; rn01120 Microbial metabolism in diverse environments; rn01230 Biosynthesis of amino acids	6.3.1.2	R00253
Rxn0342	(S)-1-pyrroline-5-carboxylate:NAD+ oxidoreductase	2 C00001[c] + C00003[c] + C03912[c] -> C00004[c] + C00025[c] + 2 C00080[c]	LNSL_1358	0	1000	rn00250 Alanine, aspartate and glutamate metabolism; rn00330 Arginine and proline metabolism; rn01100 Metabolic pathways	1.2.1.88	R00707
Rxn0343	(S)-1-pyrroline-5-carboxylate:NADP+ oxidoreductase	2 C00001[c] + C00006[c] + C03912[c] -> C00005[c] + C00025[c] + 2 C00080[c]	LNSL_1358	0	1000	rn00250 Alanine, aspartate and glutamate metabolism; rn00330 Arginine and proline metabolism; rn01100 Metabolic pathways	1.2.1.88	R00708
Rxn0344	2-(Nomega-L-arginino)succinate arginine-lyase (fumarate-forming)	C03406[c] -> C00062[c] + C00122[c]	LNSL_0222	0	1000	rn00250 Alanine, aspartate and glutamate metabolism; rn00330 Arginine and proline metabolism; rn01100 Metabolic pathways; rn01110 Biosynthesis of secondary metabolites; rn01230 Biosynthesis of amino acids	4.3.2.1	R01086
Rxn0345	L-Citrulline:L-aspartate ligase (AMP-forming)	C00002[c] + C00049[c] + C00327[c] -> C00013[c] + C00020[c] + C00080[c] + C03406[c]	LNSL_0947	0	1000	rn00250 Alanine, aspartate and glutamate metabolism; rn00330 Arginine and proline metabolism; rn01100 Metabolic pathways; rn01110 Biosynthesis of secondary metabolites; rn01230 Biosynthesis of amino acids	6.3.4.5	R01954
Rxn0346	succinate-semialdehyde:NAD+ oxidoreductase	C00001[c] + C00003[c] + C00232[c] -> C00004[c] + C00042[c] + 3 C00080[c]	LNSL_1466	0	1000	rn00250 Alanine, aspartate and glutamate metabolism; rn00350 Tyrosine metabolism; rn00650 Butanoate metabolism; rn01100 Metabolic pathways; rn01120 Microbial metabolism in diverse environments	1.2.1.16; 1.2.1.24	R00713
Rxn0347	succinate-semialdehyde:NADP+ oxidoreductase	C00001[c] + C00006[c] + C00232[c] -> C00005[c] + C00042[c] + 3 C00080[c]	LNSL_1466 OR LNSL_2732	0	1000	rn00250 Alanine, aspartate and glutamate metabolism; rn00350 Tyrosine metabolism; rn00650 Butanoate metabolism; rn01100 Metabolic pathways; rn01120 Microbial metabolism in diverse environments	1.2.1.16; 1.2.1.79	R00714
Rxn0348	L-Asparagine amidohydrolase	C00001[c] + C00152[c] -> C00014[c] + C00049[c] + C00080[c]	LNSL_0356	0	1000	rn00250 Alanine, aspartate and glutamate metabolism; rn00460 Cyanoamino acid metabolism; rn01100 Metabolic pathways; rn01110 Biosynthesis of secondary metabolites	3.5.1.1; 3.5.1.38; 3.5.5.4	R00485
Rxn0349	4-aminobutanoate:2-oxoglutarate aminotransferase	C00026[c] + C00334[c] <=> C00025[c] + C00232[c]	LNSL_1467	-1000	1000	rn00250 Alanine, aspartate and glutamate metabolism; rn00650 Butanoate metabolism; rn01100 Metabolic pathways	2.6.1.19	R01648
Rxn0350	L-Aspartate:2-oxoglutarate aminotransferase	C00025[c] + C00036[c] <=> C00026[c] + C00049[c]	LNSL_1998	-1000	1000	rn00250 Alanine, aspartate and glutamate metabolism; rn00710 Carbon fixation in photosynthetic organisms; rn01100 Metabolic pathways; rn01110 Biosynthesis of secondary metabolites; rn01120 Microbial metabolism in diverse environments; rn01200 Carbon metabolism; rn01210 2-Oxocarboxylic acid metabolism; rn01230 Biosynthesis of amino acids	2.6.1.1	R00355
Rxn0351	L-Alanine:2-oxoglutarate aminotransferase	C00026[c] + C00041[c] <=> C00022[c] + C00025[c]	LNSL_1911	-1000	1000	rn00250 Alanine, aspartate and glutamate metabolism; rn00710 Carbon fixation in photosynthetic organisms; rn01100 Metabolic pathways; rn01120 Microbial metabolism in diverse environments; rn01200 Carbon metabolism; rn01210 2-Oxocarboxylic acid metabolism; rn01230 Biosynthesis of amino acids	2.6.1.2	R00258
Rxn0352	L-glutamate:NAD+ oxidoreductase (transaminating)	C00004[c] + C00026[c] + C00064[c] + 2 C00080[c] -> C00003[c] + 2 C00025[c]	LNSL_2606 AND LNSL_2605	0	1000	rn00250 Alanine, aspartate and glutamate metabolism; rn00910 Nitrogen metabolism; rn01100 Metabolic pathways; rn01110 Biosynthesis of secondary metabolites; rn01120 Microbial metabolism in diverse environments	1.4.1.14	R00093
Rxn0353	L-Glutamate:NADP+ oxidoreductase (transaminating)	C00005[c] + C00026[c] + C00064[c] + 2 C00080[c] -> C00006[c] + 2 C00025[c]	LNSL_1754 AND LNSL_2605	0	1000	rn00250 Alanine, aspartate and glutamate metabolism; rn00910 Nitrogen metabolism; rn01100 Metabolic pathways; rn01110 Biosynthesis of secondary metabolites; rn01120 Microbial metabolism in diverse environments; rn01230 Biosynthesis of amino acids	1.4.1.13	R00114
Rxn0354	L-Aspartic acid:oxygen oxidoreductase (deaminating)	C00001[c] + C00007[c] + C00049[c] -> C00014[c] + C00027[c] + C00036[c] + C00080[c]	LNSL_2013	0	1000	rn00250 Alanine, aspartate and glutamate metabolism; rn01100 Metabolic pathways	1.4.3.2; 1.4.3.16	R00357
Rxn0355	L-Aspartate ammonia-lyase (fumarate-forming)	C00049[c] -> C00014[c] + C00080[c] + C00122[c]	LNSL_1430 or LNSL_1361	0	1000	rn00250 Alanine, aspartate and glutamate metabolism; rn01100 Metabolic pathways	4.3.1.1	R00490
Rxn0356	L-Aspartate:L-glutamine amido-ligase (AMP-forming)	C00001[c] + C00002[c] + C00049[c] + C00064[c] -> C00013[c] + C00020[c] + C00025[c] + C00080[c] + C00152[c]	LNSL_0672	0	1000	rn00250 Alanine, aspartate and glutamate metabolism; rn01100 Metabolic pathways; rn01110 Biosynthesis of secondary metabolites	6.3.5.4	R00578
Rxn0357	dihydrolipoylprotein:NAD+ oxidoreductase	C00003[c] + C02972[c] -> C00004[c] + 2 C00080[c] + C02051[c]	LNSL_2436 OR LNSL_0854	0	1000	rn00260 Glycine, serine and threonine metabolism	1.8.1.4	R03815
Rxn0358	D-serine ammonia-lyase	C00740[c] -> C00014[c] + C00022[c] + C00080[c]	LNSL_0575	0	1000	rn00260 Glycine, serine and threonine metabolism	4.3.1.18	R00221
Rxn0359	ATP:L-aspartate 4-phosphotransferase	C00002[c] + C00049[c] + C00080[c] -> C00008[c] + C03082[c]	LNSL_1936	0	1000	rn00260 Glycine, serine and threonine metabolism; rn00270 Cysteine and methionine metabolism; rn00300 Lysine biosynthesis; rn01100 Metabolic pathways; rn01110 Biosynthesis of secondary metabolites; rn01120 Microbial metabolism in diverse environments; rn01210 2-Oxocarboxylic acid metabolism; rn01230 Biosynthesis of amino acids	2.7.2.4	R00480
Rxn0360	L-Homoserine:NAD+ oxidoreductase	C00004[c] + 2 C00080[c] + C00441[c] -> C00003[c] + C00263[c]	LNSL_2677	0	1000	rn00260 Glycine, serine and threonine metabolism; rn00270 Cysteine and methionine metabolism; rn00300 Lysine biosynthesis; rn01100 Metabolic pathways; rn01110 Biosynthesis of secondary metabolites; rn01120 Microbial metabolism in diverse environments; rn01230 Biosynthesis of amino acids	1.1.1.3	R01773
Rxn0361	L-Homoserine:NADP+ oxidoreductase	C00005[c] + 2 C00080[c] + C00441[c] -> C00006[c] + C00263[c]	LNSL_2677	0	1000	rn00260 Glycine, serine and threonine metabolism; rn00270 Cysteine and methionine metabolism; rn00300 Lysine biosynthesis; rn01100 Metabolic pathways; rn01110 Biosynthesis of secondary metabolites; rn01120 Microbial metabolism in diverse environments; rn01230 Biosynthesis of amino acids	1.1.1.3	R01775
Rxn0362	L-Aspartate-4-semialdehyde:NADP+ oxidoreductase (phosphorylating)	C00005[c] + C00080[c] + C03082[c] -> C00006[c] + C00009[c] + C00441[c]	LNSL_0359	0	1000	rn00260 Glycine, serine and threonine metabolism; rn00270 Cysteine and methionine metabolism; rn00300 Lysine biosynthesis; rn01100 Metabolic pathways; rn01110 Biosynthesis of secondary metabolites; rn01120 Microbial metabolism in diverse environments; rn01210 2-Oxocarboxylic acid metabolism; rn01230 Biosynthesis of amino acids	1.2.1.11	R02291
Rxn0363	L-threonine ammonia-lyase (2-oxobutanoate-forming)	C00188[c] -> C00014[c] + C00080[c] + C00109[c]	LNSL_1388	0	1000	rn00260 Glycine, serine and threonine metabolism; rn00290 Valine, leucine and isoleucine biosynthesis; rn01100 Metabolic pathways; rn01110 Biosynthesis of secondary metabolites; rn01230 Biosynthesis of amino acids	4.3.1.19	R00996
Rxn0364	L-serine hydro-lyase [adding 1-C-(indol-3-yl)glycerol 3-phosphate	C00065[c] + C03506[c] -> C00001[c] + C00078[c] + C00118[c]	LNSL_1656 or LNSL_0515 OR LNSL_2385	0	1000	rn00260 Glycine, serine and threonine metabolism; rn00400 Phenylalanine, tyrosine and tryptophan biosynthesis; rn01100 Metabolic pathways; rn01110 Biosynthesis of secondary metabolites; rn01230 Biosynthesis of amino acids	4.2.1.20	R02722
Rxn0365	5,10-Methylenetetrahydrofolate:glycine hydroxymethyltransferase	C00065[c] + C00101[c] <=> C00001[c] + C00037[c] + C00143[c]	LNSL_1979	-1000	1000	rn00260 Glycine, serine and threonine metabolism; rn00460 Cyanoamino acid metabolism; rn00630 Glyoxylate and dicarboxylate metabolism; rn00670 One carbon pool by folate; rn00680 Methane metabolism; rn01100 Metabolic pathways; rn01110 Biosynthesis of secondary metabolites; rn01120 Microbial metabolism in diverse environments; rn01200 Carbon metabolism; rn01230 Biosynthesis of amino acids	2.1.2.1	R00945
Rxn0366	ATP:(R)-glycerate 3-phosphotransferase	C00002[c] + C00258[c] -> C00008[c] + 2 C00080[c] + C00197[c]	LNSL_0369	0	1000	rn00260 Glycine, serine and threonine metabolism; rn00561 Glycerolipid metabolism; rn00630 Glyoxylate and dicarboxylate metabolism; rn01100 Metabolic pathways; rn01110 Biosynthesis of secondary metabolites	2.7.1.31	R01514
Rxn0367	CDP-diacylglycerol:L-serine 3-phosphatidyltransferase	C00065[c] + C00269[c] <=> C00055[c] + C00080[c] + C02737[c]	LNSL_2438	-1000	1000	rn00260 Glycine, serine and threonine metabolism; rn00564 Glycerophospholipid metabolism; rn01100 Metabolic pathways	2.7.8.8	R01800
Rxn0368	O-Phospho-L-serine phosphohydrolase	C00001[c] + C01005[c] -> C00009[c] + C00065[c] + C00080[c]	LNSL_0062 OR LNSL_0784	0	1000	rn00260 Glycine, serine and threonine metabolism; rn00680 Methane metabolism; rn01100 Metabolic pathways; rn01120 Microbial metabolism in diverse environments; rn01200 Carbon metabolism; rn01230 Biosynthesis of amino acids	3.1.3.3	R00582
Rxn0369	3-Phospho-D-glycerate:NAD+ 2-oxidoreductase	C00003[c] + C00197[c] -> C00004[c] + C00080[c] + C03232[c]	LNSL_2567	0	1000	rn00260 Glycine, serine and threonine metabolism; rn00680 Methane metabolism; rn01100 Metabolic pathways; rn01120 Microbial metabolism in diverse environments; rn01200 Carbon metabolism; rn01230 Biosynthesis of amino acids	1.1.1.95	R01513
Rxn0370	3-Phosphoserine:2-oxoglutarate aminotransferase	C00025[c] + C03232[c] -> C00026[c] + C01005[c]	LNSL_2087	0	1000	rn00260 Glycine, serine and threonine metabolism; rn00680 Methane metabolism; rn01100 Metabolic pathways; rn01120 Microbial metabolism in diverse environments; rn01200 Carbon metabolism; rn01230 Biosynthesis of amino acids	2.6.1.52	R04173
Rxn0371	Glycine betaine:NAD+ oxidoreductase	C00001[c] + C00003[c] + C00576[c] -> C00004[c] + 4 C00080[c] + C00719[c]	LNSL_1513	0	1000	rn00260 Glycine, serine and threonine metabolism; rn01100 Metabolic pathways	1.2.1.8	R02565
Rxn0372	p-Cumic alcohol:NADP+ oxidoreductase	C00001[c] + C00006[c] + C00576[c] -> C00005[c] + 4 C00080[c] + C00719[c]	LNSL_1513	0	1000	rn00260 Glycine, serine and threonine metabolism; rn01100 Metabolic pathways	1.2.1.8	R02566
Rxn0373	Choline:NADH oxidoreductase	C00003[c] + C00114[c] -> C00004[c] + 2 C00080[c] + C00576[c]	LNSL_3389 or LNSL_1512	0	1000	rn00260 Glycine, serine and threonine metabolism; rn01100 Metabolic pathways	1.1.1.1	R08557
Rxn0374	L-serine ammonia-lyase	C00065[c] -> C00014[c] + C00022[c] + C00080[c]	LNSL_1388	0	1000	rn00260 Glycine, serine and threonine metabolism; rn01100 Metabolic pathways; rn01110 Biosynthesis of secondary metabolites; rn01200 Carbon metabolism; rn01230 Biosynthesis of amino acids	4.3.1.17; 4.3.1.19	R00220
Rxn0375	L-2,4-diaminobutyrate:2-oxoglutarate 4-aminotransferase	C00025[c] + C00441[c] -> C00026[c] + C00080[c] + C03283[c]	LNSL_1090	0	1000	rn00260 Glycine, serine and threonine metabolism; rn01100 Metabolic pathways; rn01120 Microbial metabolism in diverse environments; rn01210 2-Oxocarboxylic acid metabolism; rn01230 Biosynthesis of amino acids	2.6.1.76; 2.6.1.-	R06977
Rxn0376	O-phospho-L-homoserine phosphate-lyase (adding water;L-threonine-forming)	C00001[c] + C01102[c] -> C00009[c] + C00080[c] + C00188[c]	LNSL_2678	0	1000	rn00260 Glycine, serine and threonine metabolism; rn01100 Metabolic pathways; rn01120 Microbial metabolism in diverse environments; rn01230 Biosynthesis of amino acids	4.2.3.1	R01466
Rxn0377	ATP:L-homoserine O-phosphotransferase	C00002[c] + C00263[c] -> C00008[c] + C01102[c]	LNSL_0194 OR LNSL_0784	0	1000	rn00260 Glycine, serine and threonine metabolism; rn01100 Metabolic pathways; rn01120 Microbial metabolism in diverse environments; rn01230 Biosynthesis of amino acids	2.7.1.39	R01771
Rxn0378	D-cysteine sulfide-lyase (deaminating	C00001[c] + C00793[c] <=> C00014[c] + C00022[c] + C00080[c] + C00283[c]	LNSL_2265	-1000	1000	rn00270 Cysteine and methionine metabolism	4.4.1.15	R01874
Rxn0379	L-Cystine L-Cysteine-lyase (deaminating)	C00001[c] + C00491[c] -> C00014[c] + C00022[c] + C00080[c] + C01962[c]	LNSL_2512	0	1000	rn00270 Cysteine and methionine metabolism	4.4.1.1; 4.4.1.8	R02408
Rxn0380	L-cysteate:2-oxoglutarate aminotransferase	C00026[c] + C00506[c] <=> C00025[c] + C05528[c]	LNSL_1998	-1000	1000	rn00270 Cysteine and methionine metabolism	2.6.1.1	R02433
Rxn0381	5-Methyltetrahydrofolate:L-homocysteine S-methyltransferase	C00155[c] + C00440[c] <=> C00073[c] + C00101[c]	LNSL_0812	-1000	1000	rn00270 Cysteine and methionine metabolism; rn00670 One carbon pool by folate; rn01100 Metabolic pathways; rn01110 Biosynthesis of secondary metabolites; rn01230 Biosynthesis of amino acids	2.1.1.13	R00946
Rxn0382	O4-succinyl-L-homoserine:hydrogen sulfide S-(3-amino-3-carboxypropyl)transferase	C00283[c] + C01118[c] <=> C00042[c] + C00080[c] + C00155[c]	LNSL_1664	-1000	1000	rn00270 Cysteine and methionine metabolism; rn00920 Sulfur metabolism; rn01100 Metabolic pathways	2.5.1.48; 2.5.1.-	R01288
Rxn0383	Acetyl-CoA:L-serine O-acetyltransferase	C00024[c] + C00065[c] + C00080[c] -> C00010[c] + C00979[c]	LNSL_1289 OR LNSL_1289	0	1000	rn00270 Cysteine and methionine metabolism; rn00920 Sulfur metabolism; rn01100 Metabolic pathways; rn01120 Microbial metabolism in diverse environments; rn01200 Carbon metabolism; rn01230 Biosynthesis of amino acids	2.3.1.30	R00586
Rxn0384	O3-acetyl-L-serine:hydrogen-sulfide 2-amino-2-carboxyethyltransferase	C00283[c] + C00979[c] -> C00033[c] + C00080[c] + C00097[c]	LNSL_1587 or LNSL_2405	0	1000	rn00270 Cysteine and methionine metabolism; rn00920 Sulfur metabolism; rn01100 Metabolic pathways; rn01120 Microbial metabolism in diverse environments; rn01200 Carbon metabolism; rn01230 Biosynthesis of amino acids	2.5.1.47; 2.5.1.65	R00897
Rxn0385	L-Cysteine hydrogen-sulfide-lyase (deaminating	C00001[c] + C00097[c] -> C00014[c] + C00022[c] + C00080[c] + C00283[c]	LNSL_2512	0	1000	rn00270 Cysteine and methionine metabolism; rn01100 Metabolic pathways	4.4.1.1; 4.4.1.8	R00782
Rxn0386	O-acetyl-L-homoserine:hydrogen sulfide S-(3-amino-3-carboxypropyl)transferase	C00283[c] + C01077[c] <=> C00033[c] + C00080[c] + C00155[c]	LNSL_1664 or LNSL_2631	-1000	1000	rn00270 Cysteine and methionine metabolism; rn01100 Metabolic pathways	2.5.1.49	R01287
Rxn0387	Methylthioadenosine methylthioribohydrolase	C00001[c] + C00170[c] -> C00147[c] + C03089[c]	LNSL_0028	0	1000	rn00270 Cysteine and methionine metabolism; rn01100 Metabolic pathways	3.2.2.9; 3.2.2.16	R01401
Rxn0388	Acetyl-CoA:L-homoserine O-acetyltransferase	C00024[c] + C00080[c] + C00263[c] -> C00010[c] + C01077[c]	LNSL_0402	0	1000	rn00270 Cysteine and methionine metabolism; rn01100 Metabolic pathways	2.3.1.31	R01776
Rxn0389	3-sulfino-L-alanine:2-oxoglutarate aminotransferase	C00026[c] + C00080[c] + C00606[c] -> C00025[c] + C05527[c]	LNSL_1998	0	1000	rn00270 Cysteine and methionine metabolism; rn01100 Metabolic pathways	2.6.1.1	R02619
Rxn0390	3-Mercaptopyruvate:cyanide sulfurtransferase	C00094[c] + C00957[c] <=> C00022[c] + C00080[c] + C00320[c]	LNSL_0069	-1000	1000	rn00270 Cysteine and methionine metabolism; rn01100 Metabolic pathways	2.8.1.2	R03105
Rxn0391	S-adenosyl-L-methionine:DNA (cytosine-5-)-methyltransferase	C00019[c] + C00856[c] <=> C00021[c] + 3 C00080[c] + C02967[c]	LNSL_2575 or LNSL_2881 or LNSL_0482 OR LNSL_2575	-1000	1000	rn00270 Cysteine and methionine metabolism; rn01100 Metabolic pathways	2.1.1.37	R04858
Rxn0392	L-Cysteine:2-oxoglutarate aminotransferase	C00025[c] + C00957[c] -> C00026[c] + C00097[c]	LNSL_1998	0	1000	rn00270 Cysteine and methionine metabolism; rn01100 Metabolic pathways ///	2.6.1.1; 2.6.1.3	R00895
Rxn0393	O-Acetyl-L-homoserine acetate-lyase (L-homocysteine forming)	C00320[c] + C00342[c] + C01077[c] <=> C00033[c] + C00094[c] + C00155[c] + C00343[c]	LNSL_1664 or LNSL_2631	-1000	1000	rn00270 Cysteine and methionine metabolism; rn01100 Metabolic pathways ///	2.5.1.49	R02026
Rxn0394	ATP:L-methionine S-adenosyltransferase	C00001[c] + C00002[c] + C00073[c] -> C00009[c] + C00013[c] + C00019[c] + C00080[c]	LNSL_1259	0	1000	rn00270 Cysteine and methionine metabolism; rn01100 Metabolic pathways; rn01110 Biosynthesis of secondary metabolites; rn01230 Biosynthesis of amino acids	2.5.1.6	R00177
Rxn0395	L-cystathionine L-homocysteine-lyase (deaminating	C00001[c] + C02291[c] -> C00014[c] + C00022[c] + C00080[c] + C00155[c]	LNSL_2512	0	1000	rn00270 Cysteine and methionine metabolism; rn01100 Metabolic pathways; rn01110 Biosynthesis of secondary metabolites; rn01230 Biosynthesis of amino acids	4.4.1.8	R01286
Rxn0396	5-Methyltetrahydropteroyltri-L-glutamate:L-homocysteine S-methyltransferase	C00155[c] + C04489[c] -> C00073[c] + C04144[c]	LNSL_3357	0	1000	rn00270 Cysteine and methionine metabolism; rn01100 Metabolic pathways; rn01110 Biosynthesis of secondary metabolites; rn01230 Biosynthesis of amino acids	2.1.1.14	R04405
Rxn0397	S-Adenosyl-L-homocysteine homocysteinylribohydrolase	C00001[c] + C00021[c] -> C00147[c] + C03539[c]	LNSL_0028	0	1000	rn00270 Cysteine and methionine metabolism; rn01100 Metabolic pathways; rn01230 Biosynthesis of amino acids	3.2.2.9	R00194
Rxn0398	O3-acetyl-L-serine acetate-lyase (adding hydrogen sulfide)	C00080[c] + C00320[c] + C00979[c] -> C00033[c] + C05824[c]	LNSL_1587 or LNSL_2405	0	1000	rn00270 Cysteine and methionine metabolism; rn01230 Biosynthesis of amino acids	2.5.1.47	R03132
Rxn0399	(S)-Methylmalonate semialdehyde:NAD+ oxidoreductase	C00001[c] + C00003[c] + C06002[c] -> C00004[c] + C00080[c] + C02170[c]	LNSL_2802 or LNSL_3311 OR LNSL_1513	0	1000	rn00280 Valine, leucine and isoleucine degradation	1.2.1.3	R03869
Rxn0400	3-Hydroxyisovaleryl-CoA hydro-lyase	C05998[c] <=> C00001[c] + C03069[c]	LNSL_2036 OR LNSL_1800 OR LNSL_1173 OR LNSL_0596 or LNSL_1474 or LNSL_1498 OR LNSL_1492 or LNSL_0597 OR LNSL_2407 OR LNSL_1473	-1000	1000	rn00280 Valine, leucine and isoleucine degradation	4.2.1.17	R04137
Rxn0401	L-Valine:2-oxoglutarate aminotransferase	C00025[c] + C00141[c] <=> C00026[c] + C00183[c]	LNSL_0484	-1000	1000	rn00280 Valine, leucine and isoleucine degradation; rn00290 Valine, leucine and isoleucine biosynthesis; rn00770 Pantothenate and CoA biosynthesis; rn00966 Glucosinolate biosynthesis; rn01100 Metabolic pathways; rn01110 Biosynthesis of secondary metabolites; rn01210 2-Oxocarboxylic acid metabolism; rn01230 Biosynthesis of amino acids	2.6.1.42	R01214
Rxn0402	L-Leucine:2-oxoglutarate aminotransferase	C00025[c] + C00233[c] <=> C00026[c] + C00123[c]	LNSL_0484	-1000	1000	rn00280 Valine, leucine and isoleucine degradation; rn00290 Valine, leucine and isoleucine biosynthesis; rn00966 Glucosinolate biosynthesis; rn01100 Metabolic pathways; rn01110 Biosynthesis of secondary metabolites; rn01210 2-Oxocarboxylic acid metabolism; rn01230 Biosynthesis of amino acids	2.6.1.6; 2.6.1.42; 2.6.1.67	R01090
Rxn0403	L-Isoleucine:2-oxoglutarate aminotransferase	C00026[c] + C00407[c] <=> C00025[c] + C00671[c]	LNSL_0484	-1000	1000	rn00280 Valine, leucine and isoleucine degradation; rn00290 Valine, leucine and isoleucine biosynthesis; rn00966 Glucosinolate biosynthesis; rn01100 Metabolic pathways; rn01110 Biosynthesis of secondary metabolites; rn01210 2-Oxocarboxylic acid metabolism; rn01230 Biosynthesis of amino acids	2.6.1.42	R02199
Rxn0404	3-Hydroxypropanonyl-CoA hydrolase	C00001[c] + C05668[c] -> C00010[c] + 3 C00080[c] + C01013[c]	LNSL_1473 OR LNSL_1800	0	1000	rn00280 Valine, leucine and isoleucine degradation; rn00410 beta-Alanine metabolism; rn00640 Propanoate metabolism	3.1.2.4	R03158
Rxn0405	Propanoyl-CoA:carbon-dioxide ligase (ADP-forming)	C00002[c] + C00100[c] + C00288[c] -> C00008[c] + C00009[c] + C00683[c]	LNSL_1174	0	1000	rn00280 Valine, leucine and isoleucine degradation; rn00630 Glyoxylate and dicarboxylate metabolism; rn00640 Propanoate metabolism; rn00720 Carbon fixation pathways in prokaryotes; rn01100 Metabolic pathways; rn01120 Microbial metabolism in diverse environments; rn01200 Carbon metabolism	6.4.1.3	R01859
Rxn0406	(S)-Methylmalonate semialdehyde:NAD+ oxidoreductase (CoA-propanoylating)	C00003[c] + C00010[c] + C06002[c] -> C00004[c] + C00011[c] + 2 C00080[c] + C00100[c]	LNSL_1478	0	1000	rn00280 Valine, leucine and isoleucine degradation; rn00640 Propanoate metabolism; rn01100 Metabolic pathways	1.2.1.27	R00935
Rxn0407	3-methylbutanoyl-CoA:electron-transfer flavoprotein 2,3-oxidoreductase	C00016[c] + C02939[c] <=> C01352[c] + C03069[c]	LNSL_1640 OR LNSL_1175 OR LNSL_1641	-1000	1000	rn00280 Valine, leucine and isoleucine degradation; rn01100 Metabolic pathways	1.3.8.4; 1.3.8.7	R04095
Rxn0408	3-Methylcrotonoyl-CoA:carbon-dioxide ligase (ADP-forming)	C00002[c] + C00080[c] + C00288[c] + C03069[c] -> C00008[c] + C00009[c] + C03231[c]	LNSL_1552 or LNSL_0905 or LNSL_1418 or LNSL_1172 OR LNSL_1174	0	1000	rn00280 Valine, leucine and isoleucine degradation; rn01100 Metabolic pathways	6.4.1.4	R04138
Rxn0409	(S)-3-Hydroxyisobutyryl-CoA hydro-lyase	C00001[c] + C03460[c] -> C06000[c]	LNSL_2036 OR LNSL_1800 OR LNSL_1173 OR LNSL_0596 or LNSL_1474 or LNSL_1498 OR LNSL_1492 or LNSL_0597 OR LNSL_2407 OR LNSL_1473	0	1000	rn00280 Valine, leucine and isoleucine degradation; rn01100 Metabolic pathways	4.2.1.17	R04224
Rxn0410	3-Hydroxy-2-methylpropanoate:NAD+ oxidoreductase	C00003[c] + C06001[c] <=> C00004[c] + 3 C00080[c] + C06002[c]	LNSL_1039 OR LNSL_2408 OR LNSL_1477 OR LNSL_1666	-1000	1000	rn00280 Valine, leucine and isoleucine degradation; rn01100 Metabolic pathways	1.1.1.31; 1.1.1.35	R05066
Rxn0411	Acetyl-CoA:propanoyl-CoA 2-C-acetyltransferase	C00010[c] + C03344[c] -> C00024[c] + C00080[c] + C00100[c]	LNSL_0211 or LNSL_3001 or LNSL_1576	0	1000	rn00280 Valine, leucine and isoleucine degradation; rn01100 Metabolic pathways; rn01110 Biosynthesis of secondary metabolites	2.3.1.9; 2.3.1.16	R00927
Rxn0412	(2S,3S)-3-hydroxy-2-methylbutanoyl-CoA:NAD+ oxidoreductase	C00003[c] + C04405[c] <=> C00004[c] + 6 C00080[c] + C03344[c]	LNSL_1724 OR LNSL_0212	-1000	1000	rn00280 Valine, leucine and isoleucine degradation; rn01100 Metabolic pathways; rn01110 Biosynthesis of secondary metabolites	1.1.1.35; 1.1.1.178	R04203
Rxn0413	(2S,3S)-3-Hydroxy-2-methylbutanoyl-CoA hydro-liase	C04405[c] -> C00001[c] + C03345[c]	LNSL_2036 OR LNSL_1800 OR LNSL_1173 OR LNSL_0596 or LNSL_1474 or LNSL_1498 OR LNSL_1492 or LNSL_0597 OR LNSL_2407 OR LNSL_1473	0	1000	rn00280 Valine, leucine and isoleucine degradation; rn01100 Metabolic pathways; rn01110 Biosynthesis of secondary metabolites	4.2.1.17	R04204
Rxn0414	5-Methylhex-4-enoyl-CoA + FAD REVERSIBLE RXN SIGN (2E)-5-Methylhexa-2,4-dienoyl-CoA + FADH2 5-Methylhex-4-enoyl-CoA + FAD	C00016[c] + C16470[c] <=> C01352[c] + C16468[c]	(LNSL_1722 or LNSL_1507 or LNSL_1475) AND (LNSL_0502 or LNSL_1582 or LNSL_0503 or LNSL_2542 or LNSL_1490 OR LNSL_1622)	-1000	1000	rn00281 Geraniol degradation; rn01110 Biosynthesis of secondary metabolites	1.3.99.-	R08092
Rxn0415	acetyl-CoA:3-methyl-2-oxobutanoate C-acetyltransferase (thioester-hydrolysing, carboxymethyl-forming)	C00010[c] + C02504[c] <=> C00001[c] + C00024[c] + C00141[c]	LNSL_0403	-1000	1000	rn00290 Valine, leucine and isoleucine biosynthesis; rn00620 Pyruvate metabolism; rn01100 Metabolic pathways; rn01110 Biosynthesis of secondary metabolites; rn01210 2-Oxocarboxylic acid metabolism; rn01230 Biosynthesis of amino acids	2.3.3.13	R01213
Rxn0416	L-Valine:pyruvate aminotransferase	C00022[c] + C00183[c] <=> C00041[c] + C00141[c]	LNSL_1911	-1000	1000	rn00290 Valine, leucine and isoleucine biosynthesis; rn01100 Metabolic pathways; rn01110 Biosynthesis of secondary metabolites	2.6.1.66	R01215
Rxn0417	spontaneous	C00080[c] + C04236[c] -> C00011[c] + C00233[c]	LNSL_0350	0	1000	rn00290 Valine, leucine and isoleucine biosynthesis; rn01100 Metabolic pathways; rn01110 Biosynthesis of secondary metabolites; rn01210 2-Oxocarboxylic acid metabolism	1.1.1.85	R01652
Rxn0418	(2R,3S)-3-isopropylmalate:NAD+ oxidoreductase	C00003[c] + C04411[c] -> C00004[c] + 2 C00080[c] + C04236[c]	LNSL_0350	0	1000	rn00290 Valine, leucine and isoleucine biosynthesis; rn01100 Metabolic pathways; rn01110 Biosynthesis of secondary metabolites; rn01210 2-Oxocarboxylic acid metabolism	1.1.1.85	R04426
Rxn0419	(R)-2,3-Dihydroxy-3-methylbutanoate hydro-lyase	C04272[c] -> C00001[c] + C00141[c]	LNSL_2882 or LNSL_2883	0	1000	rn00290 Valine, leucine and isoleucine biosynthesis; rn01100 Metabolic pathways; rn01110 Biosynthesis of secondary metabolites; rn01210 2-Oxocarboxylic acid metabolism; rn01230 Biosynthesis of amino acids	4.2.1.9	R04441
Rxn0420	(R)-2,3-Dihydroxy-3-methylpentanoate hydro-lyase	C06007[c] -> C00001[c] + C00671[c]	LNSL_2883 or LNSL_2882	0	1000	rn00290 Valine, leucine and isoleucine biosynthesis; rn01100 Metabolic pathways; rn01110 Biosynthesis of secondary metabolites; rn01210 2-Oxocarboxylic acid metabolism; rn01230 Biosynthesis of amino acids	4.2.1.9	R05070
Rxn0421	UDP-N-acetylmuramoyl-L-alanyl-D-glutamate:(L)-meso-2,6-diaminoheptanedioate gamma-ligase (ADP-forming)	C00002[c] + C00680[c] + C00692[c] -> C00008[c] + C00009[c] + C00080[c] + C04877[c]	LNSL_2621	0	1000	rn00300 Lysine biosynthesis; rn00550 Peptidoglycan biosynthesis	6.3.2.13	R02788
Rxn0422	UDP-N-acetylmuramoyl-L-alanyl-D-glutamyl-meso-2,6-diaminoheptanedioate:D-alanyl-D-alanine ligase(ADP-forming)	C00002[c] + C00993[c] + C04877[c] -> C00008[c] + C00009[c] + C00080[c] + C04882[c]	LNSL_2620	0	1000	rn00300 Lysine biosynthesis; rn00550 Peptidoglycan biosynthesis	6.3.2.10	R04617
Rxn0423	meso-2,6-diaminoheptanedioate carboxy-lyase (L-lysine-forming)	C00080[c] + C00680[c] -> C00011[c] + C00047[c]	LNSL_2103	0	1000	rn00300 Lysine biosynthesis; rn01100 Metabolic pathways; rn01110 Biosynthesis of secondary metabolites; rn01120 Microbial metabolism in diverse environments; rn01230 Biosynthesis of amino acids	4.1.1.20	R00451
Rxn0424	LL-2,6-Diaminoheptanedioate 2-epimerase	C00666[c] <=> C00680[c]	LNSL_2102	-1000	1000	rn00300 Lysine biosynthesis; rn01100 Metabolic pathways; rn01110 Biosynthesis of secondary metabolites; rn01120 Microbial metabolism in diverse environments; rn01230 Biosynthesis of amino acids	5.1.1.7	R02735
Rxn0425	N-Succinyl-LL-2,6-diaminoheptanedioate amidohydrolase	C00001[c] + C04421[c] -> C00042[c] + C00666[c]	LNSL_2239	0	1000	rn00300 Lysine biosynthesis; rn01100 Metabolic pathways; rn01120 Microbial metabolism in diverse environments; rn01230 Biosynthesis of amino acids	3.5.1.18	R02734
Rxn0426	4-Trimethylammoniobutanal:NAD+ 1-oxidoreductase	C00001[c] + C00003[c] + C01149[c] <=> C00004[c] + 2 C00080[c] + C01181[c]	LNSL_2802 or LNSL_3311 OR LNSL_1513	-1000	1000	rn00310 Lysine degradation	1.2.1.3; 1.2.1.47	R03283
Rxn0427	2-Oxoadipate:lipoamde 2-oxidoreductase(decarboxylating and acceptor-succinylating)	C00322[c] + C15972[c] -> C00011[c] + C06157[c]	LNSL_0852 or LNSL_0851	0	1000	rn00310 Lysine degradation; rn01100 Metabolic pathways	1.2.4.2	R01940
Rxn0428	Glutaryl-CoA:dihydrolipoamide S-succinyltransferase	C00527[c] + C15973[c] <=> C00010[c] + 3 C00080[c] + C06157[c]	LNSL_0853	-1000	1000	rn00310 Lysine degradation; rn01100 Metabolic pathways	2.3.1.61	R02571
Rxn0429	L-Glutamate gamma-semialdehyde:NAD+ oxidoreductase	C00001[c] + C00003[c] + C01165[c] -> C00004[c] + C00025[c] + 3 C00080[c]	LNSL_0477	0	1000	rn00330 Arginine and proline metabolism	1.2.1.88	R00245
Rxn0430	4-Aminobutyraldehyde:NAD+ oxidoreductase	C00001[c] + C00006[c] + C00555[c] <=> C00005[c] + 3 C00080[c] + C00334[c]	LNSL_1786 or LNSL_3311 or LNSL_2802 or LNSL_0377 or LNSL_3172 or LNSL_0359	-1000	1000	rn00330 Arginine and proline metabolism	1.2.1.3	R01986
Rxn0431	4-Guanidinobutanamide amidohydrolase	C00014[c] + C00080[c] + C01035[c] <=> C00001[c] + C03078[c]	LNSL_0774 OR LNSL_1547	-1000	1000	rn00330 Arginine and proline metabolism	3.5.1.4	R03180
Rxn0432	L-Erythro-4-Hydroxyglutamate:NAD+ oxidoreductase	C00003[c] + 3 C00080[c] + C05947[c] <=> C00001[c] + C00004[c] + C05938[c]	LNSL_1358	-1000	1000	rn00330 Arginine and proline metabolism	1.2.1.88	R05051
Rxn0433	Acetyl-CoA:putrescine N-acetyltransferase	C00024[c] + C00134[c] -> C00010[c] + C00080[c] + C02714[c]		0	1000	rn00330 Arginine and proline metabolism	2.3.1.57	R01154
Rxn0434	N-Acetylputrescine:oxygen oxidoreductase(deaminating)(flavin-containing)	C00001[c] + C00007[c] + C02714[c] -> C00014[c] + C00027[c] + C05936[c]		0	1000	rn00330 Arginine and proline metabolism	1.4.3.4	R04025
Rxn0435	4-Acetamidobutyrate deacetylase	C00001[c] + C02946[c] -> C00033[c] + C00334[c]		0	1000	rn00330 Arginine and proline metabolism	3.5.1.63	R01987
Rxn0436	Dehydration of L-glutamate 5-semialdehyde	C01165[c] <=> C00001[c] + C00080[c] + C03912[c]		-1000	1000	rn00330 Arginine and proline metabolism; rn00332 Carbapenem biosynthesis; rn01100 Metabolic pathways; rn01110 Biosynthesis of secondary metabolites; rn01230 Biosynthesis of amino acids		R03314
Rxn0437	L-proline:(acceptor) oxidoreductase	C00016[c] + C00148[c] -> C01352[c] + C03912[c]	LNSL_1358	0	1000	rn00330 Arginine and proline metabolism; rn00332 Carbapenem biosynthesis; rn01110 Biosynthesis of secondary metabolites	1.5.-.-	R10507
Rxn0438	Urea-1-carboxylate amidohydrolase	C00001[c] + C00080[c] + C01010[c] -> 2 C00011[c] + 2 C00014[c]	LNSL_1547	0	1000	rn00330 Arginine and proline metabolism; rn00791 Atrazine degradation; rn01100 Metabolic pathways; rn01120 Microbial metabolism in diverse environments	3.5.1.54	R00005
Rxn0439	Urea:carbon-dioxide ligase (ADP-forming)	C00002[c] + C00086[c] + C00288[c] -> C00008[c] + C00009[c] + C01010[c]	LNSL_1552 or LNSL_0905 OR LNSL_1418 or LNSL_1172 or LNSL_0905	0	1000	rn00330 Arginine and proline metabolism; rn01100 Metabolic pathways	6.3.4.6	R00774
Rxn0440	trans-4-Hydroxy-L-proline:NAD+ 5-oxidoreductase	C00003[c] + C01157[c] -> C00004[c] + 3 C00080[c] + C04281[c]	LNSL_0543	0	1000	rn00330 Arginine and proline metabolism; rn01100 Metabolic pathways	1.5.1.2	R03291
Rxn0441	trans-4-Hydroxy-L-proline:NADP+ 5-oxidoreductase	C00006[c] + C01157[c] -> C00005[c] + 3 C00080[c] + C04281[c]	LNSL_0543	0	1000	rn00330 Arginine and proline metabolism; rn01100 Metabolic pathways	1.5.1.2	R03293
Rxn0442	L-1-pyrroline-3-hydroxy-5-carboxylate:NAD+ oxidoreductase	2 C00001[c] + C00003[c] + C04281[c] -> C00004[c] + 2 C00080[c] + C05947[c]	LNSL_1358	0	1000	rn00330 Arginine and proline metabolism; rn01100 Metabolic pathways	1.2.1.88	R04444
Rxn0443	L-1-pyrroline-3-hydroxy-5-carboxylate:NADP+ oxidoreductase	2 C00001[c] + C00006[c] + C04281[c] -> C00005[c] + 2 C00080[c] + C05947[c]	LNSL_1358	0	1000	rn00330 Arginine and proline metabolism; rn01100 Metabolic pathways	1.2.1.88	R04445
Rxn0444	N4-Acetylaminobutanal:NAD+ oxidoreductase	C00001[c] + C00003[c] + C05936[c] <=> C00004[c] + 3 C00080[c] + C02946[c]	LNSL_2802 or LNSL_3311 OR LNSL_1513	-1000	1000	rn00330 Arginine and proline metabolism; rn01100 Metabolic pathways	1.2.1.3	R05050
Rxn0445	L-erythro-4-hydroxyglutamate:2-oxoglutarate aminotransferase	C00026[c] + 2 C00080[c] + C05947[c] -> C00025[c] + C05946[c]	LNSL_1998	0	1000	rn00330 Arginine and proline metabolism; rn01100 Metabolic pathways	2.6.1.1; 2.6.1.23	R05052
Rxn0446	Aacetyl-CoA:L-glutamate N-acetyltransferase	C00024[c] + C00025[c] -> C00010[c] + C00624[c]	LNSL_2377 OR LNSL_0035	0	1000	rn00330 Arginine and proline metabolism; rn01100 Metabolic pathways; rn01110 Biosynthesis of secondary metabolites; rn01210 2-Oxocarboxylic acid metabolism; rn01230 Biosynthesis of amino acids	2.3.1.1	R00259
Rxn0447	N2-Acetyl-L-ornithine:2-oxoglutarate aminotransferase	C00025[c] + C01250[c] -> C00026[c] + C00437[c]	LNSL_1115	0	1000	rn00330 Arginine and proline metabolism; rn01100 Metabolic pathways; rn01110 Biosynthesis of secondary metabolites; rn01210 2-Oxocarboxylic acid metabolism; rn01230 Biosynthesis of amino acids	2.6.1.11	R02283
Rxn0448	ATP:N-acetyl-L-glutamate 5-phosphotransferase	C00002[c] + C00080[c] + C00624[c] -> C00008[c] + C04133[c]	LNSL_0671	0	1000	rn00330 Arginine and proline metabolism; rn01100 Metabolic pathways; rn01110 Biosynthesis of secondary metabolites; rn01210 2-Oxocarboxylic acid metabolism; rn01230 Biosynthesis of amino acids	2.7.2.8	R02649
Rxn0449	N-acetyl-L-glutamate-5-semialdehyde:NADP+ 5-oxidoreductase (phosphrylating)	C00005[c] + C00080[c] + C04133[c] -> C00006[c] + C00009[c] + C01250[c]	LNSL_1391	0	1000	rn00330 Arginine and proline metabolism; rn01100 Metabolic pathways; rn01110 Biosynthesis of secondary metabolites; rn01210 2-Oxocarboxylic acid metabolism; rn01230 Biosynthesis of amino acids	1.2.1.38	R03443
Rxn0450	L-Proline:NAD+ 5-oxidoreductase	C00004[c] + 2 C00080[c] + C03912[c] <=> C00003[c] + C00148[c]	LNSL_0543	-1000	1000	rn00330 Arginine and proline metabolism; rn01100 Metabolic pathways; rn01110 Biosynthesis of secondary metabolites; rn01230 Biosynthesis of amino acids	1.5.1.2	R01248
Rxn0451	L-Proline:NADP+ 5-oxidoreductase	C00005[c] + 2 C00080[c] + C03912[c] <=> C00006[c] + C00148[c]	LNSL_0543	-1000	1000	rn00330 Arginine and proline metabolism; rn01100 Metabolic pathways; rn01110 Biosynthesis of secondary metabolites; rn01230 Biosynthesis of amino acids	1.5.1.2	R01251
Rxn0452	Carbamoyl-phosphate:L-ornithine carbamoyltransferase	C00077[c] + C00169[c] <=> C00009[c] + 2 C00080[c] + C00327[c]	LNSL_1397	-1000	1000	rn00330 Arginine and proline metabolism; rn01100 Metabolic pathways; rn01110 Biosynthesis of secondary metabolites; rn01230 Biosynthesis of amino acids	2.1.3.3	R01398
Rxn0453	N2-Acetyl-L-ornithine:L-glutamate N-acetyltransferase	C00025[c] + C00437[c] <=> C00077[c] + C00624[c]	LNSL_2377	-1000	1000	rn00330 Arginine and proline metabolism; rn01100 Metabolic pathways; rn01210 2-Oxocarboxylic acid metabolism; rn01230 Biosynthesis of amino acids	2.3.1.35	R02282
Rxn0454	4-Imidazolone-5-propanoate:oxygen oxidoreductase	C00001[c] + C00007[c] + C03680[c] -> C00027[c] + C05565[c]	LNSL_1455 OR LNSL_2482	0	1000	rn00340 Histidine metabolism	1.14.13.-; 1.17.3.2	R00069
Rxn0455	Imidazole acetaldehyde:NAD+ oxidoreductase	C00001[c] + C00003[c] + C05130[c] -> C00004[c] + 2 C00080[c] + C02835[c]	LNSL_2802 or LNSL_3311 OR LNSL_1513	0	1000	rn00340 Histidine metabolism	1.2.1.3	R04065
Rxn0456	S-adenosyl-L-methionine:L-histidine N-methyltransferase	C00019[c] + C00135[c] -> C00021[c] + C00080[c] + C01152[c]	LNSL_2352 OR LNSL_1283 OR LNSL_1840 OR LNSL_0886	0	1000	rn00340 Histidine metabolism	2.1.1.-	R01159
Rxn0457	L-histidine ammonia-lyase (urocanate-forming)	C00135[c] -> C00014[c] + C00080[c] + C00785[c]	LNSL_0342	0	1000	rn00340 Histidine metabolism; rn01100 Metabolic pathways	4.3.1.3	R01168
Rxn0458	N-Formimino-L-glutamate formiminohydrolase	C00001[c] + C00439[c] -> C00025[c] + C00488[c]	LNSL_1300	0	1000	rn00340 Histidine metabolism; rn01100 Metabolic pathways	3.5.3.8	R02285
Rxn0459	1-(5-phospho-D-ribosyl)-ATP:diphosphate phospho-alpha-D-ribosyl-transferase	C00002[c] + C00080[c] + C00119[c] -> C00013[c] + C02739[c]	LNSL_1929 OR LNSL_0560	0	1000	rn00340 Histidine metabolism; rn01100 Metabolic pathways; rn01110 Biosynthesis of secondary metabolites; rn01230 Biosynthesis of amino acids	2.4.2.17	R01071
Rxn0460	L-Histidinol-phosphate phosphohydrolase	C00001[c] + C01100[c] -> C00009[c] + C00080[c] + C00860[c]	LNSL_0202	0	1000	rn00340 Histidine metabolism; rn01100 Metabolic pathways; rn01110 Biosynthesis of secondary metabolites; rn01230 Biosynthesis of amino acids	3.1.3.15	R03013
Rxn0461	5-Amino-2-oxopentanoate:2-oxoglutarate aminotransferase	C00025[c] + C01267[c] -> C00026[c] + C01100[c]	LNSL_0562 and LNSL_1949	0	1000	rn00340 Histidine metabolism; rn01100 Metabolic pathways; rn01110 Biosynthesis of secondary metabolites; rn01230 Biosynthesis of amino acids	2.6.1.9	R03243
Rxn0462	D-erythro-1-(Imidazol-4-yl)glycerol 3-phosphate hydro-lyase	C04666[c] -> C00001[c] + C01267[c]	LNSL_0202	0	1000	rn00340 Histidine metabolism; rn01100 Metabolic pathways; rn01110 Biosynthesis of secondary metabolites; rn01230 Biosynthesis of amino acids	4.2.1.19	R03457
Rxn0463	Phosphoribosyl-ATP pyrophosphohydrolase	C00001[c] + C02739[c] -> C00013[c] + C00080[c] + C02741[c]	LNSL_2633	0	1000	rn00340 Histidine metabolism; rn01100 Metabolic pathways; rn01110 Biosynthesis of secondary metabolites; rn01230 Biosynthesis of amino acids	3.6.1.31	R04035
Rxn0464	1-(5-phospho-D-ribosyl)-AMP 1,6-hydrolase	C00001[c] + C02741[c] -> C04896[c]	LNSL_2633	0	1000	rn00340 Histidine metabolism; rn01100 Metabolic pathways; rn01110 Biosynthesis of secondary metabolites; rn01230 Biosynthesis of amino acids	3.5.4.19	R04037
Rxn0465	imidazole glycerol phosphate synthase or glutamine amidotransferase	C00064[c] + C04916[c] -> C00025[c] + C00080[c] + C04666[c] + C04677[c]	LNSL_0193 OR LNSL_0201	0	1000	rn00340 Histidine metabolism; rn01100 Metabolic pathways; rn01110 Biosynthesis of secondary metabolites; rn01230 Biosynthesis of amino acids	2.4.2.-; 4.1.3.-	R04558
Rxn0466	N-(5'-phospho-D-ribosylformimino)-5-amino-1- (5''-phospho-D-ribosyl)-4-imidazolecarboxamide ketol-isomerase	C04896[c] -> C04916[c]	LNSL_0198	0	1000	rn00340 Histidine metabolism; rn01100 Metabolic pathways; rn01110 Biosynthesis of secondary metabolites; rn01230 Biosynthesis of amino acids	5.3.1.16	R04640
Rxn0467	3-Hydroxyphenylacetate,NADH:oxygen oxidoreductase (3-hydroxylating)	C00004[c] + C00007[c] + C00080[c] + C05593[c] <=> C00001[c] + C00003[c] + C01161[c]	LNSL_1037 or LNSL_3356	-1000	1000	rn00350 Tyrosine metabolism	1.14.14.9	R03299
Rxn0468	acyltransferase or acetyl transferase or acyl- CoA thiolase or beta-ketoadipyl CoA thiolase or GCN5-related N-acetyltransferase	C00037[c] + C05338[c] <=> C00010[c] + 3 C00080[c] + C05596[c]	LNSL_2358 OR LNSL_2351 OR LNSL_1766 OR LNSL_1581 or LNSL_1496 or LNSL_3001 or LNSL_1576 or LNSL_0599 or LNSL_0211 OR LNSL_1892	-1000	1000	rn00350 Tyrosine metabolism	2.3.1.-	R04777
Rxn0469	O-methyltransferase protein	C00019[c] + C02442[c] <=> C00021[c] + C00080[c] + C06199[c]	LNSL_2352 OR LNSL_1283 OR LNSL_1840 OR LNSL_0886	-1000	1000	rn00350 Tyrosine metabolism ///	2.1.1.-	R03943
Rxn0470	3,4-dihydroxyphenylethyleneglycol:NAD+ oxidoreductase	C00003[c] + C05576[c] <=> C00004[c] + 2 C00080[c] + C05577[c]	LNSL_2186 OR LNSL_3313 OR LNSL_1759 OR LNSL_1603 or LNSL_3383	-1000	1000	rn00350 Tyrosine metabolism; rn01100 Metabolic pathways	1.1.1.1	R04880
Rxn0471	L-2,4-diaminobutyrate decarboxylase	C01693[c] <=> C00011[c] + C05578[c]	LNSL_1091	-1000	1000	rn00350 Tyrosine metabolism; rn01100 Metabolic pathways ///	4.1.1.-	R03674
Rxn0472	L-2,4-diaminobutyrate decarboxylase	C00005[c] + C00007[c] + C00080[c] + C00544[c] -> C00001[c] + C00006[c] + C00011[c] + C05585[c]	LNSL_1091	0	1000	rn00350 Tyrosine metabolism; rn01100 Metabolic pathways; rn01120 Microbial metabolism in diverse environments ///	4.1.1.-	R02518
Rxn0473	4-hydroxyphenylacetate,NADH:oxygen oxidoreductase (3-hydroxylating)	C00004[c] + C00007[c] + C00080[c] + C00642[c] <=> C00001[c] + C00003[c] + C01161[c]	LNSL_1037 or LNSL_3356	-1000	1000	rn00350 Tyrosine metabolism; rn01120 Microbial metabolism in diverse environments; rn01220 Degradation of aromatic compounds	1.14.14.9	R02698
Rxn0474	phenylacetyl-CoA:glycine N-phenylacetyltransferase	C00037[c] + C00080[c] + C00582[c] <=> C00010[c] + C05598[c]	LNSL_2358 OR LNSL_2351 OR LNSL_1766 OR LNSL_1581 or LNSL_1496 or LNSL_3001 or LNSL_1576 or LNSL_0599 or LNSL_0211 OR LNSL_1892	-1000	1000	rn00360 Phenylalanine metabolism	2.3.1.13; 2.3.1.192	R05841
Rxn0475	Phenylacetyl-CoA + H2O REVERSIBLE RXN SIGN Phenylacetic acid + CoA Phenylacetyl-CoA + H2O	C00001[c] + C00582[c] <=> C00010[c] + C07086[c]	LNSL_1921	-1000	1000	rn00360 Phenylalanine metabolism	3.1.2.-	R09840
Rxn0476	Succinyl-CoA:acetyl-CoA C-acyltransferase	C00010[c] + C02232[c] <=> C00024[c] + C00091[c]	LNSL_0599 or LNSL_1576 or LNSL_3001 or LNSL_1109 or LNSL_1123	-1000	1000	rn00360 Phenylalanine metabolism	2.3.1.174	R00829
Rxn0477	2,3-Didehydroadipoyl-CoA:acetyl-CoA C-didehydroadipoyltransferase (double bond migration)	C00010[c] + C19945[c] -> C00024[c] + C00080[c] + C14144[c]	LNSL_1496 or LNSL_1576 or LNSL_3001 or LNSL_0599 OR LNSL_1581 OR LNSL_0211	0	1000	rn00360 Phenylalanine metabolism	2.3.1.223	R09839
Rxn0478	(3S)-3-Hydroxyacyl-CoA hydro-lyase	C00001[c] + C14144[c] -> C14145[c]	LNSL_0596 or LNSL_1498 or LNSL_1474 OR LNSL_2349	0	1000	rn00360 Phenylalanine metabolism	4.2.1.17	R06492
Rxn0479	(S)-3-hHydroxyacyl-CoA:NAD+ oxidoreductasee	C00003[c] + C14145[c] -> C00004[c] + 7 C00080[c] + C02232[c]	LNSL_0598 OR LNSL_1497	0	1000	rn00360 Phenylalanine metabolism	1.1.1.157	R06491
Rxn0480	L-Phenylalanine:oxygen 2-oxidoreductase (decarboxylating)	C00007[c] + C00079[c] -> C00001[c] + C00011[c] + C02505[c]	LNSL_2380	0	1000	rn00360 Phenylalanine metabolism ///	1.13.12.9	R00690
Rxn0481	flavin-binding family monooxygenase	C00001[c] + C05852[c] <=> 2 C00080[c] + C06207[c]	LNSL_1455 OR LNSL_2482	-1000	1000	rn00360 Phenylalanine metabolism ///	1.14.13.-	R05001
Rxn0482	L-Phenylalanine:2-oxoglutarate aminotransferase	C00026[c] + C00079[c] <=> C00025[c] + C00166[c]	LNSL_1998 OR LNSL_0562	-1000	1000	rn00360 Phenylalanine metabolism; rn00400 Phenylalanine, tyrosine and tryptophan biosynthesis; rn00960 Tropane, piperidine and pyridine alkaloid biosynthesis; rn01100 Metabolic pathways; rn01110 Biosynthesis of secondary metabolites; rn01210 2-Oxocarboxylic acid metabolism; rn01230 Biosynthesis of amino acids	2.6.1.1; 2.6.1.5; 2.6.1.9; 2.6.1.57	R00694
Rxn0483	2-phenylacetamide amidohydrolase	C00001[c] + C02505[c] <=> C00014[c] + C00080[c] + C07086[c]	LNSL_0774 OR LNSL_1547	-1000	1000	rn00360 Phenylalanine metabolism; rn00643 Styrene degradation; rn01120 Microbial metabolism in diverse environments	3.5.1.4	R02540
Rxn0484	Phenylacetate:CoA ligase	C00002[c] + C00010[c] + C07086[c] -> C00013[c] + C00020[c] + C00080[c] + C00582[c]	LNSL_0600	0	1000	rn00360 Phenylalanine metabolism; rn01120 Microbial metabolism in diverse environments	6.2.1.30	R02539
Rxn0485	3-oxo-5,6-dehydrosuberyl-CoA semialdehyde:NADP+ oxidoreductase	C00001[c] + C00006[c] + C19946[c] <=> C00005[c] + 2 C00080[c] + C19945[c]	LNSL_0590	-1000	1000	rn00360 Phenylalanine metabolism; rn01120 Microbial metabolism in diverse environments	1.17.1.7	R09820
Rxn0486	2-oxepin-2(3H)-ylideneacetyl-CoA hydrolyase	C00001[c] + 4 C00080[c] + C19975[c] <=> C19946[c]	LNSL_0590	-1000	1000	rn00360 Phenylalanine metabolism; rn01120 Microbial metabolism in diverse environments	3.3.2.12	R09836
Rxn0487	phenylacetyl-CoA:oxygen oxidoreductase (1,2-epoxidizing)	C00005[c] + C00007[c] + 2 C00080[c] + C00582[c] <=> C00001[c] + C00006[c] + C20062[c]	LNSL_0591 AND LNSL_0592 AND LNSL_0593 AND LNSL_0594 AND LNSL_0595	-1000	1000	rn00360 Phenylalanine metabolism; rn01120 Microbial metabolism in diverse environments	1.14.13.149	R09838
Rxn0488	3-phenylpropanoate,NADH:oxygen oxidoreductase (2,3-hydroxylating)	C00004[c] + C00007[c] + 3 C00080[c] + C05629[c] <=> C00003[c] + C11588[c]	LNSL_0326 OR LNSL_0327 OR LNSL_0328 OR LNSL_0331	-1000	1000	rn00360 Phenylalanine metabolism; rn01120 Microbial metabolism in diverse environments; rn01220 Degradation of aromatic compounds	1.14.12.19	R06782
Rxn0489	trans-cinnamate,NADH:oxygen oxidoreductase (2,3-hydroxylating)	C00004[c] + C00007[c] + 2 C00080[c] + C00423[c] <=> C00003[c] + C12622[c]	(LNSL_0326 or LNSL_0327)	-1000	1000	rn00360 Phenylalanine metabolism; rn01120 Microbial metabolism in diverse environments; rn01220 Degradation of aromatic compounds	1.14.12.19	R06783
Rxn0490	catechol:oxygen 1,2-oxidoreductase	C00007[c] + C12831[c] <=> 2 C00080[c] + C12833[c]	LNSL_3009 or LNSL_2981 or LNSL_3169 or LNSL_1568	-1000	1000	rn00361 Chlorocyclohexane and chlorobenzene degradation; rn01100 Metabolic pathways; rn01120 Microbial metabolism in diverse environments	1.13.11.1	R06833
Rxn0491	cis-2-Chloro-4-carboxymethylenebut-2-en-1,4-olide + H2O REVERSIBLE RXN SIGN 2-Chloromaleylacetate cis-2-Chloro-4-carboxymethylenebut-2-en-1,4-olide + H2O	C00001[c] + C04706[c] <=> C06329[c]	LNSL_2856	-1000	1000	rn00361 Chlorocyclohexane and chlorobenzene degradation; rn01100 Metabolic pathways; rn01120 Microbial metabolism in diverse environments	3.1.1.45	R05511
Rxn0492	4-carboxymethylenebut-2-en-4-olide lactonohydrolase	C00001[c] + C12834[c] <=> C12835[c]	LNSL_2856	-1000	1000	rn00361 Chlorocyclohexane and chlorobenzene degradation; rn01100 Metabolic pathways; rn01120 Microbial metabolism in diverse environments	3.1.1.45	R06835
Rxn0493	4-Chlorocatechol + Oxygen REVERSIBLE RXN SIGN 3-Chloro-cis,cis-muconate 4-Chlorocatechol + Oxygen	C00007[c] + C02375[c] <=> C03585[c]	LNSL_3009 or LNSL_2981 or LNSL_3169 or LNSL_1568	-1000	1000	rn00361 Chlorocyclohexane and chlorobenzene degradation; rn01120 Microbial metabolism in diverse environments	1.13.11.1	R04258
Rxn0494	3-Chloro-cis,cis-muconate REVERSIBLE RXN SIGN Protoanemonin + Hydrochloric acid + CO2 3-Chloro-cis,cis-muconate	C03585[c] <=> C00011[c] + C01327[c] + C07090[c]	LNSL_3005 or LNSL_1566	-1000	1000	rn00361 Chlorocyclohexane and chlorobenzene degradation; rn01120 Microbial metabolism in diverse environments	5.5.1.1	R05390
Rxn0495	catechol:oxygen 1,2-oxidoreductase	C00007[c] + C05618[c] <=> C03572[c]	LNSL_3009 or LNSL_2981 or LNSL_3169 or LNSL_1568	-1000	1000	rn00361 Chlorocyclohexane and chlorobenzene degradation; rn01120 Microbial metabolism in diverse environments	1.13.11.1	R06839
Rxn0496	tetrachlorocatechol:oxygen 1,2-oxidoreductase	C00007[c] + C18240[c] <=> 2 C00080[c] + C18241[c]	LNSL_3009 or LNSL_2981 or LNSL_3169 or LNSL_1568	-1000	1000	rn00361 Chlorocyclohexane and chlorobenzene degradation; rn01120 Microbial metabolism in diverse environments	1.13.11.1	R09134
Rxn0497	4-Carboxymethylenebut-2-en-4-olide lactonohydrolase	C00001[c] + C04431[c] <=> C02222[c]	LNSL_2856	-1000	1000	rn00361 Chlorocyclohexane and chlorobenzene degradation; rn01120 Microbial metabolism in diverse environments	3.1.1.45	R03893
Rxn0498	Protoanemonin lactonohydrolase	C00001[c] + C07090[c] <=> C07091[c]	LNSL_2856	-1000	1000	rn00361 Chlorocyclohexane and chlorobenzene degradation; rn01120 Microbial metabolism in diverse environments	3.1.1.45	R05510
Rxn0499	4-carboxymethylenebut-2-en-4-olide lactonohydrolase	C00001[c] + C12838[c] <=> C02222[c]	LNSL_2856	-1000	1000	rn00361 Chlorocyclohexane and chlorobenzene degradation; rn01120 Microbial metabolism in diverse environments	3.1.1.45	R06838
Rxn0500	2,3,5-trichlorodienelactone lactonohydrolase	C00001[c] + C18242[c] <=> C18243[c]	LNSL_2856	-1000	1000	rn00361 Chlorocyclohexane and chlorobenzene degradation; rn01120 Microbial metabolism in diverse environments	3.1.1.45	R09136
Rxn0501	(S)-3-Hydroxybutanoyl-CoA:NADP+ oxidoreductase	C00006[c] + C01144[c] <=> C00005[c] + 2 C00080[c] + C00332[c]	LNSL_1497 OR LNSL_0598	-1000	1000	rn00362 Benzoate degradation; rn00650 Butanoate metabolism; rn01100 Metabolic pathways; rn01120 Microbial metabolism in diverse environments; rn01200 Carbon metabolism	1.1.1.157	R01976
Rxn0502	Succinyl-CoA:3-oxoadipate CoA-transferase	C00091[c] + C00846[c] <=> C00042[c] + C00080[c] + C02232[c]	LNSL_1170 or LNSL_1504 or LNSL_3003 or LNSL_1574 OR LNSL_1169 or LNSL_3002 or LNSL_1503 or LNSL_1575	-1000	1000	rn00362 Benzoate degradation; rn01100 Metabolic pathways; rn01120 Microbial metabolism in diverse environments	2.8.3.6	R02990
Rxn0503	(1R,6S)-1,6-dihydroxycyclohexa-2,4-diene-1-carboxylate:NAD+ oxidoreductase (decarboxylating)	C00003[c] + C06321[c] -> C00004[c] + C00011[c] + 2 C00080[c] + C00090[c]	LNSL_1572	0	1000	rn00362 Benzoate degradation; rn01100 Metabolic pathways; rn01120 Microbial metabolism in diverse environments; rn01220 Degradation of aromatic compounds	1.3.1.25	R00813
Rxn0504	Catechol:oxygen 1,2-oxidoreductase(decyclizing)	C00007[c] + C00090[c] -> 2 C00080[c] + C02480[c]	LNSL_3009 or LNSL_2981 or LNSL_3169 or LNSL_1568	0	1000	rn00362 Benzoate degradation; rn01100 Metabolic pathways; rn01120 Microbial metabolism in diverse environments; rn01220 Degradation of aromatic compounds	1.13.11.1	R00817
Rxn0505	4-carboxymethylbut-3-en-4-olide enol-lactonohydrolase	C00001[c] + C03586[c] -> C00080[c] + C00846[c]	LNSL_3000 or LNSL_1577	0	1000	rn00362 Benzoate degradation; rn01100 Metabolic pathways; rn01120 Microbial metabolism in diverse environments; rn01220 Degradation of aromatic compounds	3.1.1.24	R02991
Rxn0506	4-Carboxymuconolactone carboxy-lyase	C00080[c] + C01278[c] -> C00011[c] + C03586[c]	LNSL_1040	0	1000	rn00362 Benzoate degradation; rn01100 Metabolic pathways; rn01120 Microbial metabolism in diverse environments; rn01220 Degradation of aromatic compounds	4.1.1.44	R03470
Rxn0507	Benzoate + NADH + H+ + Oxygen REVERSIBLE RXN SIGN (1R,6S)-1,6-Dihydroxycyclohexa-2,4-diene-1-carboxylate + NAD+ Benzoate + NADH + H+ + Oxygen	C00004[c] + C00007[c] + 3 C00080[c] + C00180[c] -> C00003[c] + C06321[c]	LNSL_1571 AND LNSL_1570 AND LNSL_1569	0	1000	rn00362 Benzoate degradation; rn01100 Metabolic pathways; rn01120 Microbial metabolism in diverse environments; rn01220 Degradation of aromatic compounds	1.14.12.10	R05621
Rxn0508	Benzoate + NADPH + H+ + Oxygen REVERSIBLE RXN SIGN (1R,6S)-1,6-Dihydroxycyclohexa-2,4-diene-1-carboxylate + NADP+ Benzoate + NADPH + H+ + Oxygen	C00005[c] + C00007[c] + 3 C00080[c] + C00180[c] -> C00006[c] + C06321[c]	LNSL_1571 AND LNSL_1570 AND LNSL_1569	0	1000	rn00362 Benzoate degradation; rn01100 Metabolic pathways; rn01120 Microbial metabolism in diverse environments; rn01220 Degradation of aromatic compounds	1.14.12.10	R05622
Rxn0509	2,5-Dihydro-5-oxofuran-2-acetate lyase (decyclizing)	2 C00080[c] + C02480[c] <=> C14610[c]	LNSL_3005 or LNSL_1566	-1000	1000	rn00362 Benzoate degradation; rn01100 Metabolic pathways; rn01120 Microbial metabolism in diverse environments; rn01220 Degradation of aromatic compounds	5.5.1.1	R06989
Rxn0510	(S)-5-oxo-2,5-dihydrofuran-2-acetate delta3-delat2-isomerase	C14610[c] <=> C00080[c] + C03586[c]	LNSL_3004 or LNSL_1567	-1000	1000	rn00362 Benzoate degradation; rn01100 Metabolic pathways; rn01120 Microbial metabolism in diverse environments; rn01220 Degradation of aromatic compounds	5.3.3.4	R06990
Rxn0511	2-Carboxy-2,5-dihydro-5-oxofuran-2-acetate lyase (decyclizing)	C00080[c] + C01163[c] <=> C01278[c]	LNSL_3000 or LNSL_1577	-1000	1000	rn00362 Benzoate degradation; rn01100 Metabolic pathways; rn01120 Microbial metabolism in diverse environments; rn01220 Degradation of aromatic compounds	5.5.1.2	R03307
Rxn0512	2-fluorobenzoate,NADH:oxygen oxidoreductase (1,2-hydroxylating)	C00004[c] + C00007[c] + 2 C00080[c] + C02359[c] <=> C00003[c] + C16482[c]	LNSL_1571 AND LNSL_1570 AND LNSL_1569	-1000	1000	rn00364 Fluorobenzoate degradation; rn01100 Metabolic pathways; rn01120 Microbial metabolism in diverse environments	1.14.12.10	R08100
Rxn0513	4-fluorocatechol:oxygen 1,2-oxidoreductase	C00007[c] + C16473[c] <=> C16474[c]	LNSL_3009 or LNSL_2981 or LNSL_3169 or LNSL_1568	-1000	1000	rn00364 Fluorobenzoate degradation; rn01100 Metabolic pathways; rn01120 Microbial metabolism in diverse environments	1.13.11.1	R08115
Rxn0514	4-fluoromuconolactone lyase (decyclizing)	C16474[c] <=> C16476[c]	LNSL_3005 or LNSL_1566	-1000	1000	rn00364 Fluorobenzoate degradation; rn01100 Metabolic pathways; rn01120 Microbial metabolism in diverse environments	5.5.1.1	R08116
Rxn0515	4-fluoromuconolactone lactonohydrolase	C00001[c] + C16476[c] <=> C02222[c] + C16487[c]	LNSL_2856	-1000	1000	rn00364 Fluorobenzoate degradation; rn01100 Metabolic pathways; rn01120 Microbial metabolism in diverse environments	3.1.1.45	R08121
Rxn0516	3-fluorobenzoate,NADH:oxygen oxidoreductase (1,2-hydroxylating)	C00004[c] + C00007[c] + 2 C00080[c] + C02364[c] <=> C00003[c] + C16479[c]	LNSL_1571 AND LNSL_1570 AND LNSL_1569	-1000	1000	rn00364 Fluorobenzoate degradation; rn01100 Metabolic pathways; rn01120 Microbial metabolism in diverse environments; rn01220 Degradation of aromatic compounds	1.14.12.10	R08109
Rxn0517	4-fluorobenzoate,NADH:oxygen oxidoreductase (1,2-hydroxylating)	C00004[c] + C00007[c] + 2 C00080[c] + C02371[c] <=> C00003[c] + C16480[c]	LNSL_1571 AND LNSL_1570 AND LNSL_1569	-1000	1000	rn00364 Fluorobenzoate degradation; rn01100 Metabolic pathways; rn01120 Microbial metabolism in diverse environments; rn01220 Degradation of aromatic compounds	1.14.12.10	R08110
Rxn0518	5-Fluorocyclohexadiene-cis,cis-1,2-diol-1-carboxylate:NAD+oxidoreductase (decarboxylating)	C00003[c] + C16479[c] <=> C00004[c] + C00011[c] + 2 C00080[c] + C16473[c]	LNSL_1572	-1000	1000	rn00364 Fluorobenzoate degradation; rn01100 Metabolic pathways; rn01120 Microbial metabolism in diverse environments; rn01220 Degradation of aromatic compounds	1.3.1.25	R08112
Rxn0519	4-fluorocyclohexadiene-cis,cis-1,2-diol-1-carboxylate:NAD+oxidoreductase (decarboxylating)	C00003[c] + C16480[c] <=> C00004[c] + C00011[c] + 2 C00080[c] + C16473[c]	LNSL_1572	-1000	1000	rn00364 Fluorobenzoate degradation; rn01100 Metabolic pathways; rn01120 Microbial metabolism in diverse environments; rn01220 Degradation of aromatic compounds	1.3.1.25	R08113
Rxn0520	3-fluorobenzoate,NADH:oxygen oxidoreductase (1,2-hydroxylating)	C00004[c] + C00007[c] + 2 C00080[c] + C02364[c] <=> C00003[c] + C16478[c]	LNSL_1571 AND LNSL_1570 AND LNSL_1569	-1000	1000	rn00364 Fluorobenzoate degradation; rn01120 Microbial metabolism in diverse environments	1.14.12.10	R08108
Rxn0521	3-fluorocyclohexadiene-cis,cis-1,2-diol-1-carboxylate:NAD+oxidoreductase (decarboxylating)	C00003[c] + C16478[c] <=> C00004[c] + C00011[c] + 2 C00080[c] + C16472[c]	LNSL_1572	-1000	1000	rn00364 Fluorobenzoate degradation; rn01120 Microbial metabolism in diverse environments	1.3.1.25	R08111
Rxn0522	3-fluorocatechol:oxygen 1,2-oxidoreductase	C00007[c] + C16472[c] <=> C16475[c]	LNSL_3009 or LNSL_2981 or LNSL_3169 or LNSL_1568	-1000	1000	rn00364 Fluorobenzoate degradation; rn01120 Microbial metabolism in diverse environments	1.13.11.1	R08114
Rxn0523	5-fluoromuconolactone lactonohydrolase	C00001[c] + C16477[c] <=> C02222[c] + C16487[c]	LNSL_2856	-1000	1000	rn00364 Fluorobenzoate degradation; rn01120 Microbial metabolism in diverse environments	3.1.1.45	R08120
Rxn0524	2-fluorobenzoate,NADH:oxygen oxidoreductase (1,2-hydroxylating)	C00004[c] + C00007[c] + 2 C00080[c] + C02359[c] <=> C00003[c] + C16481[c]	LNSL_1571 AND LNSL_1570 AND LNSL_1569	-1000	1000	rn00364 Fluorobenzoate degradation; rn01120 Microbial metabolism in diverse environments; rn01220 Degradation of aromatic compounds	1.14.12.10	R08101
Rxn0525	N-Formylanthranilate amidohydrolase	C00001[c] + C05653[c] -> C00058[c] + 2 C00080[c] + C00108[c]	LNSL_0925	0	1000	rn00380 Tryptophan metabolism	3.5.1.9	R00988
Rxn0526	2-oxoadipate dehydrogenase complex	C00003[c] + C00010[c] + C00080[c] + C00322[c] -> C00004[c] + C00011[c] + C00527[c]	LNSL_0852 or LNSL_0851	0	1000	rn00380 Tryptophan metabolism	1.2.4.2; 1.8.1.4; 2.3.1.61	R01933
Rxn0527	Convertion of 3-Hydroxyanthranilate to cinnavalininate hastened by superoxide dismutase and catalase	4 C00007[c] + 2 C00632[c] -> 2 C00027[c] + 2 C00080[c] + 2 C00704[c] + C05640[c]	LNSL_0337 or LNSL_0756 or LNSL_0066	0	1000	rn00380 Tryptophan metabolism	1.11.1.6; 1.11.1.21	R02670
Rxn0528	serotonin O-methyltransferase	C00440[c] + C00780[c] <=> C00101[c] + C05659[c]	LNSL_2352 OR LNSL_1283 OR LNSL_1840 OR LNSL_0886	-1000	1000	rn00380 Tryptophan metabolism	2.1.1.-	R02912
Rxn0529	Indole-3-acetamide amidohydrolase	C00001[c] + C02693[c] <=> C00014[c] + C00080[c] + C00954[c]	LNSL_0774 OR LNSL_1547	-1000	1000	rn00380 Tryptophan metabolism	3.5.1.4	R03096
Rxn0530	N-Formyl-L-kynurenine amidohydrolase	C00001[c] + C02700[c] <=> C00058[c] + C00080[c] + C00328[c]	LNSL_0925	-1000	1000	rn00380 Tryptophan metabolism; rn00630 Glyoxylate and dicarboxylate metabolism; rn01100 Metabolic pathways	3.5.1.9	R01959
Rxn0531	Indole-3-acetaldehyde:NAD+ oxidoreductase	C00001[c] + C00003[c] + C00637[c] -> C00004[c] + 3 C00080[c] + C00954[c]	LNSL_2802 or LNSL_3311 OR LNSL_1513	0	1000	rn00380 Tryptophan metabolism; rn01100 Metabolic pathways	1.2.1.3	R02678
Rxn0532	5-Hydroxyindoleacetaldehyde:NAD+ oxidoreductase	C00001[c] + C00003[c] + C05634[c] -> C00004[c] + 2 C00080[c] + C05635[c]	LNSL_2802 or LNSL_3311 OR LNSL_1513	0	1000	rn00380 Tryptophan metabolism; rn01100 Metabolic pathways	1.2.1.3	R04903
Rxn0533	L-arogenate hydro-lyase (decarboxylating	C00080[c] + C00826[c] -> C00001[c] + C00011[c] + C00079[c]	LNSL_1950	0	1000	rn00400 Phenylalanine, tyrosine and tryptophan biosynthesis	4.2.1.51; 4.2.1.91	R00691
Rxn0534	Quinate:pyrroloquinoline-quinone 3-oxidoreductase	3 C00080[c] + C00113[c] + C00296[c] <=> C00944[c] + C01359[c]	LNSL_2305	-1000	1000	rn00400 Phenylalanine, tyrosine and tryptophan biosynthesis	1.1.5.8	R01873
Rxn0535	Prephenate:NAD+ oxidoreductase(decarboxylating)	C00003[c] + C00254[c] -> C00004[c] + C00011[c] + C00080[c] + C01179[c]	LNSL_1948	0	1000	rn00400 Phenylalanine, tyrosine and tryptophan biosynthesis; rn00401 Novobiocin biosynthesis; rn01100 Metabolic pathways; rn01110 Biosynthesis of secondary metabolites; rn01230 Biosynthesis of amino acids	1.3.1.12	R01728
Rxn0536	(1S,2R)-1-C-(indol-3-yl)glycerol 3-phosphate D-glyceraldehyde-3-phosphate-lyase	C00118[c] + C00463[c] <=> C03506[c]	LNSL_2385	-1000	1000	rn00400 Phenylalanine, tyrosine and tryptophan biosynthesis; rn00402 Benzoxazinoid biosynthesis; rn01100 Metabolic pathways; rn01110 Biosynthesis of secondary metabolites	4.1.2.8; 4.2.1.20	R02340
Rxn0537	L-serine hydro-lyase (adding indole	C00065[c] + C00463[c] -> C00001[c] + C00078[c]	LNSL_1656 or LNSL_0515 OR LNSL_2385	0	1000	rn00400 Phenylalanine, tyrosine and tryptophan biosynthesis; rn01100 Metabolic pathways; rn01110 Biosynthesis of secondary metabolites	4.2.1.20; 4.2.1.122	R00674
Rxn0538	Shikimate:pyrroloquinoline-quinone 3-oxidoreductase	3 C00080[c] + C00113[c] + C00493[c] -> C01359[c] + C02637[c]	LNSL_2305	0	1000	rn00400 Phenylalanine, tyrosine and tryptophan biosynthesis; rn01100 Metabolic pathways; rn01110 Biosynthesis of secondary metabolites	1.1.5.8	R02415
Rxn0539	chorismate pyruvate-lyase (amino-accepting	C00014[c] + C00251[c] -> C00001[c] + C00022[c] + C00108[c]	LNSL_0964 OR LNSL_0236	0	1000	rn00400 Phenylalanine, tyrosine and tryptophan biosynthesis; rn01100 Metabolic pathways; rn01110 Biosynthesis of secondary metabolites; rn01230 Biosynthesis of amino acids	4.1.3.27	R00985
Rxn0540	Chorismate pyruvate-lyase (amino-accepting)	C00064[c] + C00251[c] -> C00022[c] + C00025[c] + C00080[c] + C00108[c]	LNSL_0964 OR LNSL_0236	0	1000	rn00400 Phenylalanine, tyrosine and tryptophan biosynthesis; rn01100 Metabolic pathways; rn01110 Biosynthesis of secondary metabolites; rn01230 Biosynthesis of amino acids	4.1.3.27	R00986
Rxn0541	N-(5-Phospho-D-ribosyl)anthranilate:pyrophosphate phosphoribosyl-transferase	C00080[c] + C00108[c] + C00119[c] -> C00013[c] + C04302[c]	LNSL_0963	0	1000	rn00400 Phenylalanine, tyrosine and tryptophan biosynthesis; rn01100 Metabolic pathways; rn01110 Biosynthesis of secondary metabolites; rn01230 Biosynthesis of amino acids	2.4.2.18	R01073
Rxn0542	prephenate hydro-lyase (decarboxylating	C00080[c] + C00254[c] <=> C00001[c] + C00011[c] + C00166[c]	LNSL_1950	-1000	1000	rn00400 Phenylalanine, tyrosine and tryptophan biosynthesis; rn01100 Metabolic pathways; rn01110 Biosynthesis of secondary metabolites; rn01230 Biosynthesis of amino acids	4.2.1.51; 4.2.1.91	R01373
Rxn0543	5-O-(1-Carboxyvinyl)-3-phosphoshikimate phosphate-lyase (chorismate-forming)	C01269[c] -> C00009[c] + C00080[c] + C00251[c]	LNSL_1634	0	1000	rn00400 Phenylalanine, tyrosine and tryptophan biosynthesis; rn01100 Metabolic pathways; rn01110 Biosynthesis of secondary metabolites; rn01230 Biosynthesis of amino acids	4.2.3.5	R01714
Rxn0544	Chorismate pyruvatemutase	C00251[c] <=> C00254[c]	LNSL_1950	-1000	1000	rn00400 Phenylalanine, tyrosine and tryptophan biosynthesis; rn01100 Metabolic pathways; rn01110 Biosynthesis of secondary metabolites; rn01230 Biosynthesis of amino acids	5.4.99.5	R01715
Rxn0545	Phosphoenolpyruvate:D-erythrose-4-phosphate C-(1-carboxyvinyl)transferase (phosphate hydrolysing, 2-carboxy-2-oxoethyl-forming)	C00001[c] + C00074[c] + C00279[c] -> C00009[c] + C00080[c] + C04691[c]	LNSL_1627 or LNSL_1601 or LNSL_1627	0	1000	rn00400 Phenylalanine, tyrosine and tryptophan biosynthesis; rn01100 Metabolic pathways; rn01110 Biosynthesis of secondary metabolites; rn01230 Biosynthesis of amino acids	2.5.1.54	R01826
Rxn0546	ATP:shikimate 3-phosphotransferase	C00002[c] + C00493[c] -> C00008[c] + C03175[c]	LNSL_2609	0	1000	rn00400 Phenylalanine, tyrosine and tryptophan biosynthesis; rn01100 Metabolic pathways; rn01110 Biosynthesis of secondary metabolites; rn01230 Biosynthesis of amino acids	2.7.1.71	R02412
Rxn0547	Shikimate:NADP+ 3-oxidoreductase	C00005[c] + 2 C00080[c] + C02637[c] -> C00006[c] + C00493[c]	LNSL_2541	0	1000	rn00400 Phenylalanine, tyrosine and tryptophan biosynthesis; rn01100 Metabolic pathways; rn01110 Biosynthesis of secondary metabolites; rn01230 Biosynthesis of amino acids	1.1.1.25; 1.1.1.282	R02413
Rxn0548	2-Dehydro-3-deoxy-D-arabino-heptonate 7-phosphate phosphate-lyase (cyclyzing)	C04691[c] -> C00009[c] + C00080[c] + C00944[c]	LNSL_2608	0	1000	rn00400 Phenylalanine, tyrosine and tryptophan biosynthesis; rn01100 Metabolic pathways; rn01110 Biosynthesis of secondary metabolites; rn01230 Biosynthesis of amino acids	4.2.3.4	R03083
Rxn0549	3-Dehydroquinate hydro-lyase	C00944[c] <=> C00001[c] + C02637[c]	LNSL_1420	-1000	1000	rn00400 Phenylalanine, tyrosine and tryptophan biosynthesis; rn01100 Metabolic pathways; rn01110 Biosynthesis of secondary metabolites; rn01230 Biosynthesis of amino acids	4.2.1.10	R03084
Rxn0550	Phosphoenolpyruvate:3-phosphoshikimate 5-O-(1-carboxyvinyl)-transferase	C00074[c] + C03175[c] <=> C00009[c] + C00080[c] + C01269[c]	LNSL_1948	-1000	1000	rn00400 Phenylalanine, tyrosine and tryptophan biosynthesis; rn01100 Metabolic pathways; rn01110 Biosynthesis of secondary metabolites; rn01230 Biosynthesis of amino acids	2.5.1.19	R03460
Rxn0551	1-(2-Carboxyphenylamino)-1-deoxy-D-ribulose-5-phosphate carboxy-lyase(cyclizing)	C00080[c] + C01302[c] -> C00001[c] + C00011[c] + C03506[c]	LNSL_0962	0	1000	rn00400 Phenylalanine, tyrosine and tryptophan biosynthesis; rn01100 Metabolic pathways; rn01110 Biosynthesis of secondary metabolites; rn01230 Biosynthesis of amino acids	4.1.1.48	R03508
Rxn0552	N-(5-Phospho-beta-D-ribosyl)anthranilate ketol-isomerase	C04302[c] -> C01302[c]	LNSL_0514	0	1000	rn00400 Phenylalanine, tyrosine and tryptophan biosynthesis; rn01100 Metabolic pathways; rn01110 Biosynthesis of secondary metabolites; rn01230 Biosynthesis of amino acids	5.3.1.24	R03509
Rxn0553	3-aminopropanal:NAD+ oxidoreductase	C00001[c] + C00003[c] + C05665[c] -> C00004[c] + 2 C00080[c] + C00099[c]	LNSL_2802 or LNSL_3311 OR LNSL_1513	0	1000	rn00410 beta-Alanine metabolism	1.2.1.3; 1.2.1.5; 1.2.1.19	R00904
Rxn0554	propanoyl-CoA:electron-transfer flavoprotein 2,3-oxidoreductase	C00016[c] + 4 C00080[c] + C00100[c] <=> C00894[c] + C01352[c]	LNSL_1640	-1000	1000	rn00410 beta-Alanine metabolism	1.3.8.7	R00924
Rxn0555	3-Oxopropanoate:NAD+ oxidoreductase (decarboxylating, CoA-acetylating)	C00003[c] + C00010[c] + C00222[c] -> C00004[c] + C00011[c] + C00024[c] + 2 C00080[c]	LNSL_1478	0	1000	rn00410 beta-Alanine metabolism; rn00562 Inositol phosphate metabolism; rn00640 Propanoate metabolism; rn01100 Metabolic pathways; rn01200 Carbon metabolism	1.2.1.18; 1.2.1.27	R00705
Rxn0556	3-Hydroxypropionyl-CoA hydro-lyase	C05668[c] <=> C00001[c] + C00894[c]	LNSL_2036 OR LNSL_1800 OR LNSL_1173 OR LNSL_0596 OR LNSL_1492 or LNSL_0597 OR LNSL_1498 or LNSL_1474 or LNSL_0596 OR LNSL_2407 OR LNSL_1473 OR LNSL_0212	-1000	1000	rn00410 beta-Alanine metabolism; rn00640 Propanoate metabolism; rn00720 Carbon fixation pathways in prokaryotes; rn01100 Metabolic pathways; rn01120 Microbial metabolism in diverse environments; rn01200 Carbon metabolism	4.2.1.17; 4.2.1.116	R03045
Rxn0557	L-Aspartate 1-carboxy-lyase (beta-alanine-forming)	C00049[c] + C00080[c] -> C00011[c] + C00099[c]	LNSL_2171	0	1000	rn00410 beta-Alanine metabolism; rn00770 Pantothenate and CoA biosynthesis; rn01100 Metabolic pathways; rn01110 Biosynthesis of secondary metabolites	4.1.1.11; 4.1.1.15	R00489
Rxn0558	(R)-Pantoate:beta-alanine ligase (AMP-forming)	C00002[c] + C00099[c] + C00522[c] -> C00013[c] + C00020[c] + C00080[c] + C00864[c]	LNSL_0477	0	1000	rn00410 beta-Alanine metabolism; rn00770 Pantothenate and CoA biosynthesis; rn01100 Metabolic pathways; rn01110 Biosynthesis of secondary metabolites	6.3.2.1	R02473
Rxn0559	acetyl-CoA:phosphate acetyltransferase	C00009[c] + C00024[c] + 2 C00080[c] <=> C00010[c] + C00227[c]	LNSL_0413	-1000	1000	rn00430 Taurine and hypotaurine metabolism; rn00620 Pyruvate metabolism; rn00680 Methane metabolism; rn00720 Carbon fixation pathways in prokaryotes; rn01100 Metabolic pathways; rn01120 Microbial metabolism in diverse environments; rn01200 Carbon metabolism	2.3.1.8	R00230
Rxn0560	ATP:acetate phosphotransferase	C00008[c] + C00227[c] -> C00002[c] + C00033[c] + C00080[c]	LNSL_0414	0	1000	rn00430 Taurine and hypotaurine metabolism; rn00620 Pyruvate metabolism; rn00680 Methane metabolism; rn00720 Carbon fixation pathways in prokaryotes; rn01100 Metabolic pathways; rn01120 Microbial metabolism in diverse environments; rn01200 Carbon metabolism	2.7.2.1; 2.7.2.15	R00315
Rxn0561	Taurine, 2-oxoglutarate:O2 oxidoreductase (sulfite-forming)	C00007[c] + C00026[c] + C00245[c] -> C00011[c] + C00042[c] + C00094[c] + C06735[c]	LNSL_1045	0	1000	rn00430 Taurine and hypotaurine metabolism; rn00920 Sulfur metabolism	1.14.11.17	R05320
Rxn0562	4'-phosphopantetheinyl transferase	C00195[c] + C05673[c] <=> C00055[c] + C00080[c] + C05681[c]	LNSL_0470	-1000	1000	rn00440 Phosphonate and phosphinate metabolism; rn00600 Sphingolipid metabolism; rn01100 Metabolic pathways ///	2.7.8.-	R04921
Rxn0563	Phosphonoacetate phosphonohydrolase	C00001[c] + C05682[c] -> C00009[c] + C00033[c] + 3 C00080[c]	LNSL_2315	0	1000	rn00440 Phosphonate and phosphinate metabolism; rn01120 Microbial metabolism in diverse environments	3.11.1.2	R00318
Rxn0564	Hydrogen selenide:NADP+ oxidoreductase	3 C00006[c] + 7 C00080[c] + C05684[c] -> 3 C00001[c] + 3 C00005[c] + C01528[c]	LNSL_2345	0	1000	rn00450 Selenocompound metabolism	1.8.1.9	R03596
Rxn0565	Selenomethionine:tRNAMet ligase (AMP-forming)	C00002[c] + C01647[c] + C05335[c] -> C00013[c] + C00020[c] + C00080[c] + C05336[c]	LNSL_2258	0	1000	rn00450 Selenocompound metabolism	6.1.1.10	R04773
Rxn0566	ATP:selenate adenylyltransferase	C00002[c] + C05697[c] <=> C00013[c] + C05686[c]	LNSL_0864 AND LNSL_0863	-1000	1000	rn00450 Selenocompound metabolism	2.7.7.4	R04929
Rxn0567	Selenocystathionine L-homocysteine-lyase (deaminating)	C00001[c] + C05699[c] -> C00014[c] + C00022[c] + C00080[c] + C05698[c]	LNSL_2512	0	1000	rn00450 Selenocompound metabolism	4.4.1.8	R04941
Rxn0568	5-methyltetrahydropteroyltri-L-glutamate:L-selenohomocysteine Se-methyltransferase	C04489[c] + C05698[c] -> C04144[c] + C05335[c]		0	1000	rn00450 Selenocompound metabolism	2.1.1.13; 2.1.1.14	R09365
Rxn0569	Formamidase	C00001[c] + C00488[c] -> C00014[c] + C00058[c] + C00080[c]	LNSL_1547	0	1000	rn00460 Cyanoamino acid metabolism	3.5.1.49	R00524
Rxn0570	UDP-N-acetylmuramoyl-L-alanine:D-glutamate ligase(ADP-forming)	C00002[c] + C00217[c] + C01212[c] -> C00008[c] + C00009[c] + C00080[c] + C00692[c]	LNSL_2671	0	1000	rn00471 D-Glutamine and D-glutamate metabolism; rn00550 Peptidoglycan biosynthesis; rn01100 Metabolic pathways	6.3.2.9	R02783
Rxn0571	UDP-N-acetylmuramate:L-alanine ligase (ADP-forming)	C00002[c] + C00041[c] + C01050[c] -> C00008[c] + C00009[c] + C00080[c] + C01212[c]	LNSL_0112	0	1000	rn00471 D-Glutamine and D-glutamate metabolism; rn00550 Peptidoglycan biosynthesis; rn01100 Metabolic pathways	6.3.2.8	R03193
Rxn0572	Glutamate racemase	C00217[c] <=> C00025[c]	LNSL_0291	-1000	1000	rn00471 D-Glutamine and D-glutamate metabolism; rn01100 Metabolic pathways	5.1.1.3	R00260
Rxn0573	D-Glutamine amidohydrolase	C00001[c] + C00819[c] -> C00014[c] + C00080[c] + C00217[c]	LNSL_0809	0	1000	rn00471 D-Glutamine and D-glutamate metabolism; rn01100 Metabolic pathways	3.5.1.2; 3.5.1.35; 3.5.1.38	R01579
Rxn0574	D-alanine:D-alanine ligase (ADP-forming)	C00002[c] + 2 C00133[c] -> C00008[c] + C00009[c] + C00080[c] + C00993[c]	LNSL_0113	0	1000	rn00473 D-Alanine metabolism; rn00550 Peptidoglycan biosynthesis; rn01100 Metabolic pathways	6.3.2.4	R01150
Rxn0575	Alanine racemase	C00041[c] -> C00133[c]	LNSL_1745 OR LNSL_0644	0	1000	rn00473 D-Alanine metabolism; rn01100 Metabolic pathways	5.1.1.1	R00401
Rxn0576	5-Oxo-L-proline amidohydrolase (ATP-hydrolysing)	2 C00001[c] + C00002[c] + C01879[c] -> C00008[c] + C00009[c] + C00025[c] + C00080[c]		0	1000	rn00480 Glutathione metabolism	3.5.2.9	R00251
Rxn0577	glutathione:oxygen oxidoreductase	C00007[c] + 2 C00051[c] <=> C00027[c] + C00127[c]	LNSL_1909 or LNSL_2729	-1000	1000	rn00480 Glutathione metabolism	1.8.3.3	R00120
Rxn0578	Isocitrate:NADP+ oxidoreductase (decarboxylating)	C00006[c] + C00311[c] -> C00005[c] + C00011[c] + C00026[c] + C00080[c]	LNSL_2392 OR LNSL_1915	0	1000	rn00480 Glutathione metabolism; rn00720 Carbon fixation pathways in prokaryotes; rn01100 Metabolic pathways; rn01120 Microbial metabolism in diverse environments; rn01200 Carbon metabolism; rn01210 2-Oxocarboxylic acid metabolism; rn01230 Biosynthesis of amino acids	1.1.1.42	R00267
Rxn0579	gamma-L-glutamyl-L-cysteine:glycine ligase (ADP-forming)	C00002[c] + C00037[c] + C00669[c] -> C00008[c] + C00009[c] + C00051[c] + C00080[c]	LNSL_0109	0	1000	rn00480 Glutathione metabolism; rn01100 Metabolic pathways	6.3.2.3	R00497
Rxn0580	L-glutamate:L-cysteine gamma-ligase (ADP-forming)	C00002[c] + C00025[c] + C00097[c] -> C00008[c] + C00009[c] + C00080[c] + C00669[c]	LNSL_0077	0	1000	rn00480 Glutathione metabolism; rn01100 Metabolic pathways	6.3.2.2	R00894
Rxn0581	L-Cysteinylglycine dipeptidase	C00001[c] + C01419[c] -> C00037[c] + C00097[c]	LNSL_2687 OR LNSL_1779	0	1000	rn00480 Glutathione metabolism; rn01100 Metabolic pathways	3.4.11.1; 3.4.11.2; 3.4.11.23; 3.4.13.-	R00899
Rxn0582	UDPglucose:D-glucose-6-phosphate 1-alpha-D-glucosyltransferase	C00029[c] + C00668[c] <=> C00015[c] + 2 C00080[c] + C00689[c]	LNSL_0763	-1000	1000	rn00500 Starch and sucrose metabolism; rn01100 Metabolic pathways	2.4.1.15	R02737
Rxn0583	Trehalose-6-phosphate phosphohydrolase	C00001[c] + C00689[c] -> C00009[c] + C01083[c]	LNSL_0764	0	1000	rn00500 Starch and sucrose metabolism; rn01100 Metabolic pathways	3.1.3.12	R02778
Rxn0584	R_R00584	C00075[c] + C04501[c] -> C00013[c] + C00043[c]	LNSL_2808	0	1000	rn00520 Amino sugar and nucleotide sugar metabolism	2.7.7.23	R00416
Rxn0585	UDP-N-acetyl-alpha-D-mannosamine:NAD+ 6-oxidoreductase	C00001[c] + 2 C00003[c] + C01170[c] -> 2 C00004[c] + 5 C00080[c] + C06240[c]	LNSL_2837	0	1000	rn00520 Amino sugar and nucleotide sugar metabolism	1.1.1.336	R03317
Rxn0586	N,N'-diacetylchitobiose:phosphate N-acetyl-D-glucosaminyltransferase	C00009[c] + C01674[c] -> C00140[c] + C04501[c]	LNSL_0418	0	1000	rn00520 Amino sugar and nucleotide sugar metabolism	2.4.1.280	R09942
Rxn0587	acetyl-CoA:UDP-2-acetamido-3-amino-2,3-dideoxy-alpha-D-glucuronate 3-N-acetyltransferase	C00024[c] + C20359[c] <=> C00010[c] + C19725[c]	LNSL_2154	-1000	1000	rn00520 Amino sugar and nucleotide sugar metabolism	2.3.1.201	R10100
Rxn0588	UDP-2-acetamido-3-amino-2,3-dideoxy-alpha-D-glucuronate:2-oxoglutarate aminotransferase	C00025[c] + C20395[c] <=> C00026[c] + C20359[c]	(LNSL_2848)	-1000	1000	rn00520 Amino sugar and nucleotide sugar metabolism	2.6.1.98	R10141
Rxn0589	Phosphoenolpyruvate:UDP-N-acetyl-D-glucosamine 1-carboxyvinyl-transferase	C00043[c] + C00074[c] + 2 C00080[c] -> C00009[c] + C04631[c]	LNSL_0559	0	1000	rn00520 Amino sugar and nucleotide sugar metabolism; rn00550 Peptidoglycan biosynthesis; rn01100 Metabolic pathways	2.5.1.7	R00660
Rxn0590	UDP-N-acetylmuramate:NADP+ oxidoreductase	C00005[c] + C04631[c] -> C00006[c] + C00080[c] + C01050[c]	LNSL_1757	0	1000	rn00520 Amino sugar and nucleotide sugar metabolism; rn00550 Peptidoglycan biosynthesis; rn01100 Metabolic pathways	1.3.1.98	R03192
Rxn0591	UDP-N-acetyl-D-glucosamine 4-epimerase	C00043[c] <=> C00203[c]	(LNSL_2820 or LNSL_1429)	-1000	1000	rn00520 Amino sugar and nucleotide sugar metabolism; rn01100 Metabolic pathways	5.1.3.2; 5.1.3.7	R00418
Rxn0592	D-Glucosamine 1-phosphate 1,6-phosphomutase	C00352[c] <=> C00080[c] + C06156[c]	LNSL_0126 OR LNSL_0126	-1000	1000	rn00520 Amino sugar and nucleotide sugar metabolism; rn01100 Metabolic pathways	5.4.2.10	R02060
Rxn0593	dTTP:alpha-D-glucose-1-phosphate thymidylyltransferase	C00103[c] + C00459[c] -> C00013[c] + C00842[c]	LNSL_2850	0	1000	rn00521 Streptomycin biosynthesis; rn00523 Polyketide sugar unit biosynthesis; rn01100 Metabolic pathways; rn01110 Biosynthesis of secondary metabolites	2.7.7.24	R02328
Rxn0594	dTDP-beta-L-rhamnose:NADP+ 4-oxidoreductase	C00005[c] + 2 C00080[c] + C00688[c] -> C00006[c] + C03319[c]		0	1000	rn00521 Streptomycin biosynthesis; rn00523 Polyketide sugar unit biosynthesis; rn01100 Metabolic pathways; rn01110 Biosynthesis of secondary metabolites	1.1.1.133	R02777
Rxn0595	dTDP-4-dehydro-6-deoxy-alpha-D-glucose 3,5-epimerase	C11907[c] -> C00688[c]	LNSL_2648	0	1000	rn00521 Streptomycin biosynthesis; rn00523 Polyketide sugar unit biosynthesis; rn01100 Metabolic pathways; rn01110 Biosynthesis of secondary metabolites	5.1.3.13	R06514
Rxn0596	1D-myo-inositol 3-phosphate phosphohydrolase	C00001[c] + C04006[c] <=> C00009[c] + 2 C00080[c] + C00137[c]	LNSL_2535	-1000	1000	rn00521 Streptomycin biosynthesis; rn00562 Inositol phosphate metabolism; rn01100 Metabolic pathways; rn01110 Biosynthesis of secondary metabolites	3.1.3.25	R01187
Rxn0597	FMNH2:NADP+ oxidoreductase	C00006[c] + C01847[c] <=> C00005[c] + C00061[c] + C00080[c]	LNSL_0142	-1000	1000	rn00524 Butirosin and neomycin biosynthesis; rn00740 Riboflavin metabolism; rn01100 Metabolic pathways	1.5.1.38; 1.5.1.39; 1.5.1.-	R05706
Rxn0598	phosphoenolpyruvate:D-arabinose-5-phosphate C-(1-carboxyvinyl)transferase (phosphate-hydrolysing, 2-carboxy-2-oxoethyl-forming)	C00001[c] + C00074[c] + C01112[c] -> C00009[c] + C00080[c] + C04478[c]	LNSL_1680	0	1000	rn00540 Lipopolysaccharide biosynthesis; rn01100 Metabolic pathways	2.5.1.55	R03254
Rxn0599	3-Deoxy-D-manno-octulosonate-8-phosphate 8-phosphohydrolase	C00001[c] + C04478[c] -> C00009[c] + C01187[c]	LNSL_1273	0	1000	rn00540 Lipopolysaccharide biosynthesis; rn01100 Metabolic pathways	3.1.3.45	R03350
Rxn0600	CTP:3-deoxy-D-manno-octulosonate cytidylyltransferase	C00063[c] + C01187[c] -> C00013[c] + C00080[c] + C04121[c]	LNSL_1811	0	1000	rn00540 Lipopolysaccharide biosynthesis; rn01100 Metabolic pathways	2.7.7.38	R03351
Rxn0601	UDP-2,3-bis[(3R)-3-hydroxymyristoyl]-alpha-D-glucosamine 2,3-bis[(3R)-3-hydroxymyristoyl]-beta-D-glucosaminyl 1-phosphate phosphohydrolase	C00001[c] + C04652[c] -> C00080[c] + C00105[c] + C04824[c]	LNSL_1351	0	1000	rn00540 Lipopolysaccharide biosynthesis; rn01100 Metabolic pathways	3.6.1.54	R04549
Rxn0602	UDP-3-O-[(3R)-3-hydroxymyristoyl]-N-acetylglucosamine amidohydrolase	C00001[c] + C04738[c] -> C00033[c] + C06022[c]	LNSL_0117	0	1000	rn00540 Lipopolysaccharide biosynthesis; rn01100 Metabolic pathways	3.5.1.108	R04587
Rxn0603	UDP-2,3-bis(3-hydroxytetradecanoyl)glucosamine:2,3-bis-(3-hydroxytetradecanoyl)-alpha-D-glucosaminyl-1-phosphate 2,3-bis(3-hydroxytetradecanoyl)-glucosaminyltransferase	C04652[c] + C04824[c] -> C00015[c] + C04932[c]	LNSL_1625	0	1000	rn00540 Lipopolysaccharide biosynthesis; rn01100 Metabolic pathways	2.4.1.182	R04606
Rxn0604	ATP:2,3,2',3'-tetrakis(3-hydroxytetradecanoyl)-D-glucosaminyl-beta-D-1,6-glucosaminyl-alpha-phosphate 4-O'-phosphotransferase	C00002[c] + C04932[c] -> C00008[c] + C00080[c] + C04919[c]	LNSL_1812	0	1000	rn00540 Lipopolysaccharide biosynthesis; rn01100 Metabolic pathways	2.7.1.130	R04657
Rxn0605	CMP-3-deoxy-D-manno-oct-2-ulosonate:lipid IVA 3-deoxy-D-manno-oct-2-ulosonate transferase	C04121[c] + C04919[c] -> C00055[c] + C06024[c]	LNSL_0134	0	1000	rn00540 Lipopolysaccharide biosynthesis; rn01100 Metabolic pathways	2.4.99.12	R04658
Rxn0606	CMP-3-deoxy-D-manno-oct-2-ulosonate:(KDO)-lipid IVA 3-deoxy-D-manno-oct-2-ulosonate transferase	6 C00080[c] + C04121[c] + C06024[c] -> C00055[c] + C06025[c]	LNSL_0134	0	1000	rn00540 Lipopolysaccharide biosynthesis; rn01100 Metabolic pathways	2.4.99.13	R05074
Rxn0607	lipid A biosynthesis (KDO)2-(lauroyl)-lipid iva acyltransferase	C05761[c] + C06251[c] -> C00229[c] + C06026[c]	LNSL_2078 OR LNSL_0361	0	1000	rn00540 Lipopolysaccharide biosynthesis; rn01100 Metabolic pathways	2.3.1.-	R05075
Rxn0608	dodecanoyl-[acyl-carrier protein]:KDO2-lipid-IVA O-dodecanoyltransferase	C05223[c] + C06025[c] -> C00229[c] + C06251[c]	LNSL_0492 or LNSL_0361 or LNSL_2078	0	1000	rn00540 Lipopolysaccharide biosynthesis; rn01100 Metabolic pathways	2.3.1.241	R05146
Rxn0609	UDP-N-acetyl-D-glucosamine:undecaprenyl-diphospho-N-acetylmuramoyl-L-alanyl-gamma-D-glutamyl-meso-2,6-diaminopimeloyl-D-alanyl-D-alanine 4-beta-N-acetylglucosaminlytransferase	C00043[c] + 4 C00080[c] + C05897[c] -> C00015[c] + C05898[c]	LNSL_0111	0	1000	rn00550 Peptidoglycan biosynthesis	2.4.1.227	R05032
Rxn0610	undecaprenyl-diphosphate phosphohydrolase	C00001[c] + C04574[c] -> C00009[c] + 5 C00080[c] + C17556[c]	LNSL_0577	0	1000	rn00550 Peptidoglycan biosynthesis	3.6.1.27	R05627
Rxn0611	UDP-N-acetylmuramoyl-L-alanyl-gamma-D-glutamyl-meso-2,6-diaminopimeloyl-D-alanyl-D-alanine:undecaprenyl-phosphate phospho-N-acetylmuramoyl-pentapeptide-transferase	2 C00080[c] + C04882[c] + C17556[c] -> C00105[c] + C05897[c]	LNSL_2619	0	1000	rn00550 Peptidoglycan biosynthesis	2.7.8.13	R05630
Rxn0612	D-Glyceraldehyde:NAD+ oxidoreductase	C00001[c] + C00003[c] + C00577[c] <=> C00004[c] + 2 C00080[c] + C00258[c]	LNSL_2802 or LNSL_3311 OR LNSL_1513	-1000	1000	rn00561 Glycerolipid metabolism	1.2.1.3	R01752
Rxn0613	acyl-CoA:1-acyl-sn-glycerol-3-phosphate 2-O-acyltransferase	C00040[c] + C00681[c] <=> C00010[c] + 5 C00080[c] + C00416[c]	LNSL_1212	-1000	1000	rn00561 Glycerolipid metabolism; rn00564 Glycerophospholipid metabolism; rn01100 Metabolic pathways	2.3.1.51	R02241
Rxn0614	ATP:1,2-diacylglycerol 3-phosphotransferase	C00002[c] + C00641[c] -> C00008[c] + C00080[c] + C00416[c]	LNSL_1441	0	1000	rn00561 Glycerolipid metabolism; rn00564 Glycerophospholipid metabolism; rn01100 Metabolic pathways	2.7.1.107	R02240
Rxn0615	ATP:glycerol 3-phosphotransferase	C00002[c] + C00080[c] + C00116[c] -> C00008[c] + C00093[c]	LNSL_0691	0	1000	rn00561 Glycerolipid metabolism; rn01100 Metabolic pathways	2.7.1.30	R00847
Rxn0616	1D-myo-inositol 1-phosphate phosphohydrolase	C00001[c] + C01177[c] <=> C00009[c] + 2 C00080[c] + C00137[c]	LNSL_2535	-1000	1000	rn00562 Inositol phosphate metabolism	3.1.3.25	R01185
Rxn0617	1D-myo-inositol 4-phosphate phosphohydrolase	C00001[c] + C03546[c] <=> C00009[c] + 2 C00080[c] + C00137[c]	LNSL_2535	-1000	1000	rn00562 Inositol phosphate metabolism; rn01100 Metabolic pathways	3.1.3.25	R01186
Rxn0618	sn-Glycerol-3-phosphate:NAD+ 2-oxidoreductase	C00004[c] + 3 C00080[c] + C00111[c] -> C00003[c] + C00093[c]	LNSL_1193	0	1000	rn00564 Glycerophospholipid metabolism	1.1.1.8; 1.1.1.94	R00842
Rxn0619	sn-Glycerol-3-phosphate:NADP+ 2-oxidoreductase	C00005[c] + 3 C00080[c] + C00111[c] -> C00006[c] + C00093[c]	LNSL_1193	0	1000	rn00564 Glycerophospholipid metabolism	1.1.1.94	R00844
Rxn0620	sn-Glycero-3-phosphocholine glycerophosphohydrolase	C00001[c] + C00080[c] + C00670[c] -> C00093[c] + C00114[c]	LNSL_0511	0	1000	rn00564 Glycerophospholipid metabolism	3.1.4.2; 3.1.4.46	R01030
Rxn0621	sn-Glycero-3-phosphoethanolamine glycerophosphohydrolase	C00001[c] + C00080[c] + C01233[c] -> C00093[c] + C00189[c]	LNSL_0511	0	1000	rn00564 Glycerophospholipid metabolism	3.1.4.2; 3.1.4.46	R01470
Rxn0622	CTP:phosphatidate cytidyltransferase	C00063[c] + C00416[c] -> C00013[c] + C00269[c]	LNSL_1317	0	1000	rn00564 Glycerophospholipid metabolism; rn01100 Metabolic pathways	2.7.7.41	R01799
Rxn0623	CDP-diacylglycerol:sn-glycerol-3-phosphate 3-phosphatidyltransferase	C00093[c] + C00269[c] <=> C00055[c] + 2 C00080[c] + C03892[c]	LNSL_0219	-1000	1000	rn00564 Glycerophospholipid metabolism; rn01100 Metabolic pathways	2.7.8.5	R01801
Rxn0624	Phosphatidylglycerophosphate phosphohydrolase	C00001[c] + C00080[c] + C03892[c] -> C00009[c] + C00344[c]	LNSL_2807 OR LNSL_2198 OR LNSL_0459 OR LNSL_1244	0	1000	rn00564 Glycerophospholipid metabolism; rn01100 Metabolic pathways	3.1.3.27	R02029
Rxn0625	Phsophatidyl-L-serine carboxy-lyase	C00080[c] + C02737[c] -> C00011[c] + C00350[c]	LNSL_0070	0	1000	rn00564 Glycerophospholipid metabolism; rn01100 Metabolic pathways	4.1.1.65	R02055
Rxn0626	ethanolamine ammonia-lyase (acetaldehyde-forming)	C00189[c] -> C00014[c] + C00080[c] + C00084[c]	LNSL_2272 AND LNSL_2273	0	1000	rn00564 Glycerophospholipid metabolism; rn01100 Metabolic pathways	4.3.1.7	R00749
Rxn0627	plasmenylethanolamine 2-acylhydrolase	C00001[c] + C04756[c] <=> C00060[c] + C00080[c] + C04635[c]	LNSL_1212	-1000	1000	rn00565 Ether lipid metabolism; rn01100 Metabolic pathways	3.1.1.4	R07379
Rxn0628	plasmanylcholine 2-acylhydrolase	C00001[c] + C05212[c] <=> C00060[c] + C00080[c] + C04317[c]	LNSL_1212	-1000	1000	rn00565 Ether lipid metabolism; rn01100 Metabolic pathways	3.1.1.4	R07387
Rxn0629	acetyl adenylate:CoA acetyltransferase	C00010[c] + C05993[c] <=> C00020[c] + C00024[c] + C00080[c]	LNSL_0138 OR LNSL_1476 or LNSL_1721	-1000	1000	rn00620 Pyruvate metabolism	6.2.1.1	R00236
Rxn0630	ATP:acetate adenylyltransferase	C00002[c] + C00033[c] -> C00013[c] + C05993[c]	LNSL_0138 OR LNSL_1476 or LNSL_1721	0	1000	rn00620 Pyruvate metabolism	6.2.1.1	R00316
Rxn0631	(R)-S-Lactoylglutathione hydrolase	C00001[c] + C03451[c] -> C00051[c] + C00080[c] + C00256[c]	LNSL_1218	0	1000	rn00620 Pyruvate metabolism	3.1.2.6	R01736
Rxn0632	(R)-S-Lactoylglutathione methylglyoxal-lyase (isomerizing)	C00051[c] + C00546[c] <=> C03451[c]	LNSL_1119	-1000	1000	rn00620 Pyruvate metabolism	4.4.1.5	R02530
Rxn0633	Phosphate:oxaloacetate carboxy-lyase	C00074[c] + C00288[c] -> C00009[c] + C00036[c]	LNSL_2875	0	1000	rn00620 Pyruvate metabolism	4.1.1.31	R00345
Rxn0634	(S)-Malate:FAD oxidoreductase	C00016[c] + C00149[c] -> C00036[c] + C01352[c]	LNSL_3369	0	1000	rn00620 Pyruvate metabolism	1.1.5.4	R01257
Rxn0635	2-Hydroxyethylenedicarboxylate carboxy-lyase (pyruvate-forming)	C00080[c] + C03981[c] -> C00011[c] + C00022[c]	LNSL_1091	0	1000	rn00620 Pyruvate metabolism ///	4.1.1.-	R00219
Rxn0636	diphosphate:oxaloacetate carboxy-lyase (transphosphorylating;phosphoenolpyruvate-forming)	C00013[c] + C00036[c] + C00080[c] -> C00009[c] + C00011[c] + C00074[c]	LNSL_0873 OR LNSL_2875	0	1000	rn00620 Pyruvate metabolism ///	4.1.1.38	R00346
Rxn0637	acetyl-CoA:glyoxylate C-acetyltransferase (thioester-hydrolysing, carboxymethyl-forming)	C00001[c] + C00024[c] + C00048[c] -> C00010[c] + C00149[c]	LNSL_1787	0	1000	rn00620 Pyruvate metabolism; rn00630 Glyoxylate and dicarboxylate metabolism; rn01100 Metabolic pathways; rn01120 Microbial metabolism in diverse environments; rn01200 Carbon metabolism	2.3.3.9	R00472
Rxn0638	ATP:pyruvate,water phosphotransferase	C00001[c] + C00002[c] + C00022[c] -> C00009[c] + C00020[c] + C00074[c] + C00080[c]	LNSL_1734	0	1000	rn00620 Pyruvate metabolism; rn00680 Methane metabolism; rn00720 Carbon fixation pathways in prokaryotes; rn01100 Metabolic pathways; rn01120 Microbial metabolism in diverse environments; rn01200 Carbon metabolism	2.7.9.2	R00199
Rxn0639	(S)-malate:NAD+ oxidoreductase (decarboxylating)	C00003[c] + C00149[c] -> C00004[c] + C00011[c] + C00022[c] + C00080[c]	LNSL_2800	0	1000	rn00620 Pyruvate metabolism; rn00710 Carbon fixation in photosynthetic organisms; rn01100 Metabolic pathways; rn01120 Microbial metabolism in diverse environments; rn01200 Carbon metabolism	1.1.1.38; 1.1.1.39	R00214
Rxn0640	(S)-Malate:NADP+ oxidoreductase(oxaloacetate-decarboxylating)	C00006[c] + C00149[c] -> C00005[c] + C00011[c] + C00022[c] + C00080[c]	LNSL_2118	0	1000	rn00620 Pyruvate metabolism; rn00710 Carbon fixation in photosynthetic organisms; rn01100 Metabolic pathways; rn01120 Microbial metabolism in diverse environments; rn01200 Carbon metabolism	1.1.1.40	R00216
Rxn0641	(S)-Lactate:ferricytochrome-c 2-oxidoreductase	2 C00125[c] + C00186[c] <=> C00022[c] + 4 C00080[c] + 2 C00126[c]	LNSL_3335	-1000	1000	rn00620 Pyruvate metabolism; rn01100 Metabolic pathways	1.1.2.3	R00196
Rxn0642	(R)-lactate hydro-lyase	C00001[c] + C00546[c] -> C00080[c] + C00256[c]	LNSL_1480 or LNSL_3379	0	1000	rn00620 Pyruvate metabolism; rn01120 Microbial metabolism in diverse environments	4.2.1.130	R09796
Rxn0643	Toluate + Oxygen + NADH + H+ REVERSIBLE RXN SIGN cis-1,2-Dihydroxy-4-methylcyclohexa-3,5-diene-1-carboxylate + NAD+ Toluate + Oxygen + NADH + H+	C00004[c] + C00007[c] + 2 C00080[c] + C01454[c] -> C00003[c] + C06729[c]	LNSL_1571 AND LNSL_1570 AND LNSL_1569	0	1000	rn00622 Xylene degradation; rn01100 Metabolic pathways; rn01120 Microbial metabolism in diverse environments; rn01220 Degradation of aromatic compounds	1.14.12.-	R05290
Rxn0644	Toluate + Oxygen + NADPH + H+ REVERSIBLE RXN SIGN cis-1,2-Dihydroxy-4-methylcyclohexa-3,5-diene-1-carboxylate + NADP+ Toluate + Oxygen + NADPH + H+	C00005[c] + C00007[c] + 2 C00080[c] + C01454[c] -> C00006[c] + C06729[c]	LNSL_1571 AND LNSL_1570 AND LNSL_1569	0	1000	rn00622 Xylene degradation; rn01100 Metabolic pathways; rn01120 Microbial metabolism in diverse environments; rn01220 Degradation of aromatic compounds	1.14.12.-	R05291
Rxn0645	cis-1,2-Dihydroxy-4-methylcyclohexa-3,5-diene-1-carboxylate:NAD+ oxidoreductase (decarboxylating)	C00003[c] + C06729[c] -> C00004[c] + C00011[c] + 2 C00080[c] + C06730[c]	LNSL_1572	0	1000	rn00622 Xylene degradation; rn01100 Metabolic pathways; rn01120 Microbial metabolism in diverse environments; rn01220 Degradation of aromatic compounds	1.3.1.67	R05292
Rxn0646	cis-1,2-Dihydroxy-4-methylcyclohexa-3,5-diene-1-carboxylate:NADP+ oxidoreductase (decarboxylating)	C00006[c] + C06729[c] -> C00005[c] + C00011[c] + 2 C00080[c] + C06730[c]	LNSL_1572	0	1000	rn00622 Xylene degradation; rn01100 Metabolic pathways; rn01120 Microbial metabolism in diverse environments; rn01220 Degradation of aromatic compounds	1.3.1.67	R05293
Rxn0647	1,6-dihydroxy-5-methylcyclohexa-2,4-dienecarboxylate:NAD+ oxidoreductase (decarboxylating)	C00003[c] + C06720[c] -> C00004[c] + C00011[c] + 2 C00080[c] + C02923[c]	LNSL_1572	0	1000	rn00622 Xylene degradation; rn01100 Metabolic pathways; rn01120 Microbial metabolism in diverse environments; rn01220 Degradation of aromatic compounds	1.3.1.-	R05309
Rxn0648	1,2-Dihydroxy-6-methylcyclohexa-3,5-dienecarboxylate:NAD+ oxidoreductase (decarboxylating)	C00003[c] + C06731[c] -> C00004[c] + C00011[c] + 2 C00080[c] + C02923[c]	LNSL_1572	0	1000	rn00622 Xylene degradation; rn01100 Metabolic pathways; rn01120 Microbial metabolism in diverse environments; rn01220 Degradation of aromatic compounds	1.3.1.68	R05314
Rxn0649	o-Toluate + Oxygen + NADH + H+ REVERSIBLE RXN SIGN 1,2-Dihydroxy-6-methylcyclohexa-3,5-dienecarboxylate + NAD+ o-Toluate + Oxygen + NADH + H+	C00004[c] + C00007[c] + 2 C00080[c] + C07215[c] -> C00003[c] + C06731[c]	LNSL_1571 AND LNSL_1570 AND LNSL_1569	0	1000	rn00622 Xylene degradation; rn01100 Metabolic pathways; rn01120 Microbial metabolism in diverse environments; rn01220 Degradation of aromatic compounds	1.14.12.-	R05428
Rxn0650	m-Methylbenzoate + NADH + Oxygen + H+ REVERSIBLE RXN SIGN 1,6-Dihydroxy-5-methylcyclohexa-2,4-dienecarboxylate + NAD+ m-Methylbenzoate + NADH + Oxygen + H+	C00004[c] + C00007[c] + 2 C00080[c] + C07211[c] -> C00003[c] + C06720[c]	LNSL_1571 AND LNSL_1570 AND LNSL_1569	0	1000	rn00622 Xylene degradation; rn01100 Metabolic pathways; rn01120 Microbial metabolism in diverse environments; rn01220 Degradation of aromatic compounds	1.14.12.-	R05665
Rxn0651	4-Methylmuconolactone lyase (decyclizing)	C04559[c] <=> C04112[c]	LNSL_3005 or LNSL_1566	-1000	1000	rn00623 Toluene degradation; rn01120 Microbial metabolism in diverse environments	5.5.1.1	R05300
Rxn0652	dienelactone hydrolase	C00001[c] + C18309[c] <=> C18310[c]	LNSL_2856	-1000	1000	rn00623 Toluene degradation; rn01120 Microbial metabolism in diverse environments	3.1.1.45	R09220
Rxn0653	dienelactone hydrolase	C00001[c] + C18304[c] <=> C18305[c]	LNSL_2856	-1000	1000	rn00623 Toluene degradation; rn01120 Microbial metabolism in diverse environments	3.1.1.45	R09222
Rxn0654	4-Methylcatechol:oxygen 1,2-oxidoreductase(decyclizing)	C00007[c] + C06730[c] <=> C04112[c]	LNSL_3009 or LNSL_2981 or LNSL_3169 or LNSL_1568	-1000	1000	rn00623 Toluene degradation; rn01120 Microbial metabolism in diverse environments; rn01220 Degradation of aromatic compounds	1.13.11.1	R05299
Rxn0655	muconate cycloisomerase	C04112[c] <=> C04558[c]	LNSL_3005 or LNSL_1566	-1000	1000	rn00623 Toluene degradation; rn01120 Microbial metabolism in diverse environments; rn01220 Degradation of aromatic compounds	5.5.1.1	R09229
Rxn0656	Anthranilate,NADH:oxygen oxidoreductase (1,2-hydroxylating, deaminating, decarboxylating)	C00004[c] + C00007[c] + 3 C00080[c] + C00108[c] -> C00003[c] + C00011[c] + C00014[c] + C00090[c]	LNSL_0327	0	1000	rn00627 Aminobenzoate degradation; rn01120 Microbial metabolism in diverse environments	1.14.12.1	R00823
Rxn0657	anthranilate,NADPH:oxygen oxidoreductase (1,2-hydroxylating, deaminating, decarboxylating)	C00005[c] + C00007[c] + 3 C00080[c] + C00108[c] -> C00006[c] + C00011[c] + C00014[c] + C00090[c]	LNSL_0327	0	1000	rn00627 Aminobenzoate degradation; rn01120 Microbial metabolism in diverse environments	1.14.12.1	R00825
Rxn0658	mandelamide hydrolase	C00001[c] + C07301[c] <=> C00014[c] + C01983[c]	LNSL_0990	-1000	1000	rn00627 Aminobenzoate degradation; rn01120 Microbial metabolism in diverse environments	3.5.1.86	R05783
Rxn0659	10-Formyltetrahydrofolate amidohydrolase	C00001[c] + C00234[c] -> C00058[c] + C00080[c] + C00101[c]	LNSL_0379	0	1000	rn00630 Glyoxylate and dicarboxylate metabolism; rn00670 One carbon pool by folate	3.5.1.10	R00944
Rxn0660	formate:NAD+ oxidoreductase	C00003[c] + C00058[c] -> C00004[c] + C00011[c] + C00080[c]	LNSL_1534	0	1000	rn00630 Glyoxylate and dicarboxylate metabolism; rn00680 Methane metabolism; rn01100 Metabolic pathways; rn01120 Microbial metabolism in diverse environments; rn01200 Carbon metabolism	1.17.1.9	R00519
Rxn0661	hydroxypyruvate aldose-ketose-isomerase	C00168[c] <=> C01146[c]	LNSL_2409	-1000	1000	rn00630 Glyoxylate and dicarboxylate metabolism; rn01100 Metabolic pathways	5.3.1.22	R01394
Rxn0662	(R)-Glycerate:NAD+ oxidoreductase	C00004[c] + 3 C00080[c] + C01146[c] -> C00003[c] + C00258[c]	(LNSL_1666 or LNSL_1039)	0	1000	rn00630 Glyoxylate and dicarboxylate metabolism; rn01100 Metabolic pathways	1.1.1.60	R01745
Rxn0663	(R)-Glycerate:NADP+ oxidoreductase	C00005[c] + 3 C00080[c] + C01146[c] -> C00006[c] + C00258[c]	(LNSL_1666 or LNSL_1039)	0	1000	rn00630 Glyoxylate and dicarboxylate metabolism; rn01100 Metabolic pathways	1.1.1.60	R01747
Rxn0664	2-Phosphoglycolate phosphohydrolase	C00001[c] + C00988[c] -> C00009[c] + C00160[c]	LNSL_2309 OR LNSL_0319 OR LNSL_0235 OR LNSL_0041	0	1000	rn00630 Glyoxylate and dicarboxylate metabolism; rn01100 Metabolic pathways; rn01110 Biosynthesis of secondary metabolites	3.1.3.18	R01334
Rxn0665	isocitrate glyoxylate-lyase (succinate-forming)	C00311[c] -> C00042[c] + C00048[c]	LNSL_2132	0	1000	rn00630 Glyoxylate and dicarboxylate metabolism; rn01100 Metabolic pathways; rn01120 Microbial metabolism in diverse environments; rn01200 Carbon metabolism	4.1.3.1	R00479
Rxn0666	glycine synthase	C00003[c] + C00037[c] + C00101[c] <=> C00004[c] + C00011[c] + C00014[c] + 2 C00080[c] + C00143[c]	LNSL_1596	-1000	1000	rn00630 Glyoxylate and dicarboxylate metabolism; rn01110 Biosynthesis of secondary metabolites; rn01200 Carbon metabolism	1.4.4.2; 1.8.1.4; 2.1.2.10	R01221
Rxn0667	glycolaldehyde:NAD+ oxidoreductase	C00001[c] + C00003[c] + C00266[c] -> C00004[c] + 3 C00080[c] + C00160[c]	LNSL_0590 OR LNSL_1466	0	1000	rn00630 Glyoxylate and dicarboxylate metabolism; rn01120 Microbial metabolism in diverse environments	1.2.1.21	R01333
Rxn0668	Trinitrotoluene + 2 NADPH + 2 H+ REVERSIBLE RXN SIGN 4-Hydroxylamino-2,6-dinitrotoluene + 2 NADP+ + H2O Trinitrotoluene + 2 NADPH + 2 H+	2 C00005[c] + 4 C00080[c] + C16391[c] -> C00001[c] + 2 C00006[c] + C16392[c]	LNSL_1347	0	1000	Toluene degradation	1.-.-.-	R08014
Rxn0669	Trinitrotoluene + 2 NADH + 2 H+ REVERSIBLE RXN SIGN 4-Hydroxylamino-2,6-dinitrotoluene + 2 NAD+ + H2O Trinitrotoluene + 2 NADH + 2 H+	2 C00004[c] + 4 C00080[c] + C16391[c] -> C00001[c] + 2 C00003[c] + C16392[c]	LNSL_1347	0	1000	Toluene degradation	1.-.-.-	R08017
Rxn0670	Trinitrotoluene + 2 NADH + 2 H+ REVERSIBLE RXN SIGN 2-Hydroxylamino-4,6-dinitrotoluene + 2 NAD+ + H2O Trinitrotoluene + 2 NADH + 2 H+	2 C00004[c] + 4 C00080[c] + C16391[c] <=> C00001[c] + 2 C00003[c] + C16393[c]	LNSL_1347	-1000	1000	Toluene degradation	1.-.-.-	R08042
Rxn0671	(2S,3R)-3-hydroxybutane-1,2,3-tricarboxylate pyruvate-lyase (succinate-forming)	C04593[c] <=> C00022[c] + C00042[c]	LNSL_1399	-1000	1000	rn00640 Propanoate metabolism	4.1.3.30	R00409
Rxn0672	propanoyl-CoA:phosphate propanoyltransferase	C00009[c] + C00080[c] + C00100[c] <=> C00010[c] + C02876[c]	LNSL_2118 OR LNSL_0413	-1000	1000	rn00640 Propanoate metabolism	2.3.1.8; 2.3.1.222	R00921
Rxn0673	Propanoyl-CoA:oxaloacetate C-propanoyltransferase (thioester-hydrolysing, 1-carboxyethyl-forming)	C00010[c] + C02225[c] <=> C00001[c] + C00036[c] + C00100[c]	LNSL_1400	-1000	1000	rn00640 Propanoate metabolism	2.3.3.5	R00931
Rxn0674	ATP:propanoate phosphotransferase	C00002[c] + C00163[c] <=> C00008[c] + C00080[c] + C02876[c]	LNSL_0414	-1000	1000	rn00640 Propanoate metabolism	2.7.2.1; 2.7.2.15	R01353
Rxn0675	alcohol dehydrogenase	C00005[c] + 2 C00080[c] + C00546[c] -> C00006[c] + C05235[c]	LNSL_1543 or LNSL_2862 OR LNSL_2758 OR LNSL_0907 OR LNSL_1159 OR LNSL_2758 OR LNSL_2408 OR LNSL_1160	0	1000	rn00640 Propanoate metabolism	1.1.1.-	R02528
Rxn0676	2-Hydroxybutyrate:NAD+ oxidoreductase	C00003[c] + C05984[c] <=> C00004[c] + 3 C00080[c] + C00109[c]	LNSL_2802 or LNSL_3311	-1000	1000	rn00640 Propanoate metabolism	1.2.1.3	R01000
Rxn0677	propanoyl-CoA:formate C-propanoyltransferase	C00010[c] + C00109[c] <=> C00058[c] + C00080[c] + C00100[c]	LNSL_3006 or LNSL_2994	-1000	1000	rn00640 Propanoate metabolism	2.3.1.54	R06987
Rxn0678	Propionyladenylate:CoA propionyltransferase	C00010[c] + C05983[c] <=> C00020[c] + 2 C00080[c] + C00100[c]	LNSL_0138 OR LNSL_1476 or LNSL_1721	-1000	1000	rn00640 Propanoate metabolism; rn01100 Metabolic pathways	6.2.1.1; 6.2.1.17	R00926
Rxn0679	ATP:propanoate adenylyltransferase	C00002[c] + C00163[c] -> C00013[c] + C05983[c]	LNSL_0138 OR LNSL_1476 or LNSL_1721	0	1000	rn00640 Propanoate metabolism; rn01100 Metabolic pathways	6.2.1.1; 6.2.1.17	R01354
Rxn0680	(R)-Acetoin:NAD+ oxidoreductase	C00004[c] + 2 C00080[c] + C00741[c] -> C00003[c] + C00810[c]	LNSL_3464	0	1000	rn00650 Butanoate metabolism	1.1.1.303	R02855
Rxn0681	(R,R)-Butane-2,3-diol:NAD+ oxidoreductase	C00003[c] + C03044[c] <=> C00004[c] + 2 C00080[c] + C00810[c]	LNSL_3464	-1000	1000	rn00650 Butanoate metabolism	1.1.1.4	R02946
Rxn0682	alcohol dehydrogenase	C00003[c] + C06142[c] <=> C00004[c] + 2 C00080[c] + C01412[c]	LNSL_1543 or LNSL_2862 OR LNSL_2758 OR LNSL_0907 OR LNSL_1159 OR LNSL_2758 OR LNSL_2408 OR LNSL_1160	-1000	1000	rn00650 Butanoate metabolism	1.1.1.-	R03544
Rxn0683	Butanoate:CoA ligase (AMP-forming)	C00002[c] + C00010[c] + C00246[c] -> C00013[c] + C00020[c] + C00080[c] + C00136[c]	LNSL_0316 OR LNSL_1476 or LNSL_1721	0	1000	rn00650 Butanoate metabolism	6.2.1.2	R01176
Rxn0684	Butanoyl-CoA:acetate CoA-transferase	C00033[c] + C00136[c] <=> C00024[c] + C00246[c]	LNSL_3003 or LNSL_1574 or LNSL_1504 or LNSL_1170 or LNSL_3003	-1000	1000	rn00650 Butanoate metabolism	2.8.3.8	R01179
Rxn0685	Hexanoate:CoA ligase (AMP-forming)	C00002[c] + C00010[c] + C01585[c] -> C00013[c] + C00020[c] + C00080[c] + C05270[c]	LNSL_0316 OR LNSL_1476 OR LNSL_1721 or LNSL_1476	0	1000	rn00650 Butanoate metabolism	6.2.1.2	R986
Rxn0686	aldehyde dehydrogenase	C00001[c] + C00003[c] + C06145[c] -> C00004[c] + 2 C00080[c] + C06144[c]	LNSL_2802 or LNSL_3311 OR LNSL_1513	0	1000	rn00650 Butanoate metabolism ///	1.2.1.3	R05119
Rxn0687	5,10-methylenetetrahydrofolate:NADP+ oxidoreductase	C00006[c] + C00143[c] <=> C00005[c] + C00445[c]	LNSL_0870	-1000	1000	rn00670 One carbon pool by folate; rn00720 Carbon fixation pathways in prokaryotes; rn01100 Metabolic pathways; rn01120 Microbial metabolism in diverse environments; rn01200 Carbon metabolism	1.5.1.5	R01220
Rxn0688	5,10-Methenyltetrahydrofolate 5-hydrolase (decyclizing)	C00001[c] + C00445[c] -> 2 C00080[c] + C00234[c]	LNSL_0870	0	1000	rn00670 One carbon pool by folate; rn00720 Carbon fixation pathways in prokaryotes; rn01100 Metabolic pathways; rn01120 Microbial metabolism in diverse environments; rn01200 Carbon metabolism	3.5.4.9	R01655
Rxn0689	5,6,7,8-Tetrahydrofolate:NAD+ oxidoreductase	C00004[c] + 2 C00080[c] + C00415[c] -> C00003[c] + C00101[c]	LNSL_0386	0	1000	rn00670 One carbon pool by folate; rn00790 Folate biosynthesis; rn01100 Metabolic pathways	1.5.1.3	R00936
Rxn0690	5,6,7,8-Tetrahydrofolate:NAD+ oxidoreductase	2 C00004[c] + 3 C00080[c] + C00504[c] -> 2 C00003[c] + C00101[c]	LNSL_0386	0	1000	rn00670 One carbon pool by folate; rn00790 Folate biosynthesis; rn01100 Metabolic pathways	1.5.1.3	R00937
Rxn0691	5,6,7,8-Tetrahydrofolate:NADP+ oxidoreductase	C00005[c] + 2 C00080[c] + C00415[c] -> C00006[c] + C00101[c]	LNSL_0386	0	1000	rn00670 One carbon pool by folate; rn00790 Folate biosynthesis; rn01100 Metabolic pathways	1.5.1.3	R00939
Rxn0692	5,6,7,8-Tetrahydrofolate:NADP+ oxidoreductase	2 C00005[c] + 3 C00080[c] + C00504[c] -> 2 C00006[c] + C00101[c]	LNSL_0386	0	1000	rn00670 One carbon pool by folate; rn00790 Folate biosynthesis; rn01100 Metabolic pathways	1.5.1.3	R00940
Rxn0693	dihydrofolate:NAD+ oxidoreductase	C00004[c] + C00080[c] + C00504[c] <=> C00003[c] + C00415[c]	(LNSL_0386 or LNSL_2468)	-1000	1000	rn00670 One carbon pool by folate; rn00790 Folate biosynthesis; rn01100 Metabolic pathways	1.5.1.3	R02235
Rxn0694	dihydrofolate:NADP+ oxidoreductase	C00005[c] + C00080[c] + C00504[c] <=> C00006[c] + C00415[c]	(LNSL_0386 or LNSL_2468)	-1000	1000	rn00670 One carbon pool by folate; rn00790 Folate biosynthesis; rn01100 Metabolic pathways	1.5.1.3	R02236
Rxn0695	10-Formyltetrahydrofolate:L-methionyl-tRNA N-formyltransferase	C00234[c] + C02430[c] -> C00101[c] + C03294[c]	LNSL_2884	0	1000	rn00670 One carbon pool by folate; rn00970 Aminoacyl-tRNA biosynthesis	2.1.2.9	R03940
Rxn0696	5-Formyltetrahydrofolate cyclo-ligase (ADP-forming)	C00002[c] + C00080[c] + C03479[c] <=> C00008[c] + C00009[c] + C00445[c]	LNSL_0900	-1000	1000	rn00670 One carbon pool by folate; rn01100 Metabolic pathways	6.3.3.2	R02301
Rxn0697	phosphoribosylglycinamide formyltransferase	C00001[c] + C00445[c] + C03838[c] -> 3 C00080[c] + C00101[c] + C04376[c]	LNSL_2075 OR LNSL_1906	0	1000	rn00670 One carbon pool by folate; rn01100 Metabolic pathways	2.1.2.2	R04326
Rxn0698	5-methyltetrahydrofolate:NADP+ oxidoreductase	C00005[c] + 2 C00080[c] + C00143[c] -> C00006[c] + C00440[c]	LNSL_2115 OR LNSL_3361	0	1000	rn00670 One carbon pool by folate; rn01100 Metabolic pathways; rn01120 Microbial metabolism in diverse environments	1.5.1.20	R01224
Rxn0699	D-glyceraldehyde-3-phosphate aldose-ketose-isomerase	C00111[c] <=> C00118[c]	LNSL_2647	-1000	1000	rn00680 Methane metabolism; rn00710 Carbon fixation in photosynthetic organisms; rn01100 Metabolic pathways; rn01120 Microbial metabolism in diverse environments; rn01200 Carbon metabolism	5.3.1.1	R01015
Rxn0700	S-Formylglutathione hydrolase	C00001[c] + C01031[c] -> C00051[c] + C00058[c] + C00080[c]	LNSL_3382 or LNSL_0580	0	1000	rn00680 Methane metabolism; rn01120 Microbial metabolism in diverse environments; rn01200 Carbon metabolism	3.1.2.12	R00527
Rxn0701	1-Deoxy-D-xylulose-5-phosphate pyruvate-lyase (carboxylating)	C00022[c] + C00080[c] + C00118[c] -> C00011[c] + C11437[c]	LNSL_2536	0	1000	rn00730 Thiamine metabolism; rn00900 Terpenoid backbone biosynthesis; rn01100 Metabolic pathways; rn01110 Biosynthesis of secondary metabolites	2.2.1.7	R05636
Rxn0702	Thiamin diphosphate phosphohydrolase	C00001[c] + C00068[c] -> C00009[c] + C00080[c] + C01081[c]	LNSL_0399	0	1000	rn00730 Thiamine metabolism; rn01100 Metabolic pathways	3.6.1.15	R00615
Rxn0703	ATP:thiamin-phosphate phosphotransferase	C00002[c] + C01081[c] -> C00008[c] + C00068[c]	LNSL_2806	0	1000	rn00730 Thiamine metabolism; rn01100 Metabolic pathways	2.7.4.16	R00617
Rxn0704	Thiamin hydrolase	C00001[c] + C00378[c] <=> 2 C00080[c] + C01279[c] + C04294[c]	LNSL_0155	-1000	1000	rn00730 Thiamine metabolism; rn01100 Metabolic pathways	3.5.99.2	R02133
Rxn0705	2-methyl-4-amino-5-hydroxymethylpyrimidine-diphosphate:4-methyl-5-(2-phosphoethyl)-thiazole 2-methyl-4-aminopyridine-5-methenyltransferase	2 C00080[c] + C04327[c] + C04752[c] -> C00013[c] + C01081[c]	LNSL_1229	0	1000	rn00730 Thiamine metabolism; rn01100 Metabolic pathways	2.5.1.3	R03223
Rxn0706	ATP:4-amino-5-hydroxymethyl-2-methylpyrimidine 5-phosphotransferase	C00002[c] + C01279[c] -> C00008[c] + C04556[c]	LNSL_2310	0	1000	rn00730 Thiamine metabolism; rn01100 Metabolic pathways	2.7.1.49	R03471
Rxn0707	ATP:4-methyl-5-(2-hydroxyethyl)-thiazole 2-phosphotransferase	C00002[c] + C04294[c] <=> C00008[c] + C00080[c] + C04327[c]	LNSL_1782	-1000	1000	rn00730 Thiamine metabolism; rn01100 Metabolic pathways	2.7.1.50	R04448
Rxn0708	ATP:4-amino-2-methyl-5-phosphomethylpyrimidine phosphotransferase	C00002[c] + C04556[c] -> C00008[c] + C04752[c]	LNSL_2310	0	1000	rn00730 Thiamine metabolism; rn01100 Metabolic pathways	2.7.4.7	R04509
Rxn0709	L-cysteine:[ThiI] sulfurtransferase	C00097[c] + C15811[c] <=> C00041[c] + C15812[c]	LNSL_1371	-1000	1000	rn00730 Thiamine metabolism; rn01100 Metabolic pathways	2.8.1.7	R07460
Rxn0710	glycine:oxygen oxidoreductase	C00007[c] + C00037[c] -> C00027[c] + C15809[c]	LNSL_0688	0	1000	rn00730 Thiamine metabolism; rn01100 Metabolic pathways	1.4.3.19	R07463
Rxn0711	1-deoxy-D-xylulose 5-phosphate:thiol sulfurtransferase	C11437[c] + C15809[c] + C15814[c] <=> 2 C00001[c] + 2 C00080[c] + C15810[c] + C20246[c]	LNSL_1184	-1000	1000	rn00730 Thiamine metabolism; rn01100 Metabolic pathways	2.8.1.10	R10247
Rxn0712	6,7-Dimethyl-8-(1-D-ribityl)lumazine:6,7-dimethyl-8-(1-D-ribityl)lumazine 2,3-butanediyltransferase	2 C04332[c] -> C00255[c] + C04732[c]	LNSL_2691	0	1000	rn00740 Riboflavin metabolism; rn01100 Metabolic pathways	2.5.1.9	R00066
Rxn0713	ATP:FMN adenylyltransferase	C00002[c] + C00061[c] -> C00013[c] + C00016[c] + C00080[c]	LNSL_0027	0	1000	rn00740 Riboflavin metabolism; rn01100 Metabolic pathways	2.7.7.2	R00161
Rxn0714	GTP 7,8-8,9-dihydrolase (diphosphate-forming)	3 C00001[c] + C00044[c] -> C00013[c] + C00058[c] + 2 C00080[c] + C01304[c]	LNSL_2803 OR LNSL_2537	0	1000	rn00740 Riboflavin metabolism; rn01100 Metabolic pathways	3.5.4.25	R00425
Rxn0715	ATP:riboflavin 5'-phosphotransferase	C00002[c] + C00255[c] -> C00008[c] + C00061[c]	LNSL_0027	0	1000	rn00740 Riboflavin metabolism; rn01100 Metabolic pathways	2.7.1.26	R00549
Rxn0716	5-amino-6-(5-phosphoribitylamino)uracil:NADP+ 1'-oxidoreductase	C00005[c] + 2 C00080[c] + C01268[c] -> C00006[c] + C04454[c]	LNSL_2693	0	1000	rn00740 Riboflavin metabolism; rn01100 Metabolic pathways	1.1.1.193	R03458
Rxn0717	2,5-Diamino-6-hydroxy-4-(5-phosphoribosylamino)-pyrimidine 2-aminohydrolase	C00001[c] + C01304[c] -> C00014[c] + C01268[c]	LNSL_2693	0	1000	rn00740 Riboflavin metabolism; rn01100 Metabolic pathways	3.5.4.26	R03459
Rxn0718	5-amino-6-(D-ribitylamino)uracil butanedionetransferase	C04732[c] + C15556[c] -> 2 C00001[c] + C00009[c] + C00080[c] + C04332[c]	LNSL_2804	0	1000	rn00740 Riboflavin metabolism; rn01100 Metabolic pathways	2.5.1.78	R04457
Rxn0719	phosphatase	C00001[c] + C04454[c] -> C00009[c] + C00080[c] + C04732[c]		0	1000	rn00740 Riboflavin metabolism; rn01100 Metabolic pathways	3.1.3.104	R07280
Rxn0720	D-ribulose 5-phosphate formate-lyase (L-3,4-dihydroxybutan-2-one 4-phosphate-forming)	C00199[c] -> C00058[c] + C00080[c] + C15556[c]	LNSL_2803 OR LNSL_2803	0	1000	rn00740 Riboflavin metabolism; rn01100 Metabolic pathways	4.1.99.12	R07281
Rxn0721	ATP:pyridoxal 5'-phosphotransferase	C00002[c] + C00250[c] -> C00008[c] + C00018[c]	LNSL_2310	0	1000	rn00750 Vitamin B6 metabolism	2.7.1.35	R00174
Rxn0722	ATP:pyridoxine 5'-phosphotransferase	C00002[c] + C00314[c] <=> C00008[c] + C00627[c]	LNSL_2310	-1000	1000	rn00750 Vitamin B6 metabolism	2.7.1.35	R01909
Rxn0723	ATP:pyridoxamine 5'-phosphotransferase	C00002[c] + C00534[c] -> C00008[c] + C00647[c]	LNSL_2310	0	1000	rn00750 Vitamin B6 metabolism	2.7.1.35	R02493
Rxn0724	O-Phospho-4-hydroxy-L-threonine phospho-lyase (adding water)	6 C00001[c] + C06001[c] + C06055[c] -> C00009[c] + 4 C00011[c] + 19 C00080[c] + C06056[c]	LNSL_2678	0	1000	rn00750 Vitamin B6 metabolism	4.2.3.1	R05086
Rxn0725	Pyridoxamine-5'-phosphate:oxygen oxidoreductase (deaminating)	C00001[c] + C00007[c] + C00647[c] <=> C00014[c] + C00018[c] + C00027[c] + C00080[c]	LNSL_0127	-1000	1000	rn00750 Vitamin B6 metabolism; rn01100 Metabolic pathways	1.4.3.5	R00277
Rxn0726	Pyridoxine 5-phosphate:oxygen oxidoreductase	C00007[c] + C00627[c] -> C00018[c] + C00027[c]	LNSL_0127	0	1000	rn00750 Vitamin B6 metabolism; rn01100 Metabolic pathways	1.4.3.5	R00278
Rxn0727	D-Erythrose 4-phosphate:NAD+ oxidoreductase	C00001[c] + C00003[c] + C00279[c] -> C00004[c] + 3 C00080[c] + C03393[c]	LNSL_1934	0	1000	rn00750 Vitamin B6 metabolism; rn01100 Metabolic pathways	1.2.1.72	R01825
Rxn0728	4-phospho-D-erythronate:NAD+ 2-oxidoreductase	C00003[c] + C03393[c] <=> C00004[c] + 2 C00080[c] + C06054[c]	LNSL_2121	-1000	1000	rn00750 Vitamin B6 metabolism; rn01100 Metabolic pathways	1.1.1.290	R04210
Rxn0729	O-Phospho-4-hydroxy-L-threonine:2-oxoglutarate aminotransferase	C00025[c] + C06054[c] <=> C00026[c] + C06055[c]	LNSL_2087	-1000	1000	rn00750 Vitamin B6 metabolism; rn01100 Metabolic pathways	2.6.1.52	R05085
Rxn0730	pyridoxine 5'-phosphate synthase	C11437[c] + C11638[c] -> 2 C00001[c] + C00009[c] + C00080[c] + C00627[c]	LNSL_2003	0	1000	rn00750 Vitamin B6 metabolism; rn01100 Metabolic pathways	2.6.99.2	R05838
Rxn0731	Pyridoxamine:oxygen oxidoreductase (deaminating)	C00001[c] + C00007[c] + C00534[c] <=> C00014[c] + C00027[c] + C00080[c] + C00250[c]	LNSL_0127	-1000	1000	rn00750 Vitamin B6 metabolism; rn01100 Metabolic pathways; rn01120 Microbial metabolism in diverse environments	1.4.3.5	R01710
Rxn0732	pyridoxine:oxygen oxidoreductase (deaminating)	C00007[c] + C00314[c] <=> C00027[c] + C00250[c]	LNSL_0127	-1000	1000	rn00750 Vitamin B6 metabolism; rn01100 Metabolic pathways; rn01120 Microbial metabolism in diverse environments	1.1.3.12; 1.4.3.5	R01711
Rxn0733	nicotinamide-D-ribonucleotide amidohydrolase	C00001[c] + C00455[c] <=> C00014[c] + C01185[c]	LNSL_1402	-1000	1000	rn00760 Nicotinate and nicotinamide metabolism	3.5.1.42	R02322
Rxn0734	nicotinamide ribonucleotide phosphohydrolase	C00001[c] + C00455[c] -> C00009[c] + C03150[c]	LNSL_1110	0	1000	rn00760 Nicotinate and nicotinamide metabolism	3.1.3.5; 3.1.3.-	R02323
Rxn0735	Deamino-NAD+ nucleotidohydrolase	C00001[c] + C00857[c] <=> C00020[c] + C01185[c]	LNSL_0926	-1000	1000	rn00760 Nicotinate and nicotinamide metabolism	3.6.1.9; 3.6.1.22	R03004
Rxn0736	nicotinate D-ribonucleotide phosphohydrolase	C00001[c] + C01185[c] -> C00009[c] + C00080[c] + C05841[c]	LNSL_1110	0	1000	rn00760 Nicotinate and nicotinamide metabolism	3.1.3.5; 3.1.3.-	R03346
Rxn0737	ATP:NAD+ 2'-phosphotransferase	C00002[c] + C00003[c] -> C00006[c] + C00008[c]	LNSL_1956	0	1000	rn00760 Nicotinate and nicotinamide metabolism; rn01100 Metabolic pathways	2.7.1.23	R00104
Rxn0738	NADPH:NAD+ oxidoreductase	C00004[c] + C00006[c] + C00080[e] -> C00003[c] + C00005[c] + C00080[c]	LNSL_1043 OR (LNSL_2413 AND LNSL_2412 AND LNSL_2411)	0	1000	rn00760 Nicotinate and nicotinamide metabolism; rn01100 Metabolic pathways	1.6.1.1; 1.6.1.2; 1.6.1.3	R00112
Rxn0739	ATP:nicotinamide-nucleotide adenylyltransferase	C00002[c] + C00455[c] -> C00003[c] + C00013[c]	LNSL_2035	0	1000	rn00760 Nicotinate and nicotinamide metabolism; rn01100 Metabolic pathways	2.7.7.1; 2.7.7.18	R00137
Rxn0740	Deamido-NAD+:L-glutamine amido-ligase (AMP-forming)	C00001[c] + C00002[c] + C00064[c] + C00857[c] -> C00003[c] + C00013[c] + C00020[c] + C00025[c] + C00080[c]	LNSL_0844	0	1000	rn00760 Nicotinate and nicotinamide metabolism; rn01100 Metabolic pathways	6.3.5.1	R00257
Rxn0741	L-aspartate:oxygen oxidoreductase	C00007[c] + C00049[c] -> C00027[c] + C00080[c] + C05840[c]	LNSL_2013	0	1000	rn00760 Nicotinate and nicotinamide metabolism; rn01100 Metabolic pathways	1.4.3.16	R00481
Rxn0742	Nicotinamide amidohydrolase	C00001[c] + C00153[c] -> C00014[c] + C00080[c] + C00253[c]	LNSL_0058	0	1000	rn00760 Nicotinate and nicotinamide metabolism; rn01100 Metabolic pathways	3.5.1.19	R01268
Rxn0743	5-phospho-alpha-D-ribose 1-diphosphate:nicotinate ligase (ADP, diphosphate-forming)	C00001[c] + C00002[c] + 2 C00080[c] + C00119[c] + C00253[c] -> C00008[c] + C00009[c] + C00013[c] + C01185[c]	LNSL_0068	0	1000	rn00760 Nicotinate and nicotinamide metabolism; rn01100 Metabolic pathways	6.3.4.21	R01724
Rxn0744	ATP:nicotinamide-nucleotide adenylyltransferase	C00002[c] + C01185[c] -> C00013[c] + C00080[c] + C00857[c]	LNSL_2035	0	1000	rn00760 Nicotinate and nicotinamide metabolism; rn01100 Metabolic pathways	2.7.7.1; 2.7.7.18	R03005
Rxn0745	Nicotinate-nucleotide:pyrophosphate phosphoribosyltransferase (carboxylating)	4 C00080[c] + C00119[c] + C03722[c] -> C00011[c] + C00013[c] + C01185[c]	LNSL_0047	0	1000	rn00760 Nicotinate and nicotinamide metabolism; rn01100 Metabolic pathways	2.4.2.19	R03348
Rxn0746	Peroxidase	2 C00027[c] -> 2 C00001[c] + C00007[c]	LNSL_0337 or LNSL_0756 or LNSL_0066	0	1000	rn00760 Nicotinate and nicotinamide metabolism; rn01100 Metabolic pathways	1.2.3.1	R00009
Rxn0747	glycerone phosphate:iminosuccinate alkyltransferase (cyclizing)	C00111[c] + C05840[c] -> 2 C00001[c] + C00009[c] + C00080[c] + C03722[c]	LNSL_2376	0	1000	rn00760 Nicotinate and nicotinamide metabolism; rn01100 Metabolic pathways	2.5.1.72	R04292
Rxn0748	Pyruvate:pyruvate acetaldehydetransferase (decarboxylating)	2 C00022[c] + 2 C00080[c] -> C00011[c] + C00900[c]	LNSL_0442 AND LNSL_0441	0	1000	rn00770 Pantothenate and CoA biosynthesis	2.2.1.6	R00006
Rxn0749	ATP:pantothenate 4'-phosphotransferase	C00002[c] + C00831[c] -> C00008[c] + C01134[c]	LNSL_0608	0	1000	rn00770 Pantothenate and CoA biosynthesis	2.7.1.33; 2.7.1.34	R02971
Rxn0750	ATP:pantothenate 4'-phosphotransferase	C00002[c] + C04079[c] -> C00008[c] + C04352[c]	LNSL_0608	0	1000	rn00770 Pantothenate and CoA biosynthesis	2.7.1.33	R04391
Rxn0751	ATP:dephospho-CoA 3'-phosphotransferase	C00002[c] + C00882[c] -> C00008[c] + C00010[c]	LNSL_2651	0	1000	rn00770 Pantothenate and CoA biosynthesis; rn01100 Metabolic pathways	2.7.1.24	R00130
Rxn0752	ATP:pantothenate 4'-phosphotransferase	C00002[c] + C00864[c] -> C00008[c] + C03492[c]	LNSL_0608	0	1000	rn00770 Pantothenate and CoA biosynthesis; rn01100 Metabolic pathways	2.7.1.33	R03018
Rxn0753	ATP:pantetheine-4'-phosphate adenylyltransferase	C00002[c] + C01134[c] -> C00013[c] + C00080[c] + C00882[c]	LNSL_2157	0	1000	rn00770 Pantothenate and CoA biosynthesis; rn01100 Metabolic pathways	2.7.7.3	R03035
Rxn0754	N-[(R)-4'-Phosphopantothenoyl]-L-cysteine carboxy-lyase	C00080[c] + C04352[c] -> C00011[c] + C01134[c]	LNSL_2418	0	1000	rn00770 Pantothenate and CoA biosynthesis; rn01100 Metabolic pathways	4.1.1.36	R03269
Rxn0755	(R)-4'-Phosphopantothenate:L-cysteine ligase	C00063[c] + C00097[c] + C03492[c] -> C00013[c] + C00055[c] + C00080[c] + C04352[c]	LNSL_2418	0	1000	rn00770 Pantothenate and CoA biosynthesis; rn01100 Metabolic pathways	6.3.2.5	R04231
Rxn0756	5,10-Methylenetetrahydrofolate:3-methyl-2-oxobutanoate hydroxymethyltransferase	C00001[c] + C00141[c] + C00143[c] -> C00101[c] + C00966[c]	LNSL_0476	0	1000	rn00770 Pantothenate and CoA biosynthesis; rn01100 Metabolic pathways; rn01110 Biosynthesis of secondary metabolites	2.1.2.11	R01226
Rxn0757	(R)-Pantoate:NADP+ 2-oxidoreductase	C00005[c] + 2 C00080[c] + C00966[c] -> C00006[c] + C00522[c]	LNSL_0443	0	1000	rn00770 Pantothenate and CoA biosynthesis; rn01100 Metabolic pathways; rn01110 Biosynthesis of secondary metabolites	1.1.1.169	R02472
Rxn0758	biotin:CoA ligase (AMP-forming)	C00002[c] + C00120[c] -> C00013[c] + C05921[c]	LNSL_0609	0	1000	rn00780 Biotin metabolism; rn01100 Metabolic pathways	6.2.1.11; 6.3.4.9; 6.3.4.10; 6.3.4.11; ; ; 6.3.4.15	R01074
Rxn0759	7,8-Diaminononanoate:carbon-dioxide cyclo-ligase	C00002[c] + C00011[c] + C01037[c] <=> C00008[c] + C00009[c] + 2 C00080[c] + C01909[c]	LNSL_3330	-1000	1000	rn00780 Biotin metabolism; rn01100 Metabolic pathways	6.3.3.3	R03182
Rxn0760	6-Carboxyhexanoyl-CoA:L-alanine C-carboxyhexanoyltransferase (decarboxylating)	C00041[c] + 2 C00080[c] + C01063[c] <=> C00010[c] + C00011[c] + C01092[c]	LNSL_3328	-1000	1000	rn00780 Biotin metabolism; rn01100 Metabolic pathways	2.3.1.47	R03210
Rxn0761	S-Adenosyl-L-methionine:8-amino-7-oxononanoate aminotransferase	C00019[c] + C00080[c] + C01092[c] <=> C01037[c] + C04425[c]	LNSL_3327	-1000	1000	rn00780 Biotin metabolism; rn01100 Metabolic pathways	2.6.1.62	R03231
Rxn0762	Biotinyl-5'-AMP:apo-[carboxylase] ligase (AMP-forming)	C05921[c] + C06249[c] -> C00020[c] + C06250[c]	LNSL_0609	0	1000	rn00780 Biotin metabolism; rn01100 Metabolic pathways	6.3.4.9; 6.3.4.10; 6.3.4.11; 6.3.4.15	R05145
Rxn0763	S-adenosyl-L-methionine:malonyl-[acyl-carrier protein] O-methyltransferase	C00019[c] + C00080[c] + C01209[c] <=> C00021[c] + C19673[c]	LNSL_3329	-1000	1000	rn00780 Biotin metabolism; rn01100 Metabolic pathways	2.1.1.197	R09543
Rxn0764	malonyl-[acyl-carrier protein]-methyl-ester:malonyl-[acyl-carrier protein] C-acyltransferase	C00080[c] + C01209[c] + C19673[c] -> C00011[c] + C00229[c] + C20372[c]	LNSL_0648	0	1000	rn00780 Biotin metabolism; rn01100 Metabolic pathways	2.3.1.41; 2.3.1.179	R10115
Rxn0765	glutaryl-[acp]-methyl-ester:malonyl-[acyl-carrier protein] C-acyltransferase (decarboxylating)	C00080[c] + C01209[c] + C20375[c] -> C00011[c] + C00229[c] + C20376[c]	LNSL_0648	0	1000	rn00780 Biotin metabolism; rn01100 Metabolic pathways	2.3.1.41; 2.3.1.179	R10119
Rxn0766	octanoyl-[acp]:protein N6-octanoyltransferase	C05752[c] + C16240[c] <=> C00229[c] + C16236[c]	LNSL_2184	-1000	1000	rn00785 Lipoic acid metabolism; rn01100 Metabolic pathways	2.3.1.181	R07766
Rxn0767	protein N6-(octanoyl)lysine:sulfur sulfurtransferase	2 C00019[c] + 2 C00097[c] + C16236[c] <=> 2 C00041[c] + 2 C00073[c] + 2 C05198[c] + C16237[c]	LNSL_1042	-1000	1000	rn00785 Lipoic acid metabolism; rn01100 Metabolic pathways	2.8.1.8	R07767
Rxn0768	chorismate:L-glutamine aminotransferase	C00064[c] + C00251[c] -> C00025[c] + C11355[c]	LNSL_0563	0	1000	rn00790 Folate biosynthesis	2.6.1.85	R01716
Rxn0769	4-amino-4-deoxychorismate pyruvate-lyase	C11355[c] -> C00022[c] + C00080[c] + C00568[c]	LNSL_2017	0	1000	rn00790 Folate biosynthesis	4.1.3.38	R05553
Rxn0770	7,8-dihydropteroate:L-glutamate ligase (ADP-forming)	C00002[c] + C00025[c] + C00921[c] -> C00008[c] + C00009[c] + C00080[c] + C00415[c]	LNSL_2383	0	1000	rn00790 Folate biosynthesis; rn01100 Metabolic pathways	6.3.2.12; 6.3.2.17	R02237
Rxn0771	2-amino-4-hydroxy-6-hydroxymethyl-7,8-dihydropteridine:4-aminobenzoate 2-amino-4-hydroxydihydropteridine-6-methenyltransferase	C00568[c] + C01300[c] -> C00001[c] + C00921[c]	LNSL_2140	0	1000	rn00790 Folate biosynthesis; rn01100 Metabolic pathways	2.5.1.15	R03066
Rxn0772	2-amino-4-hydroxy-6-hydroxymethyl-7,8-dihydropteridine-diphosphate:4-aminobenzoate 2-amino-4-hydroxydihydropteridine-6-methenyltransferase	C00568[c] + C04807[c] -> C00013[c] + C00080[c] + C00921[c]	LNSL_2140	0	1000	rn00790 Folate biosynthesis; rn01100 Metabolic pathways	2.5.1.15	R03067
Rxn0773	ATP:2-amino-4-hydroxy-6-hydroxymethyl-7,8-dihydropteridine 6'-pyrophosphotransferase	C00002[c] + C01300[c] -> C00020[c] + C04807[c]	LNSL_1716 OR LNSL_0475	0	1000	rn00790 Folate biosynthesis; rn01100 Metabolic pathways	2.7.6.3	R03503
Rxn0774	2-amino-4-hydroxy-6-(D-erythro-1,2,3-trihydroxypropyl)-7,8-dihydropteridine glycolaldehyde-lyase	C04874[c] -> C00266[c] + C01300[c]	LNSL_1717	0	1000	rn00790 Folate biosynthesis; rn01100 Metabolic pathways	4.1.2.25	R03504
Rxn0775	7-aminomethyl-7-carbaguanine:NADP+ oxidoreductase	2 C00006[c] + C16675[c] <=> 2 C00005[c] + 6 C00080[c] + C15996[c]	LNSL_1989	-1000	1000	rn00790 Folate biosynthesis; rn01100 Metabolic pathways	1.7.1.13	R07605
Rxn0776	GTP 3',8-cyclase [(8S)-3',8-cyclo-7,8-dihydroguanosine 5'-triphosphate-forming]	C00019[c] + C00044[c] + C01352[c] -> C00016[c] + C00073[c] + C00080[c] + C05198[c] + C21310[c]	LNSL_1532	0	1000	rn00790 Folate biosynthesis; rn01100 Metabolic pathways	4.1.99.22	R09394
Rxn0777	(8S)-3',8-cyclo-7,8-dihydroguanosine 5'-triphosphate lyase (cyclic pyranopterin phosphate-forming)	C00001[c] + C21310[c] -> C00013[c] + C00080[c] + C18239[c]	LNSL_1529	0	1000	rn00790 Folate biosynthesis; rn01100 Metabolic pathways	4.6.1.17	R11372
Rxn0778	thiocarboxylated molybdopterin synthase:cyclic pyranopterin phosphate sulfurtransferase	5 C00080[c] + 2 C00097[c] + C18239[c] <=> 2 C00001[c] + 2 C00041[c] + C05924[c]	LNSL_1531 AND LNSL_1530	-1000	1000	rn00790 Folate biosynthesis; rn01100 Metabolic pathways	2.8.1.12	R09395
Rxn0779	ATP:molybdopterin adenylyltransferase	C00002[c] + C05924[c] -> C00013[c] + C19848[c]	LNSL_1529	0	1000	rn00790 Folate biosynthesis; rn01100 Metabolic pathways	2.7.7.75	R09726
Rxn0780	7-carboxy-7-carbaguanine:ammonia ligase (ADP-forming)	C00002[c] + C00014[c] + C20248[c] <=> C00001[c] + C00008[c] + C00009[c] + 2 C00080[c] + C15996[c]	LNSL_2029	-1000	1000	rn00790 Folate biosynthesis; rn01100 Metabolic pathways	6.3.4.20	R09978
Rxn0781	6-carboxy-5,6,7,8-tetrahydropterin ammonia-lyase	C00080[c] + C20239[c] <=> C00014[c] + C20248[c]	LNSL_2028	-1000	1000	rn00790 Folate biosynthesis; rn01100 Metabolic pathways	4.3.99.3	R10002
Rxn0782	2-amino-4-hydroxy-6-(erythro-1,2,3-trihydroxypropyl) dihydropteridine triphosphate lyase	C04895[c] -> C00536[c] + C03684[c]	LNSL_1802	0	1000	rn00790 Folate biosynthesis; rn01100 Metabolic pathways	4.2.3.12	R04286
Rxn0783	2-Amino-4-hydroxy-6-(erythro-1,2,3-trihydroxypropyl) dihydropteridine triphosphate phosphohydrolase (alkaline optimum)	3 C00001[c] + C04895[c] -> 3 C00009[c] + 2 C00080[c] + C04874[c]	LNSL_2712	0	1000	rn00790 Folate biosynthesis; rn01100 Metabolic pathways	3.1.3.1	R04620
Rxn0784	Uroporphyrinogen I carboxy-lyase	4 C00080[c] + C05766[c] -> 4 C00011[c] + C05768[c]	LNSL_0953	0	1000	rn00860 Porphyrin and chlorophyll metabolism	4.1.1.37	R04972
Rxn0785	ATP:cob(I)alamin Co-beta-adenosyltransferase	C00002[c] + C00853[c] <=> C00194[c] + C00536[c]	LNSL_0512	-1000	1000	rn00860 Porphyrin and chlorophyll metabolism	2.5.1.17	R01492
Rxn0786	ATP:cobinamide Cobeta-adenosyltransferase	C00002[c] + C05774[c] <=> C00080[c] + C00536[c] + C06508[c]	LNSL_0512	-1000	1000	rn00860 Porphyrin and chlorophyll metabolism	2.5.1.17	R07268
Rxn0787	L-glutamate:tRNA(Glu) ligase (AMP-forming)	C00002[c] + C00025[c] + C01641[c] -> C00013[c] + C00020[c] + C02987[c]	LNSL_2628	0	1000	rn00860 Porphyrin and chlorophyll metabolism; rn00970 Aminoacyl-tRNA biosynthesis; rn01100 Metabolic pathways; rn01110 Biosynthesis of secondary metabolites	6.1.1.17; 6.1.1.24	R05578
Rxn0788	Nicotinate-nucleotide:dimethylbenzimidazole phospho-D-ribosyltransferase	C01185[c] + C03114[c] -> 2 C00080[c] + C00253[c] + C04778[c]		0	1000	rn00860 Porphyrin and chlorophyll metabolism; rn01100 Metabolic pathways	2.4.2.21	R04148
Rxn0789	5-Aminolevulinate hydro-lyase (adding 5-aminolevulinate and cyclizing	2 C00430[c] -> 2 C00001[c] + C00080[c] + C00931[c]	LNSL_0689	0	1000	rn00860 Porphyrin and chlorophyll metabolism; rn01100 Metabolic pathways; rn01110 Biosynthesis of secondary metabolites	4.2.1.24	R00036
Rxn0790	Porphobilinogen ammonia-lyase (polymerizing)	C00001[c] + 4 C00931[c] -> 4 C00014[c] + 4 C00080[c] + C01024[c]	LNSL_0225	0	1000	rn00860 Porphyrin and chlorophyll metabolism; rn01100 Metabolic pathways; rn01110 Biosynthesis of secondary metabolites	2.5.1.61	R00084
Rxn0791	protoheme ferro-lyase (protoporphyrin-forming)	C02191[c] + C14818[c] -> C00032[c] + 4 C00080[c]	LNSL_0293	0	1000	rn00860 Porphyrin and chlorophyll metabolism; rn01100 Metabolic pathways; rn01110 Biosynthesis of secondary metabolites	4.99.1.1	R00310
Rxn0792	(S)-4-Amino-5-oxopentanoate 4,5-aminomutase	C03741[c] -> C00430[c]	LNSL_1230	0	1000	rn00860 Porphyrin and chlorophyll metabolism; rn01100 Metabolic pathways; rn01110 Biosynthesis of secondary metabolites	5.4.3.8	R02272
Rxn0793	S-Adenosyl-L-methionine:uroporphyrin-III C-methyltransferase	C05778[c] + C14818[c] -> 4 C00080[c] + C00748[c]	LNSL_2190	0	1000	rn00860 Porphyrin and chlorophyll metabolism; rn01100 Metabolic pathways; rn01110 Biosynthesis of secondary metabolites	4.99.1.4	R02864
Rxn0794	Hydroxymethylbilane hydro-lyase(cyclizing)	C01024[c] -> C00001[c] + C01051[c]	LNSL_0226	0	1000	rn00860 Porphyrin and chlorophyll metabolism; rn01100 Metabolic pathways; rn01110 Biosynthesis of secondary metabolites	4.2.1.75	R03165
Rxn0795	S-adenosyl-L-methionine:uroporphyrin-III C-methyltransferase	2 C00019[c] + C01051[c] -> 2 C00021[c] + 2 C00080[c] + C02463[c]	LNSL_2190	0	1000	rn00860 Porphyrin and chlorophyll metabolism; rn01100 Metabolic pathways; rn01110 Biosynthesis of secondary metabolites	2.1.1.107	R03194
Rxn0796	Uroporphyrinogen-III carboxy-lyase	4 C00080[c] + C01051[c] -> 4 C00011[c] + C03263[c]	LNSL_0953	0	1000	rn00860 Porphyrin and chlorophyll metabolism; rn01100 Metabolic pathways; rn01110 Biosynthesis of secondary metabolites	4.1.1.37	R03197
Rxn0797	Coproporphyrinogen:oxygen oxidoreductase(decarboxylating)	C00007[c] + 2 C00080[c] + C03263[c] -> 2 C00001[c] + 2 C00011[c] + C01079[c]	LNSL_2539	0	1000	rn00860 Porphyrin and chlorophyll metabolism; rn01100 Metabolic pathways; rn01110 Biosynthesis of secondary metabolites	1.3.3.3	R03220
Rxn0798	S-Adenosyl-L-methionine:uroporphyrin-III C-methyltransferase	C00003[c] + C02463[c] -> C00004[c] + 2 C00080[c] + C05778[c]	LNSL_2190	0	1000	rn00860 Porphyrin and chlorophyll metabolism; rn01100 Metabolic pathways; rn01110 Biosynthesis of secondary metabolites	1.3.1.76	R03947
Rxn0799	protoheme IX farnesyltransferase	C00001[c] + C00032[c] + 2 C00080[c] + C00448[c] <=> C00013[c] + C15672[c]	LNSL_1740	-1000	1000	rn00860 Porphyrin and chlorophyll metabolism; rn01110 Biosynthesis of secondary metabolites	2.5.1.-	R07411
Rxn0800	Dimethylallyl-diphosphate:isopentenyl-diphosphate dimethylallyltranstransferase	C00129[c] + C00235[c] -> C00013[c] + C00080[c] + C00341[c]	LNSL_0789	0	1000	rn00900 Terpenoid backbone biosynthesis; rn01100 Metabolic pathways; rn01110 Biosynthesis of secondary metabolites	2.5.1.1	R01658
Rxn0801	Geranyl-diphosphate:isopentenyl-diphosphate geranyltrans-transferase	C00129[c] + C00341[c] -> C00013[c] + 2 C00080[c] + C00448[c]	LNSL_0789	0	1000	rn00900 Terpenoid backbone biosynthesis; rn01100 Metabolic pathways; rn01110 Biosynthesis of secondary metabolites	2.5.1.10	R02003
Rxn0802	CTP: 2-C-Methyl-D-erythritol 4-phosphate cytidylyltransferase	C00063[c] + C11434[c] -> C00013[c] + C00080[c] + C11435[c]	LNSL_1677	0	1000	rn00900 Terpenoid backbone biosynthesis; rn01100 Metabolic pathways; rn01110 Biosynthesis of secondary metabolites	2.7.7.60	R05633
Rxn0803	2-Phospho-4-(cytidine 5'-diphospho)-2-C-methyl-D-erythritol CMP-lyase (cyclizing)	C11436[c] -> C00055[c] + C11453[c]	LNSL_1629	0	1000	rn00900 Terpenoid backbone biosynthesis; rn01100 Metabolic pathways; rn01110 Biosynthesis of secondary metabolites	4.6.1.12	R05637
Rxn0804	1-Deoxy-D-xylulose-5-phosphate isomeroreductase	C00005[c] + 2 C00080[c] + C11437[c] -> C00006[c] + C11434[c]	LNSL_1318	0	1000	rn00900 Terpenoid backbone biosynthesis; rn01100 Metabolic pathways; rn01110 Biosynthesis of secondary metabolites	1.1.1.267	R05688
Rxn0805	isopentenyl-diphosphate:NAD+ oxidoreductase	C00004[c] + 2 C00080[c] + C11811[c] -> C00001[c] + C00003[c] + C00129[c]	LNSL_2592	0	1000	rn00900 Terpenoid backbone biosynthesis; rn01100 Metabolic pathways; rn01110 Biosynthesis of secondary metabolites	1.17.1.2	R05884
Rxn0806	(2E,6E)-farnesyl-diphosphate:isopentenyl-diphosphate cistransferase (adding 8 isopentenyl units)	8 C00129[c] + C00448[c] -> 8 C00013[c] + 5 C00080[c] + C04574[c]	LNSL_1316	0	1000	rn00900 Terpenoid backbone biosynthesis; rn01110 Biosynthesis of secondary metabolites	2.5.1.31	R06447
Rxn0807	(2E,6E)-farnesyl-diphosphate:isopentenyl-diphosphate farnesyltranstransferase (adding 5 isopentenyl units)	5 C00129[c] + C00448[c] <=> 5 C00013[c] + 2 C00080[c] + C04146[c]	LNSL_2196	-1000	1000	rn00900 Terpenoid backbone biosynthesis; rn01110 Biosynthesis of secondary metabolites	2.5.1.90	R09248
Rxn0808	Spontaneous reaction of CO2 dissociation	C00001[c] + C00011[c] -> 2 C00080[c] + C00288[c]		0	1000	rn00910 Nitrogen metabolism
Rxn0809	ammonia:NAD+ oxidoreductase	3 C00004[c] + 7 C00080[c] + C00088[c] -> 2 C00001[c] + 3 C00003[c] + C00014[c]	LNSL_1536 AND LNSL_1535	0	1000	rn00910 Nitrogen metabolism; rn01120 Microbial metabolism in diverse environments	1.7.1.4; 1.7.1.15	R00787
Rxn0810	ammonia:NADP+ oxidoreductase	3 C00005[c] + 7 C00080[c] + C00088[c] -> 2 C00001[c] + 3 C00006[c] + C00014[c]	LNSL_1536	0	1000	rn00910 Nitrogen metabolism; rn01120 Microbial metabolism in diverse environments	1.7.1.4	R00789
Rxn0811	Dimethyl sulfone + 2 Reduced FMN + 2 Oxygen REVERSIBLE RXN SIGN Methanesulfonic acid + Formaldehyde + 2 FMN + 2 H2O Dimethyl sulfone + 2 Reduced FMN + 2 Oxygen	2 C00007[c] + 2 C00080[c] + 2 C01847[c] + C11142[c] <=> 2 C00001[c] + 2 C00061[c] + C00067[c] + C11145[c]	LNSL_0141	-1000	1000	rn00920 Sulfur metabolism		R10203
Rxn0812	methanesulfonate,FMNH2:oxygen oxidoreductase	C00007[c] + C01847[c] + C11145[c] <=> C00001[c] + C00061[c] + C00067[c] + C00094[c]	( LNSL_0032) AND LNSL_0142	-1000	1000	rn00920 Sulfur metabolism	1.14.14.5	R10206
Rxn0813	alkanesulfonate, reduced-FMN:oxygen oxidoreductase	C00007[c] + C01847[c] + C15521[c] <=> C00001[c] + C00061[c] + C00071[c] + C00094[c]	(LNSL_0032 AND LNSL_0142)	-1000	1000	rn00920 Sulfur metabolism	1.14.14.5	R07210
Rxn0814	3'-Phospho-5'-adenylyl sulfate 3'-phosphohydrolase	C00001[c] + C00053[c] -> C00009[c] + C00224[c]	LNSL_1330	0	1000	rn00920 Sulfur metabolism; rn01100 Metabolic pathways; rn01120 Microbial metabolism in diverse environments	3.1.3.7	R00508
Rxn0815	hydrogen-sulfide:NADP+ oxidoreductase	3 C00005[c] + 7 C00080[c] + C00094[c] <=> 3 C00001[c] + 3 C00006[c] + C00283[c]	LNSL_2345 OR LNSL_2232	-1000	1000	rn00920 Sulfur metabolism; rn01100 Metabolic pathways; rn01120 Microbial metabolism in diverse environments	1.8.1.2	R00858
Rxn0816	adenosine 3',5'-bisphosphate,sulfite:oxidized-thioredoxin oxidoreductase (3'-phosphoadenosine-5'-phosphosulfate -forming)	C00053[c] + C00080[c] + C00342[c] -> C00054[c] + C00094[c] + C00343[c]	LNSL_0783	0	1000	rn00920 Sulfur metabolism; rn01100 Metabolic pathways; rn01120 Microbial metabolism in diverse environments	1.8.4.8	R02021
Rxn0817	thiosulfate:cyanide sulfurtranserase	C00080[c] + C00177[c] + C00320[c] <=> C00094[c] + C01755[c]	LNSL_0069	-1000	1000	rn00920 Sulfur metabolism; rn01120 Microbial metabolism in diverse environments	2.8.1.1	R01931
Rxn0818	Adipyl-CoA + FAD REVERSIBLE RXN SIGN 5-Carboxy-2-pentenoyl-CoA + FADH2 Adipyl-CoA + FAD	C00016[c] + C14143[c] <=> C01352[c] + C14144[c]	LNSL_1722 or LNSL_1475 or LNSL_1507 AND LNSL_1722 or LNSL_1475 or LNSL_1507	-1000	1000	rn00930 Caprolactam degradation; rn01100 Metabolic pathways; rn01120 Microbial metabolism in diverse environments	1.3.99.-	R06943
Rxn0819	Monophenol,L-dopa:oxygen oxidoreductase	C00004[c] + C00007[c] + 2 C00080[c] + C00483[c] <=> C00001[c] + C00003[c] + C03758[c]	LNSL_1455 OR LNSL_2482	-1000	1000	rn00950 Isoquinoline alkaloid biosynthesis; rn01110 Biosynthesis of secondary metabolites	1.14.13.-; 1.14.18.1	R02383
Rxn0820	L-Tyrosine:tRNA(Tyr) ligase (AMP-forming)	C00002[c] + C00082[c] + C00787[c] -> C00013[c] + C00020[c] + C02839[c]	LNSL_2899	0	1000	rn00970 Aminoacyl-tRNA biosynthesis	6.1.1.1	R02918
Rxn0821	L-Alanine:tRNA(Ala) ligase (AMP-forming)	C00002[c] + C00041[c] + C01635[c] <=> C00013[c] + C00020[c] + C00886[c]	LNSL_1935	-1000	1000	rn00970 Aminoacyl-tRNA biosynthesis	6.1.1.7	R03038
Rxn0822	L-Arginine:tRNA(Arg) ligase (AMP-forming)	C00002[c] + C00062[c] + C01636[c] <=> C00013[c] + C00020[c] + C02163[c]	LNSL_0072	-1000	1000	rn00970 Aminoacyl-tRNA biosynthesis	6.1.1.19	R03646
Rxn0823	L-Cysteine:tRNA(Cys) ligase (AMP-forming)	C00002[c] + C00097[c] + C01639[c] -> C00013[c] + C00020[c] + C03125[c]	LNSL_1271	0	1000	rn00970 Aminoacyl-tRNA biosynthesis	6.1.1.16	R03650
Rxn0824	glycine:tRNA(Gly) ligase (AMP-forming)	C00002[c] + C00037[c] + C01642[c] -> C00013[c] + C00020[c] + C02412[c]	LNSL_0307 AND LNSL_0308	0	1000	rn00970 Aminoacyl-tRNA biosynthesis	6.1.1.14	R03654
Rxn0825	L-Histidine:tRNA(His) ligase (AMP-forming)	C00002[c] + C00135[c] + C01643[c] -> C00013[c] + C00020[c] + C02988[c]	LNSL_0466	0	1000	rn00970 Aminoacyl-tRNA biosynthesis	6.1.1.21	R03655
Rxn0826	L-Isoleucine:tRNA(Ile) ligase (AMP-forming)	C00002[c] + C00407[c] + C01644[c] -> C00013[c] + C00020[c] + C03127[c]	LNSL_0026	0	1000	rn00970 Aminoacyl-tRNA biosynthesis	6.1.1.5	R03656
Rxn0827	L-Leucine:tRNA(Leu) ligase (AMP-forming)	C00002[c] + C00123[c] + C01645[c] -> C00013[c] + C00020[c] + C02047[c]	LNSL_0439	0	1000	rn00970 Aminoacyl-tRNA biosynthesis	6.1.1.4	R03657
Rxn0828	L-Lysine:tRNALys ligase (AMP-forming)	C00002[c] + C00047[c] + C01646[c] -> C00013[c] + C00020[c] + C01931[c]	LNSL_2120 OR LNSL_0834	0	1000	rn00970 Aminoacyl-tRNA biosynthesis	6.1.1.6	R03658
Rxn0829	L-Methionine:tRNAMet ligase (AMP-forming)	C00002[c] + C00073[c] + C01647[c] -> C00013[c] + C00020[c] + C00080[c] + C02430[c]	LNSL_2258	0	1000	rn00970 Aminoacyl-tRNA biosynthesis	6.1.1.10	R03659
Rxn0830	L-Phenylalanine:tRNA(Ala) ligase (AMP-forming)	C00002[c] + C00079[c] + C01648[c] -> C00013[c] + C00020[c] + C03511[c]	LNSL_0535 AND LNSL_0534	0	1000	rn00970 Aminoacyl-tRNA biosynthesis	6.1.1.20	R03660
Rxn0831	L-proline:tRNA(Pro) ligase (AMP-forming)	C00002[c] + C00148[c] + C01649[c] -> C00013[c] + C00020[c] + C02702[c]	LNSL_2249	0	1000	rn00970 Aminoacyl-tRNA biosynthesis	6.1.1.15	R03661
Rxn0832	L-Serine:tRNA(Ser) ligase (AMP-forming)	C00002[c] + C00065[c] + C01650[c] -> C00013[c] + C00020[c] + C00080[c] + C02553[c]	LNSL_1251 OR LNSL_1491	0	1000	rn00970 Aminoacyl-tRNA biosynthesis	6.1.1.11	R03662
Rxn0833	L-Threonine:tRNA(Thr) ligase (AMP-forming)	C00002[c] + C00188[c] + C01651[c] -> C00013[c] + C00020[c] + C00080[c] + C02992[c]	LNSL_0520	0	1000	rn00970 Aminoacyl-tRNA biosynthesis	6.1.1.3	R03663
Rxn0834	L-Tryptophan -tRNA(Trp) ligase (AMP-forming)	C00002[c] + C00078[c] + C01652[c] -> C00013[c] + C00020[c] + C03512[c]	LNSL_0835	0	1000	rn00970 Aminoacyl-tRNA biosynthesis	6.1.1.2	R03664
Rxn0835	L-Valine:tRNAVal ligase (AMP-forming)	C00002[c] + C00183[c] + C01653[c] -> C00013[c] + C00020[c] + C02554[c]	LNSL_0805	0	1000	rn00970 Aminoacyl-tRNA biosynthesis	6.1.1.9	R03665
Rxn0836	Asp-tRNA(Asn):L-glutamine amido-ligase (ADP-forming)	C00001[c] + C00002[c] + C00064[c] + C06113[c] <=> C00008[c] + C00009[c] + C00025[c] + C00080[c] + C03402[c]	LNSL_0773 AND LNSL_0774 AND LNSL_0775	-1000	1000	rn00970 Aminoacyl-tRNA biosynthesis	6.3.5.6	R04212
Rxn0837	L-Aspartate:tRNA(Asp) ligase (AMP-forming)	C00002[c] + C00049[c] + C01638[c] -> C00013[c] + C00020[c] + C02984[c]	LNSL_0494	0	1000	rn00970 Aminoacyl-tRNA biosynthesis	6.1.1.12; 6.1.1.23	R05577
Rxn0838	L-Glutamine:tRNA(Gln) ligase (AMP-forming)	C00002[c] + C00064[c] + C01640[c] -> C00013[c] + C00020[c] + C02282[c]	LNSL_1353	0	1000	rn00970 Aminoacyl-tRNA biosynthesis; rn01100 Metabolic pathways	6.1.1.18	R03652
Rxn0839	Glu-tRNA(Gln):L-glutamine amido-ligase(ADP-forming)	C00008[c] + C00009[c] + C00025[c] + C00080[c] + C02282[c] <=> C00001[c] + C00002[c] + C00064[c] + C06112[c]	LNSL_0773 AND LNSL_0774 AND LNSL_0775	-1000	1000	rn00970 Aminoacyl-tRNA biosynthesis; rn01100 Metabolic pathways	6.3.5.7	R03905
Rxn0840	O3-acetyl-L-serine:thiosulfate 2-amino-2-carboxyethyltransferase (reducing, L-cysteine-forming)	C00320[c] + C00342[c] + C00979[c] -> C00033[c] + C00094[c] + C00097[c] + C00343[c]	LNSL_1587 or LNSL_2405 OR LNSL_1664 or LNSL_2631	0	1000	rn01100 Metabolic pathways	2.5.1.47; 2.5.1.49	R04859
Rxn0841	methanol:hydrogen-peroxide oxidoreductase	C00027[c] + C00132[c] -> 2 C00001[c] + C00067[c]	LNSL_0337 or LNSL_0756 or LNSL_0066	0	1000	rn01100 Metabolic pathways; rn01120 Microbial metabolism in diverse environments	1.11.1.6; 1.11.1.7; 1.11.1.21	R00602
Rxn0842	citrate hydroxymutase	C00158[c] <=> C00311[c]	LNSL_1697 OR LNSL_2324	-1000	1000	rn01100 Metabolic pathways; rn01200 Carbon metabolism; rn01210 2-Oxocarboxylic acid metabolism; rn01230 Biosynthesis of amino acids	4.2.1.3	R01324
Rxn0843	(2R,3S)-3-isopropylmalate hydro-lyase (2-isopropylmaleate-forming)	C02504[c] <=> C04411[c]	LNSL_0348 AND LNSL_0347	-1000	1000	rn01210 2-Oxocarboxylic acid metabolism; rn01230 Biosynthesis of amino acids	4.2.1.33	R10170
Rxn0844	L-histidinol:NAD+ oxidoreductase	C00001[c] + 2 C00003[c] + C00860[c] -> 2 C00004[c] + 5 C00080[c] + C00135[c]	LNSL_0561	0	1000	rn01230 Biosynthesis of amino acids	1.1.1.23	R01158
Rxn0845	O3-Acetyl-L-serine acetate-lyase (adding hydrogen sulfide)	C00979[c] + C01528[c] -> C00033[c] + C05688[c]	LNSL_1587 or LNSL_2405	0	1000	Selenoamino acid metabolism	2.5.1.47	R03601
Rxn0846	ATP:L-selenomethione S-adenosyltransferase	C00001[c] + C00002[c] + C05335[c] -> C00009[c] + C00013[c] + C00080[c] + C05691[c]	LNSL_1259	0	1000	Selenoamino acid metabolism	2.5.1.6	R04771
Rxn0847	Se-Adenosylselenohomocysteine hydrolase	C00001[c] + C05692[c] <=> C00212[c] + C05698[c]	LNSL_2114	-1000	1000	Selenoamino acid metabolism	3.3.1.1	R04936
Rxn0848	sucrose glucohydrolase	C00001[c] + C00089[c] -> C00095[c] + C00267[c]	LNSL_1838 or LNSL_0160 OR LNSL_0782	0	1000	Starch and sucrose metabolism	3.2.1.20
Rxn0849	trehalose-6-phosphate hydrolase	C00001[c] + 2 C00080[c] + C00689[c] -> C00267[c] + C00668[c]		0	1000	Starch and sucrose metabolism	3.2.1.93
Rxn0850	ATP:D-fructose 6-phosphotransferase	C00002[c] + C00095[c] -> C00008[c] + C00080[c] + C01094[c]	LNSL_1788 OR LNSL_1382	0	1000	Starch and sucrose metabolism	2.7.1.1; 2.7.1.4
Rxn0851	Adenosine 3',5'-bisphosphate 3'-phosphohydrolase	C00001[c] + C00054[c] -> C00009[c] + C00020[c] + C00080[c]	LNSL_1330 OR LNSL_2535	0	1000	Sulfur metabolism	3.1.3.7	R00188
Rxn0852	hydrogen peroxide reductase thioredoxin c0	C00027[c] + C00342[c] -> 2 C00001[c] + C00343[c]	(LNSL_1147 or LNSL_0539)	0	1000	Sulfur metabolism
Rxn0853	Succinate:FAD oxidoreductase	C00016[c] + C00042[c] -> C00122[c] + C01352[c]	LNSL_0847 AND LNSL_0848 AND LNSL_0849 AND LNSL_0850	0	1000	TCA cycle	1.3.99.1	R00408
Rxn0854	2-oxoglutarate dehydrogenase E1 component	C00026[c] + 2 C00080[c] + C15972[c] -> C00011[c] + C01169[c]	LNSL_0852 or LNSL_0851	0	1000	TCA cycle	1.2.4.2
Rxn0855	2-oxoglutarate dehydrogenase E2 component	C00010[c] + C01169[c] -> C00080[c] + C00091[c] + C15973[c]	LNSL_0853	0	1000	TCA cycle	2.3.1.61
Rxn0856	fumarate reductase	C00122[c] + C05819[c] -> C00042[c] + C00828[c]	LNSL_0847 AND LNSL_0848 AND LNSL_0849 AND LNSL_0850	0	1000	TCA cycle	1.3.99.1
Rxn0857	fumarate reductase	C00122[c] + C19847[c] -> C00042[c] + C05818[c]	LNSL_0847 AND LNSL_0848 AND LNSL_0849 AND LNSL_0850	0	1000	TCA cycle	1.3.99.1
Rxn0858	ATP:4-(Cytidine 5'-diphospho)-2-C-methyl-D-erythritol 2-phosphotransferase	C00002[c] + C11435[c] -> C00008[c] + C11436[c]	LNSL_2167	0	1000	Terpenoid backbone biosynthesis	2.7.1.148	R05634
Rxn0859	phosphomethylpyrimidine synthase	C00001[c] + C00019[c] + C03373[c] -> C00011[c] + C00058[c] + C00073[c] + 5 C00080[c] + C04556[c] + C05198[c]	LNSL_2664	0	1000	Thiamine metabolism	4.1.99.7	R03472
Rxn0860	Benzyl alcohol:NAD+ oxidoreductase	C00003[c] + C00556[c] -> C00004[c] + 2 C00080[c] + C00261[c]	LNSL_1159 or LNSL_3173	0	1000	Toluene degradation	1.1.1.90	R01763
Rxn0861	Benzaldehyde:NAD+ oxidoreductase	C00001[c] + C00003[c] + C00261[c] -> C00004[c] + 3 C00080[c] + C00180[c]	LNSL_1786	0	1000	Toluene degradation	1.2.1.28	R01419
Rxn0862	toluene,NADH:oxygen oxidoreductase (1,2-hydroxylating)	C00004[c] + C00007[c] + 2 C00080[c] + C01455[c] -> C00003[c] + C04592[c]	LNSL_1569 and LNSL_1570	0	1000	Toluene degradation	1.14.12.11	R03559
Rxn0863	toluene-cis-1,2-dihydrodiol:NAD+ oxidoreductase	C00003[c] + C04592[c] -> C00004[c] + 2 C00080[c] + C02923[c]	LNSL_0329	0	1000	Toluene degradation	1.3.1.19	R04088
Rxn0864	2-hydroxy-6-oxohepta-2,4-dienoate acetylhydrolase	C00001[c] + C06210[c] -> C00033[c] + 2 C00080[c] + C00596[c]	LNSL_0324	0	1000	Toluene degradation	3.7.1.25	R05138
Rxn0865	Non-growth maintenance ATPM	C00001[c] + C00002[c] -> C00008[c] + C00009[c] + C00080[c]		0	1000	Transport
Rxn0866	L phenylalanine carboxy lyase phenylethylamine forming c0	C00079[c] -> C00011[c] + C05332[c]	LNSL_2875	0	1000	Tryptophan Metabolism
Rxn0867	L-2,4-diaminobutyrate decarboxylase	C00011[c] + 2 C00080[c] + C05578[c] <=> C05604[c]	LNSL_1091	-1000	1000	Tyrosine metabolism	4.1.1.-	R04885
Rxn0868	2,4-dihydroxyhept-2-enedioate succinate-semialdehyde-lyase	C06201[c] -> C00022[c] + 2 C00080[c] + C00232[c]	LNSL_1348	0	1000	Tyrosine metabolism	4.1.2.52	R01647
Rxn0869	L tyrosine carboxy lyase tyramine forming c0	C00082[c] -> C00011[c] + C00483[c]	LNSL_2875	0	1000	Tyrosine metabolism
Rxn0870	4 2 carboxyphenyl 4 oxobutanoyl CoA dehydratase cyclizing c0	5 C00080[c] + C03160[c] -> C00001[c] + C15547[c]	LNSL_1171	0	1000	Ubiquinone and other terpenoid-quinone biosynthesis	4.1.3.36
Rxn0871	O-Succinylbenzoyl-CoA 1,4-dihydroxy-2-naphthoate-lyase	C00080[c] + C03160[c] -> C00010[c] + C03657[c]	LNSL_1171	0	1000	Ubiquinone biosynthesis	4.1.3.36 ///	R04150
Rxn0872	2-succinyl-6-hydroxy-2,4-cyclohexadiene-1- carboxylate synthase	C00026[c] + 3 C00080[c] + C00885[c] -> C00011[c] + C00022[c] + C05817[c]		0	1000	Ubiquinone biosynthesis	2.5.1.64
Rxn0873	menaquinone biosynthesis methyltransferase	C00019[c] + C00080[c] + C05818[c] -> C00021[c] + C05819[c]	LNSL_0268	0	1000	Ubiquinone biosynthesis	2.1.1.-
Rxn0874	glutamate 5-kinase	C00002[c] + C00025[c] + C00080[c] -> C00008[c] + C03287[c]	LNSL_1061	0	1000	Urea cycle and metabolism of amino groups	2.7.2.11	R00239
Rxn0875	gamma-glutamyl phosphate reductase	C00005[c] + C00080[c] + C03287[c] -> C00006[c] + C00009[c] + C01165[c]	LNSL_0415	0	1000	Urea cycle and metabolism of amino groups	1.2.1.41	R03313
Rxn0876	(S)-2-Aceto-2-hydroxybutanoate pyruvate-lyase (carboxylating)	C00109[c] + C05125[c] -> C00068[c] + C06006[c]	LNSL_0442 AND LNSL_0441	0	1000	Valine, leucine and isoleucine biosynthesis	2.2.1.6	R04673
Rxn0877	acetohydroxy acid isomeroreductase	C00005[c] + C00080[c] + C00900[c] -> C00006[c] + C04272[c]	LNSL_0443	0	1000	Valine, leucine and isoleucine biosynthesis	1.1.1.86
Rxn0878	ketol-acid reductoisomerase	C00005[c] + 2 C00080[c] + C06006[c] -> C00006[c] + C06007[c]	LNSL_0443	0	1000	Valine, leucine and isoleucine biosynthesis	1.1.1.86
Rxn0879	2-Methylmaleate hydratase	C00001[c] + C02226[c] -> 2 C00080[c] + C06032[c]	LNSL_0347 AND LNSL_0348	0	1000	Valine, leucine and isoleucine biosynthesis	4.2.1.35	R03898
Rxn0880	(2R,3S)-3-Methylmalate:NAD+ oxidoreductase	C00003[c] + C06032[c] -> C00004[c] + C00011[c] + C00080[c] + C00109[c]	LNSL_0350	0	1000	Valine, leucine and isoleucine biosynthesis	1.1.1.85	R00994
Rxn0881	acyl-CoA dehydrogenase	C00016[c] + C00630[c] <=> C01352[c] + C03460[c]	LNSL_1640	-1000	1000	Valine, leucine and isoleucine degradation	1.3.99.3
Rxn0882	acyl-CoA dehydrogenase	C00016[c] + C15980[c] <=> C01352[c] + C03345[c]	LNSL_1640	-1000	1000	Valine, leucine and isoleucine degradation	1.3.99.3
Rxn0883	(S)-3-Hydroxyisobutyryl-CoA hydrolase	C00001[c] + C06000[c] -> C00010[c] + 3 C00080[c] + C06001[c]	LNSL_1473	0	1000	Valine, leucine and isoleucine degradation	3.1.2.4	R05064
Rxn0884	methylglutaconyl-CoA hydratase	C00356[c] <=> C00001[c] + C03231[c]	LNSL_1173	-1000	1000	Valine, leucine and isoleucine degradation	4.2.1.18	R02085
Rxn0885	4-(phosphonooxy)threonine:NAD oxidoreductase	C00003[c] + C06055[c] -> C00004[c] + C00011[c] + 2 C00080[c] + C11638[c]	LNSL_2369	0	1000	Vitamin B6 metabolism	1.1.1.262	R05837
Rxn0886	m-xylene ferredoxin:oxygen oxidoreductase (methyl-hydroxylating)	2 C00004[c] + C00007[c] + 2 C00080[c] + C07208[c] -> C00001[c] + 2 C00003[c] + C07216[c]	LNSL_1623	0	1000	Xylene degradation	1.14.15.26	R05443
Rxn0887	3-methylcatechol:oxygen 2,3-oxidoreductase(decyclizing)	C00007[c] + C02923[c] -> C06210[c]	LNSL_1202	0	1000	Xylene degradation	1.13.11.2	R04089
Rxn0888	4-hydroxy-2-oxopentanoate hydro-lyase (2-oxopent-4-enoate-forming)	C00001[c] + C00596[c] -> C03589[c]	LNSL_0320	0	1000	Xylene degradation	4.2.1.80	R02601
Rxn0889	4-hydroxy-2-oxopentanoate pyruvate-lyase	C03589[c] -> C00022[c] + C00084[c]	LNSL_0322	0	1000	Xylene degradation	4.1.3.39	R00750
Rxn0890	acetaldehyde:NAD+ oxidoreductase (CoA-acetylating)	C00003[c] + C00010[c] + C00084[c] -> C00004[c] + C00024[c] + 3 C00080[c]	LNSL_0321	0	1000	Xylene degradation	1.2.1.10	R00228
Rxn0891	o-Xylene, ferredoxin:oxygen oxidoreductase (methyl-hydroxylating)	2 C00004[c] + C00007[c] + 2 C00080[c] + C07212[c] -> C00001[c] + 2 C00003[c] + C07213[c]	LNSL_1623	0	1000	Xylene degradation	1.14.15.26	R05442
Rxn0892	p-xylene, ferredoxin:oxygen oxidoreductase (methyl-hydroxylating)	2 C00004[c] + C00007[c] + 2 C00080[c] + C06756[c] -> C00001[c] + 2 C00003[c] + C06757[c]	LNSL_1623	0	1000	Xylene degradation	1.14.15.26	R05288
Rxn0893	4-Hydroxy-2-oxohexanoate hydro-lyase	C00001[c] + C00006[c] + C06758[c] -> C00005[c] + 2 C00080[c] + C01454[c]	LNSL_0377	0	1000	Xylene degradation	1.2.1.7	R05289
Rxn0894	beta-D-glucosaminide glucosaminohydrolase	C00001[c] + C06023[c] -> 100 C00329[c]	LNSL_0929	0	1000	rn00520 Amino sugar and nucleotide sugar metabolism; rn01110 Biosynthesis of secondary metabolites	3.2.1.165	R01966
Rxn0895	polyphosphate kinase	C00002[c] + C00013[c] <=> C00008[c] + C00536[c]	LNSL_0060	-1000	1000	Oxidative phosphorylation	2.7.4.1
Rxn0896	2-nitropropane dioxygenase	C00007[c] + 2 C02116[c] <=> 2 C00080[c] + 2 C00088[c] + 2 C00207[c]	LNSL_1251 OR LNSL_1491	-1000	1000	Nitrogen metabolism	1.13.11.32
Rxn0897	D-amino acid dehydrogenase	C00001[c] + C00016[c] + C00133[c] -> C00014[c] + C00022[c] + C00080[c] + C01352[c]	LNSL_1631 OR LNSL_0643	0	1000	Nitrogen metabolism	1.4.99.1
Rxn0898	succinyldiaminopimelate transaminase	C00025[c] + C05537[c] -> C00026[c] + 3 C00080[c] + C04421[c]	LNSL_1908	0	1000	Lysine biosynthesis	2.6.1.17
Rxn0899	D-amino-acid dehydrogenase	C00001[c] + C00016[c] + C02265[c] -> C00014[c] + C00080[c] + C00166[c] + C01352[c]	LNSL_1631 OR LNSL_0643	0	1000	Phenylalanine metabolism	1.4.99.1
Rxn0900	glutamyl-tRNA reductase	C00005[c] + C02282[c] -> C00006[c] + C03741[c]	LNSL_2164	0	1000	Porphyrin and chlorophyll metabolism	1.2.1.70
Rxn0901	Butanoate:NAD+ delta2-oxidoreductase	C00003[c] + C00246[c] <=> C00004[c] + 2 C00080[c] + C01771[c]	LNSL_1685 OR LNSL_0949	-1000	1000	Crotonate fermentation		R01689
Rxn0902	ATP guanidinoethyyl methyl phosphate phosphotransferase c0	3 C00001[c] + C00002[c] + C00404[c] <=> C00008[c] + 4 C00009[c] + 7 C00080[c]	( LNSL_0826 or LNSL_0060)	-1000	1000	Oxidative phosphorylation
Rxn0903	L-Alanyl-Glycine ABC transporter	AlaGly[e] + C00001[c] + C00002[c] -> AlaGly[c] + C00008[c] + C00009[c] + C00080[c]	LNSL_0930 AND (LNSL_0622 or LNSL_0623)	0	1000	ABC Transport
Rxn0904	Glycine-L-proline ABC transporter	C00001[c] + C00002[c] + GlyPro[e] -> C00008[c] + C00009[c] + C00080[c] + GlyPro[c]	LNSL_0930 AND (LNSL_0622 or LNSL_0623)	0	1000	ABC Transport
Rxn0905	Adenosine:proton symporter	C00080[e] + C00212[e] <=> C00080[c] + C00212[c]	LNSL_2659 or LNSL_1594	-1000	1000	Transport	3.A.1.201.1
Rxn0906	2-Oxoglutarate:proton symporter	C00026[e] + C00080[e] <=> C00026[c] + C00080[c]	LNSL_1484 or LNSL_1505 or LNSL_1499	-1000	1000	AKG transport
Rxn0907	L-Alanine:sodium symporter	C00041[e] + C00080[e] <=> C00041[c] + C00080[c]	LNSL_2226	-1000	1000	ALA transport
Rxn0908	L-Arginine ABC transporter	C00001[c] + C00002[c] + C00062[e] -> C00008[c] + C00009[c] + C00062[c] + C00080[c]	LNSL_1294 AND LNSL_1292 AND LNSL_1293	0	1000	ARG transport	3.A.1.24
Rxn0909	L-Asparagine:proton symporter	C00080[e] + C00152[e] <=> C00080[c] + C00152[c]	LNSL_1484 or LNSL_1505 or LNSL_1499	-1000	1000	ASN transport
Rxn0910	Benzoate:proton symporter	C00080[e] + C00180[e] -> C00080[c] + C00180[c]	LNSL_1573 or LNSL_1563 or LNSL_1564 or LNSL_3168 or LNSL_2896 or LNSL_2895	0	1000	BZ transport	2.A.1.15.16; 2.A.1.15.5; 2.A.1.15.7; 2.A.46.1.1; 2.A.46.1.10
Rxn0911	Deoxyadenosine:proton symporter	C00080[e] + C00559[e] <=> C00080[c] + C00559[c]	LNSL_2659 or LNSL_1594	-1000	1000	DA transp OR t	3.A.1.201.1
Rxn0912	D-Alanine:proton symporter	C00080[e] + C00133[e] <=> C00080[c] + C00133[c]	LNSL_1484 or LNSL_1505 or LNSL_1499	-1000	1000	DALA transport
Rxn0913	Deoxycytidine:proton symporter	C00080[e] + C00881[e] <=> C00080[c] + C00881[c]	LNSL_2659 or LNSL_1594	-1000	1000	DC transp OR t	3.A.1.201.1
Rxn0914	D-Glutamate:proton symporter	C00080[e] + C00217[e] <=> C00080[c] + C00217[c]	LNSL_1484 or LNSL_1505 or LNSL_1499	-1000	1000	DGLU transport
Rxn0915	Thymidine:proton symporter	C00080[e] + C00214[e] <=> C00080[c] + C00214[c]	LNSL_2659 or LNSL_1594	-1000	1000	DT transp OR t	3.A.1.201.1
Rxn0916	Ethanolamine:proton symporter	C00080[e] + C00189[e] <=> C00080[c] + C00189[c]	LNSL_2274	-1000	1000	ETHA transport
Rxn0917	Ethanol permease	C00469[c] <=> C00469[e]		-1000	1000	ETOH transport
Rxn0918	Exchange Reaction of Naxt	C01330[e] <=>		-1000	1000	Exchange
Rxn0919	Exchange Reaction of (S)-Malate	C00149[e] ->		0	1000	Exchange
Rxn0920	Exchange Reaction of L-Alanine	C00041[e] ->		0	1000	Exchange
Rxn0921	Exchange Reaction of (S)-Lactate	C00186[e] ->		0	1000	Exchange
Rxn0922	Exchange Reaction of Glycine	C00037[e] ->		0	1000	Exchange
Rxn0923	Exchange Reaction of L-Aspartate	C00049[e] ->		0	1000	Exchange
Rxn0924	Exchange Reaction of Sulfate	C00059[e] <=>		-10	1000	Exchange
Rxn0925	Exchange Reaction of L-Lysine	C00047[e] ->		0	1000	Exchange
Rxn0926	Exchange Reaction of L-Arginine	C00062[e] ->		0	1000	Exchange
Rxn0927	Exchange Reaction of L-Tyrosine	C00082[e] ->		0	1000	Exchange
Rxn0928	Exchange Reaction of Mannitol	C00392[e] ->		0	1000	Exchange
Rxn0929	Exchange Reaction of L-Cysteine	C00097[e] ->		0	1000	Exchange
Rxn0930	Exchange Reaction of Uracil	C00106[e] ->		0	1000	Exchange
Rxn0931	Exchange Reaction of Choline	C00114[e] ->		0	1000	Exchange
Rxn0932	Exchange Reaction of L-Histidine	C00135[e] ->		0	1000	Exchange
Rxn0933	Exchange Reaction of D-Alanine	C00133[e] ->		0	1000	Exchange
Rxn0934	Exchange Reaction of L-Proline	C00148[e] ->		0	1000	Exchange
Rxn0935	Exchange Reaction of L-Threonine	C00188[e] ->		0	1000	Exchange
Rxn0936	Exchange Reaction of D-Glutamate	C00217[e] ->		0	1000	Exchange
Rxn0937	Exchange Reaction of D-Gluconic acid	C00257[e] ->		0	1000	Exchange
Rxn0938	Exchange Reaction of L-Homoserine	C00263[e] ->		0	1000	Exchange
Rxn0939	Exchange Reaction of L-Tryptophan	C00078[e] ->		0	1000	Exchange
Rxn0940	Exchange Reaction of Urea	C00086[e] ->		0	1000	Exchange
Rxn0941	Exchange Reaction of L-Methionine	C00073[e] ->		0	1000	Exchange
Rxn0942	Exchange Reaction of Succinate	C00042[e] ->		0	1000	Exchange
Rxn0943	Exchange Reaction of Nitrate	C00244[e] ->		0	1000	Exchange
Rxn0944	Exchange Reaction of H+	C00080[e] <=>		-1000	1000	Exchange
Rxn0945	Exchange Reaction of D-Serine	C00740[e] ->		0	1000	Exchange
Rxn0946	Exchange Reaction of L-Glutamate	C00025[e] ->		0	1000	Exchange
Rxn0947	Exchange Reaction of 2-Oxoglutarate	C00026[e] ->		0	1000	Exchange
Rxn0948	Exchange Reaction of L-Isoleucine	C00407[e] ->		0	1000	Exchange
Rxn0949	Exchange Reaction of L-Leucine	C00123[e] ->		0	1000	Exchange
Rxn0950	Exchange Reaction of L-Valine	C00183[e] ->		0	1000	Exchange
Rxn0951	Exchange Reaction of L-Serine	C00065[e] ->		0	1000	Exchange
Rxn0952	Exchange Reaction of Ethanolamine	C00189[e] ->		0	1000	Exchange
Rxn0953	Exchange Reaction of Ammonia	C00014[e] <=>		-10	1000	Exchange
Rxn0954	Exchange Reaction of L-Glutamine	C00064[e] ->		0	1000	Exchange
Rxn0955	Exchange Reaction of Glycolate	C00160[e] ->		0	1000	Exchange
Rxn0956	Exchange Reaction of orthophosphate	C00009[e] <=>		-10	1000	Exchange
Rxn0957	Exchange Reaction of Formate	C00058[e] ->		0	1000	Exchange
Rxn0958	Exchange Reaction of Oxygen	C00007[e] <=>		-1000	1000	Exchange
Rxn0959	Exchange Reaction of Fumarate	C00122[e] ->		0	1000	Exchange
Rxn0960	Exchange Reaction of Betaine	C00719[e] ->		0	1000	Exchange
Rxn0961	Exchange Reaction of D-Fructose	C00095[e] ->		0	1000	Exchange
Rxn0962	Exchange Reaction of Benzoate	C00180[e] ->		0	1000	Exchange
Rxn0963	Exchange Reaction of Putrescine	C00134[e] ->		0	1000	Exchange
Rxn0964	Exchange Reaction of Spermidine	C00315[e] ->		0	1000	Exchange
Rxn0965	Exchange Reaction of L-Phenylalanine	C00079[e] ->		0	1000	Exchange
Rxn0966	Exchange Reaction of Acetate	C00033[e] <=>		-10	1000	Exchange
Rxn0967	Exchange Reaction of CO2	C00011[e] <=>		-1000	1000	Exchange
Rxn0968	Exchange Reaction of Nitrite	C00088[e] ->		0	1000	Exchange
Rxn0969	Exchange Reaction of L-Asparagine	C00152[e] ->		0	1000	Exchange
Rxn0970	Exchange Reaction of L- ORnithine	C00077[e] ->		0	1000	Exchange
Rxn0971	Exchange Reaction of Citrate	C00158[e] ->		0	1000	Exchange
Rxn0972	Exchange Reaction of Pyruvate	C00022[e] ->		0	1000	Exchange
Rxn0973	Exchange Reaction of Glyoxylate	C00048[e] ->		0	1000	Exchange
Rxn0974	Exchange Reaction of 2-Oxobutanoate	C00109[e] ->		0	1000	Exchange
Rxn0975	Exchange Reaction of Glycerol	C00116[e] ->		0	1000	Exchange
Rxn0976	Exchange Reaction of myo-Inositol	C00137[e] ->		0	1000	Exchange
Rxn0977	Exchange Reaction of Propanoate	C00163[e] ->		0	1000	Exchange
Rxn0978	Exchange Reaction of Acetoacetate	C00164[e] ->		0	1000	Exchange
Rxn0979	Exchange Reaction of D-Aspartate	C00402[e] ->		0	1000	Exchange
Rxn0980	Exchange Reaction of Tyramine	C00483[e] ->		0	1000	Exchange
Rxn0981	Exchange Reaction of meso-Tartaric acid	C00552[e] ->		0	1000	Exchange
Rxn0982	Exchange Reaction of Diacetyl	C00741[e] ->		0	1000	Exchange
Rxn0983	Exchange Reaction of D-Glucarate	C00818[e] ->		0	1000	Exchange
Rxn0984	Exchange Reaction of D-Galactarate	C00879[e] ->		0	1000	Exchange
Rxn0985	Exchange Reaction of (R,R)-Butane-2,3-diol	C03044[e] ->		0	1000	Exchange
Rxn0986	Exchange Reaction of Ferrous ion	C14818[e] <=>		-1000	1000	Exchange
Rxn0987	Exchange Reaction of H2O	C00001[e] <=>		-1000	1000	Exchange
Rxn0988	Exchange reaction of Ethanol	C00469[e] ->		0	1000	Exchange
Rxn0989	Exchange reaction of D-Xylose	C00181[e] ->		0	1000	Exchange
Rxn0990	Exchange reaction of D-Ribose	C00121[e] ->		0	1000	Exchange
Rxn0991	Exchange Reaction of 2-Hydroxybutanoate	C05984[e] ->		0	1000	Exchange
Rxn0992	Exchange Reaction of L-Alanyl-Glycine	AlaGly[e] ->		0	1000	Exchange
Rxn0993	Exchange Reaction of Glycine-L-proline	GlyPro[e] ->		0	1000	Exchange
Rxn0994	Exchange Reaction of 4-Aminobutanoate	C00334[e] ->		0	1000	Exchange
Rxn0995	Exchange Reaction of Butyrate	C00246[e] ->		0	1000	Exchange
Rxn0996	Exchange Reaction of Hexanoate	C01585[e] ->		0	1000	Exchange
Rxn0997	Exchange reaction of 2-Methylmaleate	C02226[e] ->		0	1000	Exchange
Rxn0998	Exchange reaction of Citramalate	C00815[e] ->		0	1000	Exchange
Rxn0999	Exchange reaction of 3-Hydroxy Butyric Acid	C01089[e] ->		0	1000	Exchange
Rxn1000	Exchange reaction of 2-Oxovalerate	C06255[e] ->		0	1000	Exchange
Rxn1001	Exchange reaction of Quinic Acid	C00296[e] ->		0	1000	Exchange
Rxn1002	Exchange reaction of Hydroxy-L-Proline	C01157[e] ->		0	1000	Exchange
Rxn1003	Exchange reaction of L-Pyroglutamic Acid	C01879[e] ->		0	1000	Exchange
Rxn1004	Exchange Reaction of Thiamine	C01081[e] ->		0	1000	Exchange
Rxn1005	Benzene exchange	C01407[e] ->		0	1000	Exchange
Rxn1006	m-xylene exchange	C07208[e] ->		0	1000	Exchange
Rxn1007	o-Xylene exchange	C07212[e] ->		0	1000	Exchange
Rxn1008	p-Xylene exchange	C06756[e] ->		0	1000	Exchange
Rxn1009	toluene exchange	C01455[e] ->		0	1000	Exchange
Rxn1010	Atrazine exchange	C06551[e] ->		0	1000	Exchange
Rxn1011	4-hydroxybenzoate exchange	C00156[e] ->		0	1000	Exchange
Rxn1012	Exchange Reaction of Adenosine	C00212[e] ->		0	1000	Exchange
Rxn1013	Exchange Reaction of Uridine	C00299[e] ->		0	1000	Exchange
Rxn1014	Exchange Reaction of Deoxyadenosine	C00559[e] ->		0	1000	Exchange
Rxn1015	Exchange Reaction of Guanosine	C00387[e] ->		0	1000	Exchange
Rxn1016	Exchange Reaction of Deoxycytidine	C00881[e] ->		0	1000	Exchange
Rxn1017	Exchange Reaction of Thymidine	C00214[e] ->		0	1000	Exchange
Rxn1018	External Menaquinone	C00828[e] <=>		-10	1000	Exchange
Rxn1019	Phenol exchange	C00146[e] ->		0	1000	Exchange
Rxn1020	External Phthalate	C01606[e] ->		0	1000	Exchange
Rxn1021	Salicylate exchange	C00805[e] ->		0	1000	Exchange
Rxn1022	3-Hydroxyphenylpropanoate exchange	C11457[e] ->		0	1000	Exchange
Rxn1023	Muconate exchange	C02480[e] ->		0	1000	Exchange
Rxn1024	Alkanesulfonate exchange	C15521[e] ->		0	1000	Exchange
Rxn1025	Nicotinate exchange	C00253[e] ->		0	1000	Exchange
Rxn1026	Urate exchange	C00366[e] ->		0	1000	Exchange
Rxn1027	Exchange Reaction of Heme	C00032[e] ->		0	1000	Exchange
Rxn1028	Exchange Thiosulfate	C00320[e] ->		0	1000	Exchange
Rxn1029	Exchange Reaction of alpha,alpha-Trehalose	C01083[e] ->		0	1000	Exchange
Rxn1030	Mandelate exchange	C01984[e] ->		0	1000	Exchange
Rxn1031	h2s exchange	C00283[e] ->		0	1000	Exchange
Rxn1032	EX Sorbitol e0	C00794[e] ->		0	1000	Exchange Reaction
Rxn1033	Fructose PTS system	C00074[c] + C00095[e] <=> C00022[c] + C00080[c] + C01094[c]	LNSL_3336 AND LNSL_3338	-1000	1000	FRU transport	2.7.1.69
Rxn1034	Fumarate:proton symporter	C00080[e] + C00122[e] <=> C00080[c] + C00122[c]	LNSL_1484 or LNSL_1505 or LNSL_1499 or LNSL_1499	-1000	1000	FUM transport
Rxn1035	4-Aminobutanoate:proton symporter	C00080[e] + C00334[e] -> C00080[c] + C00334[c]	LNSL_0938 OR LNSL_0646 or LNSL_2105 OR LNSL_0787 OR LNSL_0026 OR LNSL_1470 OR LNSL_2338	0	1000	GABA Transport
Rxn1036	L-Glutamine ABC transporter	C00001[c] + C00002[c] + C00064[e] -> C00008[c] + C00009[c] + C00064[c] + C00080[c]	LNSL_1294 AND LNSL_1292 AND LNSL_1293	0	1000	GLN transport	3.A.1.24
Rxn1037	D-Glucarate permease	C00818[e] -> C00818[c]	LNSL_1953	0	1000	GLUC transport
Rxn1038	D-Glucarate:sodium symporter	C00818[e] + C01330[e] -> C00818[c] + C01330[c]	LNSL_2517 OR LNSL_1590	0	1000	GLUC transport
Rxn1039	spermidine transport via ABC system c0	C00001[c] + C00002[c] + C00315[e] -> C00008[c] + C00009[c] + C00080[c] + C00315[c]	LNSL_2023	0	1000	Glutathione metabolism	3.A.1.11.8
Rxn1040	Glycine permease	C00037[e] -> C00037[c]	LNSL_2106 or LNSL_2226 or LNSL_2187 OR LNSL_0057 OR LNSL_2255 OR LNSL_2769 OR LNSL_0149 or LNSL_1515	0	1000	GLY transport
Rxn1041	Guanosine:proton symporter	C00080[e] + C00387[e] <=> C00080[c] + C00387[c]	LNSL_2659 or LNSL_1594	-1000	1000	GSN transport	3.A.1.201.1
Rxn1042	L-Isoleucine:proton symporter	C00080[e] + C00407[e] <=> C00080[c] + C00407[c]	(LNSL_1484 or LNSL_1499 or LNSL_1505) or (LNSL_2255 OR LNSL_2769 OR LNSL_2187 OR LNSL_0057)	-1000	1000	ILE transport
Rxn1043	(S)-Malate:proton symporter	C00080[e] + C00149[e] <=> C00080[c] + C00149[c]	LNSL_1953 or LNSL_1594	-1000	1000	MAL transport	2.A.23.1.10; 3.A.1.201.33
Rxn1044	L-Malate:sodium symporter	C00149[e] + C01330[e] -> C00149[c] + C01330[c]	LNSL_2517 OR LNSL_1590	0	1000	MAL transport
Rxn1045	D-Mannitol ABC transporter	C00080[e] + C00392[e] <=> C00080[c] + C00392[c]	LNSL_2306	-1000	1000	MNT transport	1.B.19.1.1
Rxn1046	Sodium:proton symporter	C00080[e] + C01330[e] <=> C00080[c] + C01330[c]	LNSL_2888 OR LNSL_2717 OR LNSL_2354 OR LNSL_1953 OR LNSL_3450 OR LNSL_3449	-1000	1000	Na transport
Rxn1047	Nitrate ABC transporter	C00080[e] + C00244[e] <=> C00080[c] + C00244[c]	LNSL_1524 OR LNSL_1540 OR LNSL_2023	-1000	1000	NO3 transport	2.A.1.8.12; 2.A.1.8.4; 3.A.1.16.1; 3.A.1.16.4
Rxn1048	D-Alanine:2-oxoglutarate aminotransferase	C00133[c] + PPEPTIDO[c] -> 0.8 C00133[e] + 0.9208 PEPTIDO[c]		0	1000	Peptidoglycan biosynthesis	2.6.1.21
Rxn1049	Putrescine ABC transporter	C00001[c] + C00002[c] + C00134[e] -> C00008[c] + C00009[c] + C00080[c] + C00134[c]		0	1000	PUT transport
Rxn1050	Citrate permease	C00080[e] + C00158[e] <=> C00080[c] + C00158[c]	LNSL_1047	-1000	1000	rn00250 Alanine, aspartate and glutamate metabolism; rn01100 Metabolic pathways	6.3.1.17
Rxn1051	Formic acid permease	C00058[c] + C00080[c] <=> C00058[e] + C00080[e]		-1000	1000	rn00622 Xylene degradation; rn01100 Metabolic pathways; rn01120 Microbial metabolism in diverse environments; rn01220 Degradation of aromatic compounds	3.7.1.9
Rxn1052	Nitrite permease	C00088[c] -> C00088[e]		0	1000	rn00910 Nitrogen metabolism	1.7.3.1
Rxn1053	Succinate:proton symporter	C00042[e] + C00080[e] <=> C00042[c] + C00080[c]	LNSL_1484 or LNSL_1505 or LNSL_1499	-1000	1000	SUCC transport
Rxn1054	L-Glutamate:proton symporter	C00025[e] + C00080[e] <=> C00025[c] + C00080[c]	LNSL_1484 or LNSL_1505 or LNSL_1499 OR LNSL_1953	-1000	1000	Transport
Rxn1055	L-Glutamate permease	C00025[e] -> C00025[c]	LNSL_0057 OR LNSL_1484 or LNSL_1499 or LNSL_1505 OR LNSL_2255 OR LNSL_2769 OR LNSL_2187	0	1000	Transport
Rxn1056	(S)-Lactate:proton symporter	C00080[e] + C00186[e] <=> C00080[c] + C00186[c]	LNSL_3333 or LNSL_0122	-1000	1000	Transport	2.A.14.1.3
Rxn1057	L-lysine:proton symporter	C00047[e] + C00080[e] <=> C00047[c] + C00080[c]	(LNSL_1484 or LNSL_1499 or LNSL_1505) or (LNSL_2255 OR LNSL_2769 OR LNSL_2187 OR LNSL_0057) OR LNSL_2033	-1000	1000	Transport
Rxn1058	Urea ABC transporter	C00001[c] + C00002[c] + C00086[e] -> C00008[c] + C00009[c] + C00080[c] + C00086[c]	(LNSL_0082 and LNSL_0083 and LNSL_0084 and LNSL_0085) OR (LNSL_1276)	0	1000	Transport	3.A.1.4.4
Rxn1059	L-Proline:sodium symporter	C00080[e] + C00148[e] <=> C00080[c] + C00148[c]	LNSL_0145 OR LNSL_1360 or LNSL_0790	-1000	1000	Transport
Rxn1060	L-Threonine permease	C00188[e] -> C00188[c]	LNSL_2187 OR LNSL_0057 OR LNSL_2255 OR LNSL_2263 OR LNSL_2769	0	1000	Transport
Rxn1061	D-gluconate:proton symporter	C00080[e] + C00257[e] <=> C00080[c] + C00257[c]	LNSL_1484 or LNSL_1505 or LNSL_1499	-1000	1000	Transport
Rxn1062	L-homoserine permease	C00263[e] -> C00263[c]	LNSL_2747 or LNSL_2568 or LNSL_2570	0	1000	Transport
Rxn1063	Acetate:proton symporter	C00033[e] + C00080[e] <=> C00033[c] + C00080[c]	( LNSL_0146 AND LNSL_0147) or LNSL_3355 or LNSL_0362 OR ((LNSL_2130 or LNSL_2131) and LNSL_2199 AND LNSL_2201)	-1000	1000	Transport	2.A.102.4.13; 2.A.21.7.2; 2.A.21.7.4; 2.A.21.7.5; 2.A.6.2.9; 3.A.1.120.5; 2.A.21.7.1;
Rxn1064	Glycine betaine permease	C00719[e] -> C00719[c]	LNSL_0057 OR LNSL_0149 or LNSL_1515	0	1000	Transport
Rxn1065	Ammonia permease	C00014[e] <=> C00014[c]	LNSL_2695	-1000	1000	Transport	4.4.1.1
Rxn1066	Phosphate permease	C00009[e] -> C00009[c]	LNSL_0813	0	1000	Transport	6.6.1.2
Rxn1067	Phosphate ABC transporter	C00001[c] + C00002[c] + C00009[e] -> C00008[c] + 2 C00009[c] + C00080[c]	LNSL_1093 AND LNSL_1094 AND LNSL_1095	0	1000	Transport	3.6.3.27
Rxn1068	Glycolate permease	C00160[e] <=> C00160[c]		-1000	1000	Transport	3.8.1.2; 3.8.1.3
Rxn1069	Oxygen permease	C00007[e] <=> C00007[c]		-1000	1000	Transport
Rxn1070	L-Aspartate permease	C00049[e] -> C00049[c]	LNSL_2255 OR LNSL_2187 OR LNSL_2769 OR LNSL_0057 OR LNSL_1953	0	1000	Transport
Rxn1071	L-aspartate:proton symporter	C00049[e] + C00080[e] <=> C00049[c] + C00080[c]	LNSL_1484 or LNSL_1505 or LNSL_1499	-1000	1000	Transport
Rxn1072	Xanthine:uracil symporter	C00080[e] + C00106[e] <=> C00080[c] + C00106[c]	LNSL_1943 OR LNSL_2336 or LNSL_2876 or LNSL_1038	-1000	1000	Transport	2.A.40.4.2
Rxn1073	Choline permease	C00114[e] -> C00114[c]	LNSL_0149 or LNSL_1515	0	1000	Transport
Rxn1074	L-leucine:proton symporter	C00080[e] + C00123[e] <=> C00080[c] + C00123[c]	(LNSL_1484 or LNSL_1499 or LNSL_1505) or (LNSL_2255 OR LNSL_2769 OR LNSL_2187 OR LNSL_0057)	-1000	1000	Transport
Rxn1075	L-Methionine:proton symporter	C00073[e] + C00080[e] <=> C00073[c] + C00080[c]	(LNSL_1484 or LNSL_1499 or LNSL_1505) or (LNSL_2255 OR LNSL_2769 OR LNSL_2187 OR LNSL_0057)	-1000	1000	Transport
Rxn1076	L-Phenylalanine:proton transporter	C00079[e] + C00080[e] <=> C00079[c] + C00080[c]	(LNSL_1484 or LNSL_1499 or LNSL_1505) or (LNSL_2255 OR LNSL_2769 OR LNSL_2187 OR LNSL_0057)	-1000	1000	Transport
Rxn1077	Copper ABC transporter	C00001[c] + C00002[c] + C00070[e] -> C00008[c] + C00009[c] + C00070[c] + C00080[c]	LNSL_3406 or LNSL_1586	0	1000	Transport
Rxn1078	CO2 permease	C00011[e] <=> C00011[c]		-1000	1000	Transport	4.1.1.90
Rxn1079	L-Phenylalanine:proton symporter	C00080[e] + C00097[e] <=> C00080[c] + C00097[c]	LNSL_1484 or LNSL_1505 or LNSL_1499	-1000	1000	Transport
Rxn1080	L-Phenylalanine permease	C00097[e] -> C00097[c]	LNSL_2255 OR LNSL_2769 OR LNSL_2187 OR LNSL_0057	0	1000	Transport
Rxn1081	L-Tyrosine:proton symporter	C00080[e] + C00082[e] <=> C00080[c] + C00082[c]	(LNSL_1484 or LNSL_1499 or LNSL_1505) or (LNSL_2255 OR LNSL_2769 OR LNSL_2187 OR LNSL_0057)	-1000	1000	Transport
Rxn1082	Pyruvate:proton symporter	C00022[e] + C00080[e] <=> C00022[c] + C00080[c]	LNSL_1126 and LNSL_1127	-1000	1000	Transport	2.A.114.1.1
Rxn1083	Glyoxylate:proton symporter	C00048[c] + C00080[c] <=> C00048[e] + C00080[e]	LNSL_1484 or LNSL_1505 or LNSL_1499	-1000	1000	Transport
Rxn1084	Glycerol:proton symporter	C00080[e] + C00116[e] <=> C00080[c] + C00116[c]		-1000	1000	Transport
Rxn1085	2-Oxobutanoate:proton symporter	C00080[e] + C00109[e] <=> C00080[c] + C00109[c]	LNSL_1484 or LNSL_1505 or LNSL_1499	-1000	1000	Transport
Rxn1086	myo-Inositol:proton symporter	C00080[e] + C00137[e] <=> C00080[c] + C00137[c]		-1000	1000	Transport
Rxn1087	Propanoate:proton symporter	C00080[e] + C00163[e] <=> C00080[c] + C00163[c]	LNSL_1484 or LNSL_1505 or LNSL_1499	-1000	1000	Transport
Rxn1088	Acetoacetate:proton symporter	C00080[e] + C00164[e] <=> C00080[c] + C00164[c]	LNSL_1484 or LNSL_1505 or LNSL_1499	-1000	1000	Transport
Rxn1089	D-Aspartate:proton symporter	C00080[e] + C00402[e] <=> C00080[c] + C00402[c]	LNSL_1484 or LNSL_1505 or LNSL_1499	-1000	1000	Transport
Rxn1090	Tyramine:proton symporter	C00080[e] + C00483[e] -> C00080[c] + C00483[c]		0	1000	Transport
Rxn1091	meso-Tartaric acid:proton symporter	C00080[e] + C00552[e] -> C00080[c] + C00552[c]	LNSL_1484 or LNSL_1505 or LNSL_1499	0	1000	Transport
Rxn1092	Diacetyl:proton symporter	C00080[e] + C00741[e] -> C00080[c] + C00741[c]		0	1000	Transport
Rxn1093	(R,R)-Butane-2,3-diol:proton symporter	C00080[e] + C03044[e] -> C00080[c] + C03044[c]		0	1000	Transport
Rxn1094	Ferrous ion ABC transporter	C00001[c] + C00002[c] + C14818[e] -> C00008[c] + C00009[c] + C00080[c] + C14818[c]		0	1000	Transport
Rxn1095	H2O diffusion	C00001[c] <=> C00001[e]		-1000	1000	Transport
Rxn1096	Exchange Reaction of L-Arabinose	C00259[e] ->		0	1000	Transport
Rxn1097	2-Hydroxybutyrate:proton symporter	C00080[e] + C05984[e] -> C00080[c] + C05984[c]	LNSL_1484 or LNSL_1505 or LNSL_1499	0	1000	Transport
Rxn1098	D-Galactarate:proton symporter	C00080[e] + C00879[e] -> C00080[c] + C00879[c]	LNSL_1484 or LNSL_1505 or LNSL_1499	0	1000	Transport
Rxn1099	Butanoate:proton symporter	C00080[e] + C00246[e] <=> C00080[c] + C00246[c]	LNSL_1484 or LNSL_1505 or LNSL_1499	-1000	1000	Transport
Rxn1100	Hexanoate:proton symporter	C00080[e] + C01585[e] <=> C00080[c] + C01585[c]	LNSL_1484 or LNSL_1505 or LNSL_1499	-1000	1000	Transport
Rxn1101	2-Methylmaleate:proton symporter	C00080[e] + C02226[e] -> C00080[c] + C02226[c]	LNSL_1484 or LNSL_1505 or LNSL_1499	0	1000	Transport
Rxn1102	Citramalate:proton symporter	C00080[e] + C00815[e] -> C00080[c] + C00815[c]	LNSL_1484 or LNSL_1505 or LNSL_1499	0	1000	Transport
Rxn1103	(R)-3-Hydroxy Butyric Acid:proton symporter	C00080[e] + C01089[e] <=> C00080[c] + C01089[c]	LNSL_1484 or LNSL_1505 or LNSL_1499	-1000	1000	Transport
Rxn1104	2-Oxovalerate:proton symporter	C00080[e] + C06255[e] <=> C00080[c] + C06255[c]	LNSL_1484 or LNSL_1505 or LNSL_1499	-1000	1000	Transport
Rxn1105	Quinate:proton symporter	C00080[e] + C00296[e] <=> C00080[c] + C00296[c]	LNSL_1484 or LNSL_1505 or LNSL_1499	-1000	1000	Transport
Rxn1106	Hydroxy-L-Proline:proton symporter	C00080[e] + C01157[e] -> C00080[c] + C01157[c]	LNSL_1484 or LNSL_1505 or LNSL_1499	0	1000	Transport
Rxn1107	L-Pyroglutamic Acid:proton symporter	C00080[e] + C01879[e] -> C00080[c] + C01879[c]	LNSL_1484 or LNSL_1505 or LNSL_1499	0	1000	Transport
Rxn1108	L-Serine ABC transporter	C00001[c] + C00002[c] + C00065[e] -> C00008[c] + C00009[c] + C00065[c] + C00080[c]	LNSL_1294 AND LNSL_1292 AND LNSL_1293	0	1000	Transport	3.A.1.24
Rxn1109	L-ornithine ABC transporter	C00001[c] + C00002[c] + C00077[e] -> C00008[c] + C00009[c] + C00077[c] + C00080[c]	LNSL_1294 AND LNSL_1292 AND LNSL_1293	0	1000	Transport	3.A.1.24
Rxn1110	L-histidine ABC transporter	C00001[c] + C00002[c] + C00135[e] -> C00008[c] + C00009[c] + C00080[c] + C00135[c]	LNSL_1294 AND LNSL_1292 AND LNSL_1293	0	1000	Transport	3.A.1.24
Rxn1111	Thiamine:proton symporter	C00080[e] + C01081[e] <=> C00080[c] + C01081[c]	LNSL_2722 OR LNSL_1540 or LNSL_0030	-1000	1000	Transport	1.B.14.4.1; 3.A.1.17.13
Rxn1112	L-Arabinose permease	C00259[e] -> C00259[c]	LNSL_0057 OR LNSL_2713	0	1000	transport	2.A.1.15.2; 2.A.1.3.26
Rxn1113	polyol (mannitol, glucitol (sorbitol), arabitol (arabinitol; lyxitol)) uptake porter	C00001[c] + C00002[c] + C00794[e] -> C00008[c] + C00009[c] + C00080[c] + C00794[c]	LNSL_1540 or LNSL_0030	0	1000	transport	3.A.1.1.49
Rxn1114	CmeABC Salicylate	C00001[c] + C00002[c] + C00805[e] -> C00008[c] + C00009[c] + C00080[c] + C00805[c]	LNSL_2200 or LNSL_2131 or LNSL_2130	0	1000	transport	2.A.6.2.22
Rxn1115	Phenol hydroxylase	C00080[e] + C00146[e] <=> C00080[c] + C00146[c]	LNSL_0595	-1000	1000	transport	5.B.1.3.2
Rxn1116	Solvent efflux pump, TtgABC	C00080[e] + C01407[e] <=> C00080[c] + C01407[c]	LNSL_2199 AND LNSL_2201 AND LNSL_2130 or LNSL_2131 or LNSL_2200	-1000	1000	transport	2.A.6.2.9
Rxn1117	Solvent efflux pump, TtgABC	C00080[e] + C07208[e] <=> C00080[c] + C07208[c]	LNSL_2199 AND LNSL_2201 AND LNSL_2130 or LNSL_2131 or LNSL_2200	-1000	1000	Transport	2.A.6.2.9
Rxn1118	Solvent efflux pump, TtgABC	C00080[e] + C07212[e] <=> C00080[c] + C07212[c]	LNSL_2199 AND LNSL_2201 AND LNSL_2130 or LNSL_2131 or LNSL_2200	-1000	1000	Transport	2.A.6.2.9
Rxn1119	Solvent efflux pump, TtgABC	C00080[e] + C06756[e] <=> C00080[c] + C06756[c]	LNSL_2199 AND LNSL_2201 AND LNSL_2130 or LNSL_2131 or LNSL_2200	-1000	1000	Transport	2.A.6.2.9
Rxn1120	Solvent efflux pump, TtgABC	C00080[e] + C01455[e] <=> C00080[c] + C01455[c]	LNSL_2199 AND LNSL_2201 AND LNSL_2130 or LNSL_2131 or LNSL_2200	-1000	1000	Transport	2.A.6.2.10; 2.A.6.2.9
Rxn1121	Atrazine transport	C00080[e] + C06551[e] <=> C00080[c] + C06551[c]		-1000	1000	Transport
Rxn1122	4-hydroxybenzoate transport	C00080[e] + C00156[e] <=> C00080[c] + C00156[c]		-1000	1000	Transport
Rxn1123	L-Glutamate:sodium symporter	C00025[e] + C01330[e] -> C00025[c] + C01330[c]	LNSL_2227	0	1000	Transport
Rxn1124	sulfate transport in via proton symport c0	C00059[e] + C00080[e] <=> C00059[c] + C00080[c]	(LNSL_1182 or LNSL_1589)	-1000	1000	Transport
Rxn1125	sulfate transporting ATPase c0	C00001[c] + C00002[c] + C00059[e] -> C00008[c] + C00009[c] + C00059[c] + C00080[c]	(LNSL_2021 and (LNSL_2625 or LNSL_2019 or LNSL_2626 or LNSL_2018) and LNSL_2022 and LNSL_2023)	0	1000	Transport
Rxn1126	thiosulfate transport via ABC system c0	C00001[c] + C00002[c] + C00320[e] -> C00008[c] + C00009[c] + C00080[c] + C00320[c]	((LNSL_2018 or LNSL_2019 or LNSL_2626) or LNSL_2023)	0	1000	Transport
Rxn1127	Menaquinone porter	C00828[c] <=> C00828[e]		-1000	1000	Transport
Rxn1128	Phthalate porter	C00080[e] + C01606[e] -> C00080[c] + C01606[c]		0	1000	Transport	2.A.1.14.8
Rxn1129	Phenylacetate permease	C00080[e] + C00805[e] <=> C00080[c] + C00805[c]	LNSL_2991 or LNSL_2992	-1000	1000	Transport	1.B.9.3.1
Rxn1130	MhpT. A specific 3-(3-hydroxyphenyl)propionate transporter	C00080[e] + C11457[e] <=> C00080[c] + C11457[c]	LNSL_1308	-1000	1000	Transport	2.A.1.15.2
Rxn1131	cis,cis-muconate porter, MucK	C00080[e] + C02480[e] <=> C00080[c] + C02480[c]	LNSL_1484 or LNSL_1482 or LNSL_1499 or LNSL_1505	-1000	1000	Transport
Rxn1132	Alkanesulfonate ABC transporter	C00001[c] + C00002[c] + C15521[e] -> C00008[c] + C00009[c] + C00080[c] + C15521[c]	(LNSL_1540 or LNSL_0030) and LNSL_0031 and (LNSL_0033 or LNSL_0034)	0	1000	Transport
Rxn1133	L-histidine ABC transporter	C00080[e] + C00135[e] <=> C00080[c] + C00135[c]	LNSL_0249 or LNSL_0787 or LNSL_2105	-1000	1000	Transport	2.A.3.1.9; 2.A.8.1.12
Rxn1134	Nicotinate porter	C00080[e] + C00253[e] <=> C00080[c] + C00253[c]	LNSL_2706	-1000	1000	Transport
Rxn1135	Urate porter	C00080[e] + C00366[e] -> C00080[c] + C00366[c]	LNSL_1459	0	1000	Transport
Rxn1136	Heme ABC exporter	C00001[c] + C00002[c] + C00032[c] -> C00008[c] + C00009[c] + C00032[e] + C00080[c]	LNSL_2745	0	1000	Transport
Rxn1137	D-Serine:proton symporter	C00080[e] + C00740[e] <=> C00080[c] + C00740[c]		-1000	1000	transport
Rxn1138	L-mandelate transport	C00080[e] + C01984[e] <=> C00080[c] + C01984[c]	LNSL_0147	-1000	1000	Transport	2.A.21.7.1
Rxn1139	h2s transport	C00283[e] <=> C00283[c]		-1000	1000	Transport	2.A.21.7.1
Rxn1140	Trehalose ABC transporter	C00001[c] + C00002[c] + C01083[e] -> C00008[c] + C00009[c] + C00080[c] + C01083[c]		0	1000	TRE transport
Rxn1141	L-Tryptophan:proton symporter	C00078[e] + C00080[e] <=> C00078[c] + C00080[c]	(LNSL_1484 or LNSL_1505 or LNSL_1499) or (LNSL_2255 OR LNSL_2769 OR LNSL_2187 OR LNSL_0057)	-1000	1000	TRP transport
Rxn1142	Uridine:proton symporter	C00080[e] + C00299[e] <=> C00080[c] + C00299[c]	LNSL_2659 or LNSL_1594	-1000	1000	URI transp OR t	3.A.1.201.1
Rxn1143	L-Valine:proton symporter	C00080[e] + C00183[e] <=> C00080[c] + C00183[c]	(LNSL_1691 OR LNSL_1484 or LNSL_1505 or LNSL_1499) or (LNSL_2255 OR LNSL_2187 OR LNSL_2769 OR LNSL_0057)	-1000	1000	VAL transport
Rxn1144	D-Ribose:proton symporter	C00080[e] + C00121[e] <=> C00080[c] + C00121[c]		-1000	1000	XYL transport
Rxn1145	Decanoate:proton symporter	C00080[e] + C01571[e] -> C00080[c] + C01571[c]	LNSL_1168	0	1000	Transport
Rxn1146	Isocitrate:sodium symporter	C00311[e] + C01330[e] -> C00311[c] + C01330[c]	LNSL_0323	0	1000	transport
Rxn1147	Exchange Reaction of Isocitrate	C00311[e] ->		0	1000	Exchange
Rxn1148	Exchange Reaction of Taurine	C00245[e] ->		0	1000	Exchange
Rxn1149	Taurine ABC transporter	C00001[c] + C00002[c] + C00245[e] -> C00008[c] + C00009[c] + C00080[c] + C00245[c]	LNSL_0976 and LNSL_2868 and LNSL_1325	0	1000	TR transport
Rxn1150	Exchange Reaction of D-Glucosamine	C00329[e] ->		0	1000	Exchange
Rxn1151	D-Glucosamine:proton symporter	C00080[e] + C00329[e] -> C00080[c] + C00329[c]	LNSL_2844	0	1000	Transport
Rxn1152	Exchange Reaction of alpha-D-Glucose 6-phosphate	C00668[e] ->		0	1000	Exchange
Rxn1153	Alpha-D-Glucose 6-phosphate:proton symporter	C00080[e] + C00668[e] -> C00080[c] + C00668[c]	LNSL_2844	0	1000	Transport
Rxn1154	Exchange Reaction of beta-D-Fructose 6-phosphate	C05345[e] ->		0	1000	Exchange
Rxn1155	beta-D-Fructose 6-phosphate:proton symporter	C00080[e] + C05345[e] -> C00080[c] + C05345[c]	LNSL_2844	0	1000	Transport

## Sheet: Table S2
Abbreviation	Description	Charged formula	Charge	Compartment	KEGG ID	PubChem ID	ChEBI ID	InChI string	SMILES	HMDB ID
AlaGly[c]	L-Alanyl-Glycine	C5H10N2O3	0	Cytoplasm	AlaGly	Compound CID: 6998029
AlaGly[e]	L-Alanyl-Glycine	C5H10N2O3	0	Extracellular	AlaGly	Compound CID: 6998029
C00001[c]	H2O	H2O	0	Cytoplasm	C00001	PubChem3303	ChEBI:15377	InChI=1/H2O/h1H2	InChI=1/H2O/h1H2	[H]O[H]
C00001[e]	H2O	H2O	0	Extracellular	C00001	PubChem3303	ChEBI:15377	InChI=1/H2O/h1H2	InChI=1/H2O/h1H2	[H]O[H]
C00002[c]	ATP	C10H13N5O13P3	-4	Cytoplasm	C00002	PubChem3304	ChEBI:15422	InChI=1/C10H16N5O13P3/c11-8-5-9(13-2-12-8)15(3-14-5)10-7(17)6(16)4(26-10)1-25-30(21,22)28-31(23,24)27-29(18,19)20/h2-4,6-7,10,16-17H,1H2,(H,21,22)(H,23,24)(H2,11,12,13)(H2,18,19,20)/t4-,6-,7-,10-/m1/s1	InChI=1/C10H16N5O13P3/c11-8-5-9(13-2-12-8)15(3-14-5)10-7(17)6(16)4(26-10)1-25-30(21,22)28-31(23,24)27-29(18,19)20/h2-4,6-7,10,16-17H,1H2,(H,21,22)(H,23,24)(H2,11,12,13)(H2,18,19,20)/t4-,6-,7-,10-/m1/s1	Nc1ncnc2n(cnc12)[C@@H]1O[C@H](COP(O)(=O)OP(O)(=O)OP(O)(O)=O)[C@@H](O)[C@H]1O
C00003[c]	NAD+	C21H27N7O14P2	1	Cytoplasm	C00003	PubChem3305	ChEBI:15846	InChI=1/C21H27N7O14P2/c22-17-12-19(25-7-24-17)28(8-26-12)21-16(32)14(30)11(41-21)6-39-44(36,37)42-43(34,35)38-5-10-13(29)15(31)20(40-10)27-3-1-2-9(4-27)18(23)33/h1-4,7-8,10-11,13-16,20-21,29-32H,5-6H2,(H5-,22,23,24,25,33,34,35,36,37)/p+1/t10-,11-,13-,14-,15-,16-,20-,21-/m1/s1	InChI=1/C21H27N7O14P2/c22-17-12-19(25-7-24-17)28(8-26-12)21-16(32)14(30)11(41-21)6-39-44(36,37)42-43(34,35)38-5-10-13(29)15(31)20(40-10)27-3-1-2-9(4-27)18(23)33/h1-4,7-8,10-11,13-16,20-21,29-32H,5-6H2,(H5-,22,23,24,25,33,34,35,36,37)/p+1/t10-,11-,13-,14-,15-,16-,20-,21-/m1/s1	NC(=O)c1ccc[n+](c1)[C@@H]1O[C@H](COP(O)(=O)OP(O)(=O)OC[C@H]2O[C@H]([C@H](O)[C@@H]2O)n2cnc3c(N)ncnc23)[C@@H](O)[C@H]1O
C00004[c]	NADH	C21H27N7O14P2	-2	Cytoplasm	C00004	PubChem3306	ChEBI:16908	InChI=1/C21H29N7O14P2/c22-17-12-19(25-7-24-17)28(8-26-12)21-16(32)14(30)11(41-21)6-39-44(36,37)42-43(34,35)38-5-10-13(29)15(31)20(40-10)27-3-1-2-9(4-27)18(23)33/h1,3-4,7-8,10-11,13-16,20-21,29-32H,2,5-6H2,(H2,23,33)(H,34,35)(H,36,37)(H2,22,24,25)/t10-,11-,13-,14-,15-,16-,20-,21-/m1/s1	InChI=1/C21H29N7O14P2/c22-17-12-19(25-7-24-17)28(8-26-12)21-16(32)14(30)11(41-21)6-39-44(36,37)42-43(34,35)38-5-10-13(29)15(31)20(40-10)27-3-1-2-9(4-27)18(23)33/h1,3-4,7-8,10-11,13-16,20-21,29-32H,2,5-6H2,(H2,23,33)(H,34,35)(H,36,37)(H2,22,24,25)/t10-,11-,13-,14-,15-,16-,20-,21-/m1/s1	NC(=O)C1=CN(C=CC1)[C@@H]1O[C@H](COP(O)(=O)OP(O)(=O)OC[C@H]2O[C@H]([C@H](O)[C@@H]2O)n2cnc3c(N)ncnc23)[C@@H](O)[C@H]1O
C00005[c]	NADPH	C21H27N7O17P3	-3	Cytoplasm	C00005	PubChem3307	ChEBI:16474	InChI=1/C21H30N7O17P3/c22-17-12-19(25-7-24-17)28(8-26-12)21-16(44-46(33,34)35)14(30)11(43-21)6-41-48(38,39)45-47(36,37)40-5-10-13(29)15(31)20(42-10)27-3-1-2-9(4-27)18(23)32/h1,3-4,7-8,10-11,13-16,20-21,29-31H,2,5-6H2,(H2,23,32)(H,36,37)(H,38,39)(H2,22,24,25)(H2,33,34,35)/t10-,11-,13-,14-,15-,16-,20-,21-/m1/s1	InChI=1/C21H30N7O17P3/c22-17-12-19(25-7-24-17)28(8-26-12)21-16(44-46(33,34)35)14(30)11(43-21)6-41-48(38,39)45-47(36,37)40-5-10-13(29)15(31)20(42-10)27-3-1-2-9(4-27)18(23)32/h1,3-4,7-8,10-11,13-16,20-21,29-31H,2,5-6H2,(H2,23,32)(H,36,37)(H,38,39)(H2,22,24,25)(H2,33,34,35)/t10-,11-,13-,14-,15-,16-,20-,21-/m1/s1	NC(=O)C1=CN(C=CC1)[C@@H]1O[C@H](COP(O)(=O)OP(O)(=O)OC[C@H]2O[C@H]([C@H](OP(O)(O)=O)[C@@H]2O)n2cnc3c(N)ncnc23)[C@@H](O)[C@H]1O
C00006[c]	NADP+	C21H27N7O17P3	-2	Cytoplasm	C00006	PubChem3308	ChEBI:18009	InChI=1/C21H28N7O17P3/c22-17-12-19(25-7-24-17)28(8-26-12)21-16(44-46(33,34)35)14(30)11(43-21)6-41-48(38,39)45-47(36,37)40-5-10-13(29)15(31)20(42-10)27-3-1-2-9(4-27)18(23)32/h1-4,7-8,10-11,13-16,20-21,29-31H,5-6H2,(H7-,22,23,24,25,32,33,34,35,36,37,38,39)/p+1/t10-,11-,13-,14-,15-,16-,20-,21-/m1/s1	InChI=1/C21H28N7O17P3/c22-17-12-19(25-7-24-17)28(8-26-12)21-16(44-46(33,34)35)14(30)11(43-21)6-41-48(38,39)45-47(36,37)40-5-10-13(29)15(31)20(42-10)27-3-1-2-9(4-27)18(23)32/h1-4,7-8,10-11,13-16,20-21,29-31H,5-6H2,(H7-,22,23,24,25,32,33,34,35,36,37,38,39)/p+1/t10-,11-,13-,14-,15-,16-,20-,21-/m1/s1	NC(=O)c1ccc[n+](c1)[C@@H]1O[C@H](COP(O)(=O)OP(O)(=O)OC[C@H]2O[C@H]([C@H](OP(O)(O)=O)[C@@H]2O)n2cnc3c(N)ncnc23)[C@@H](O)[C@H]1O
C00007[c]	Oxygen	O2	0	Cytoplasm	C00007	PubChem3309	ChEBI:15379	InChI=1/O2/c1-2	InChI=1/O2/c1-2	O=O
C00007[e]	Oxygen	O2	0	Extracellular	C00007	PubChem3309	ChEBI:15379	InChI=1/O2/c1-2	InChI=1/O2/c1-2	O=O
C00008[c]	ADP	C10H13N5O10P2	-2	Cytoplasm	C00008	PubChem3310	ChEBI:16761	InChI=1/C10H15N5O10P2/c11-8-5-9(13-2-12-8)15(3-14-5)10-7(17)6(16)4(24-10)1-23-27(21,22)25-26(18,19)20/h2-4,6-7,10,16-17H,1H2,(H,21,22)(H2,11,12,13)(H2,18,19,20)/t4-,6-,7-,10-/m1/s1	InChI=1/C10H15N5O10P2/c11-8-5-9(13-2-12-8)15(3-14-5)10-7(17)6(16)4(24-10)1-23-27(21,22)25-26(18,19)20/h2-4,6-7,10,16-17H,1H2,(H,21,22)(H2,11,12,13)(H2,18,19,20)/t4-,6-,7-,10-/m1/s1	Nc1ncnc2n(cnc12)[C@@H]1O[C@H](COP(O)(=O)OP(O)(O)=O)[C@@H](O)[C@H]1O
C00009[c]	Orthophosphate	HPO4	-2	Cytoplasm	C00009	PubChem3311	ChEBI:18367	InChI=1/H3O4P/c1-5(2,3)4/h(H3,1,2,3,4)	InChI=1/H3O4P/c1-5(2,3)4/h(H3,1,2,3,4)	[O-]P([O-])([O-])=O
C00009[e]	Orthophosphate	HPO4	-2	Extracellular	C00009	PubChem3311	ChEBI:18367	InChI=1/H3O4P/c1-5(2,3)4/h(H3,1,2,3,4)	InChI=1/H3O4P/c1-5(2,3)4/h(H3,1,2,3,4)	[O-]P([O-])([O-])=O
C00010[c]	CoA	C21H33N7O16P3S	-3	Cytoplasm	C00010	PubChem3312	ChEBI:15346	InChI=1/C21H36N7O16P3S/c1-21(2,16(31)19(32)24-4-3-12(29)23-5-6-48)8-41-47(38,39)44-46(36,37)40-7-11-15(43-45(33,34)35)14(30)20(42-11)28-10-27-13-17(22)25-9-26-18(13)28/h9-11,14-16,20,30-31,48H,3-8H2,1-2H3,(H,23,29)(H,24,32)(H,36,37)(H,38,39)(H2,22,25,26)(H2,33,34,35)/t11-,14-,15-,16?,20-/m1/s1	InChI=1/C21H36N7O16P3S/c1-21(2,16(31)19(32)24-4-3-12(29)23-5-6-48)8-41-47(38,39)44-46(36,37)40-7-11-15(43-45(33,34)35)14(30)20(42-11)28-10-27-13-17(22)25-9-26-18(13)28/h9-11,14-16,20,30-31,48H,3-8H2,1-2H3,(H,23,29)(H,24,32)(H,36,37)(H,38,39)(H2,22,25,26)(H2,33,34,35)/t11-,14-,15-,16?,20-/m1/s1	CC(C)(COP(O)(=O)OP(O)(=O)OC[C@H]1O[C@H]([C@H](O)[C@@H]1OP(O)(O)=O)n1cnc2c(N)ncnc12)[C@@H](O)C(=O)NCCC(=O)NCCS
C00011[c]	CO2	CO2	0	Cytoplasm	C00011	PubChem3313	ChEBI:16526	InChI=1/CO2/c2-1-3	InChI=1/CO2/c2-1-3	O=C=O
C00011[e]	CO2	CO2	0	Extracellular	C00011	PubChem3313	ChEBI:16526	InChI=1/CO2/c2-1-3	InChI=1/CO2/c2-1-3	O=C=O
C00013[c]	Diphosphate	P2HO7	-3	Cytoplasm	C00013	PubChem3315	ChEBI:18361	InChI=1/H4O7P2/c1-8(2,3)7-9(4,5)6/h(H2,1,2,3)(H2,4,5,6)	InChI=1/H4O7P2/c1-8(2,3)7-9(4,5)6/h(H2,1,2,3)(H2,4,5,6)	[O-]P([O-])(=O)OP([O-])([O-])=O
C00014[c]	NH3	NH3	0	Cytoplasm	C00014	PubChem3316	ChEBI:16134	InChI=1/H3N/h1H3	InChI=1/H3N/h1H3	[H]N([H])[H]
C00014[e]	NH3	NH3	0	Extracellular	C00014	PubChem3316	ChEBI:16134	InChI=1/H3N/h1H3	InChI=1/H3N/h1H3	[H]N([H])[H]
C00015[c]	UDP	C9H12N2O12P2	-2	Cytoplasm	C00015	PubChem3317	ChEBI:17659	InChI=1/C9H14N2O12P2/c12-5-1-2-11(9(15)10-5)8-7(14)6(13)4(22-8)3-21-25(19,20)23-24(16,17)18/h1-2,4,6-8,13-14H,3H2,(H,19,20)(H,10,12,15)(H2,16,17,18)/t4-,6-,7-,8-/m1/s1	InChI=1/C9H14N2O12P2/c12-5-1-2-11(9(15)10-5)8-7(14)6(13)4(22-8)3-21-25(19,20)23-24(16,17)18/h1-2,4,6-8,13-14H,3H2,(H,19,20)(H,10,12,15)(H2,16,17,18)/t4-,6-,7-,8-/m1/s1	O[C@@H]1[C@@H](COP(O)(=O)OP(O)(O)=O)O[C@H]([C@@H]1O)n1ccc(=O)[nH]c1=O
C00016[c]	FAD	C27H31N9O15P2	-2	Cytoplasm	C00016	PubChem3318	ChEBI:16238	InChI=1/C27H33N9O15P2/c1-10-3-12-13(4-11(10)2)35(24-18(32-12)25(42)34-27(43)33-24)5-14(37)19(39)15(38)6-48-52(44,45)51-53(46,47)49-7-16-20(40)21(41)26(50-16)36-9-31-17-22(28)29-8-30-23(17)36/h3-4,8-9,14-16,19-21,26,37-41H,5-7H2,1-2H3,(H,44,45)(H,46,47)(H2,28,29,30)(H,34,42,43)/t14-,15+,16+,19-,20+,21+,26+/m0/s1	InChI=1/C27H33N9O15P2/c1-10-3-12-13(4-11(10)2)35(24-18(32-12)25(42)34-27(43)33-24)5-14(37)19(39)15(38)6-48-52(44,45)51-53(46,47)49-7-16-20(40)21(41)26(50-16)36-9-31-17-22(28)29-8-30-23(17)36/h3-4,8-9,14-16,19-21,26,37-41H,5-7H2,1-2H3,(H,44,45)(H,46,47)(H2,28,29,30)(H,34,42,43)/t14-,15+,16+,19-,20+,21+,26+/m0/s1	Cc1cc2nc3c(nc(=O)[nH]c3=O)n(C[C@H](O)[C@H](O)[C@H](O)COP(O)(=O)OP(O)(=O)OC[C@H]3O[C@H]([C@H](O)[C@@H]3O)n3cnc4c(N)ncnc34)c2cc1C
C00018[c]	Pyridoxal phosphate	C8H9NO6P	-1	Cytoplasm	C00018	PubChem3320	ChEBI:18405	InChI=1/C8H10NO6P/c1-5-8(11)7(3-10)6(2-9-5)4-15-16(12,13)14/h2-3,11H,4H2,1H3,(H2,12,13,14)	InChI=1/C8H10NO6P/c1-5-8(11)7(3-10)6(2-9-5)4-15-16(12,13)14/h2-3,11H,4H2,1H3,(H2,12,13,14)	[H]C(=O)c1c(COP(O)(O)=O)cnc(C)c1O
C00019[c]	S-Adenosyl-L-methionine	C15H23N6O5S	1	Cytoplasm	C00019	PubChem3321	ChEBI:15414	InChI=1/C15H22N6O5S/c1-27(3-2-7(16)15(24)25)4-8-10(22)11(23)14(26-8)21-6-20-9-12(17)18-5-19-13(9)21/h5-8,10-11,14,22-23H,2-4,16H2,1H3,(H2-,17,18,19,24,25)/t7-,8+,10+,11+,14+,27?/m0/s1	InChI=1/C15H22N6O5S/c1-27(3-2-7(16)15(24)25)4-8-10(22)11(23)14(26-8)21-6-20-9-12(17)18-5-19-13(9)21/h5-8,10-11,14,22-23H,2-4,16H2,1H3,(H2-,17,18,19,24,25)/t7-,8+,10+,11+,14+,27?/m0/s1	C[S+](CC[C@H](N)C(O)=O)C[C@H]1O[C@H]([C@H](O)[C@@H]1O)n1cnc2c(N)ncnc12
C00020[c]	AMP	C10H13N5O7P	-1	Cytoplasm	C00020	PubChem3322	ChEBI:16027	InChI=1/C10H14N5O7P/c11-8-5-9(13-2-12-8)15(3-14-5)10-7(17)6(16)4(22-10)1-21-23(18,19)20/h2-4,6-7,10,16-17H,1H2,(H2,11,12,13)(H2,18,19,20)/t4-,6-,7-,10-/m1/s1	InChI=1/C10H14N5O7P/c11-8-5-9(13-2-12-8)15(3-14-5)10-7(17)6(16)4(22-10)1-21-23(18,19)20/h2-4,6-7,10,16-17H,1H2,(H2,11,12,13)(H2,18,19,20)/t4-,6-,7-,10-/m1/s1	Nc1ncnc2n(cnc12)[C@@H]1O[C@H](COP(O)(O)=O)[C@@H](O)[C@H]1O
C00021[c]	S-Adenosyl-L-homocysteine	C14H20N6O5S	0	Cytoplasm	C00021	PubChem3323	ChEBI:16680	InChI=1/C14H20N6O5S/c15-6(14(23)24)1-2-26-3-7-9(21)10(22)13(25-7)20-5-19-8-11(16)17-4-18-12(8)20/h4-7,9-10,13,21-22H,1-3,15H2,(H,23,24)(H2,16,17,18)/t6-,7+,9+,10+,13+/m0/s1	InChI=1/C14H20N6O5S/c15-6(14(23)24)1-2-26-3-7-9(21)10(22)13(25-7)20-5-19-8-11(16)17-4-18-12(8)20/h4-7,9-10,13,21-22H,1-3,15H2,(H,23,24)(H2,16,17,18)/t6-,7+,9+,10+,13+/m0/s1	N[C@@H](CCSC[C@H]1O[C@H]([C@H](O)[C@@H]1O)n1cnc2c(N)ncnc12)C(O)=O
C00022[c]	Pyruvate	C3H3O3	-1	Cytoplasm	C00022	PubChem3324	ChEBI:32816	InChI=1/C3H4O3/c1-2(4)3(5)6/h1H3,(H,5,6)	InChI=1/C3H4O3/c1-2(4)3(5)6/h1H3,(H,5,6)	CC(=O)C(O)=O
C00022[e]	Pyruvate	C3H3O3	-1	Extracellular	C00022	PubChem3324	ChEBI:32816	InChI=1/C3H4O3/c1-2(4)3(5)6/h1H3,(H,5,6)	InChI=1/C3H4O3/c1-2(4)3(5)6/h1H3,(H,5,6)	CC(=O)C(O)=O
C00024[c]	Acetyl-CoA	C23H34N7O17P3S	-4	Cytoplasm	C00024	PubChem3326	ChEBI:15351	InChI=1/C23H38N7O17P3S/c1-12(31)51-7-6-25-14(32)4-5-26-21(35)18(34)23(2,3)9-44-50(41,42)47-49(39,40)43-8-13-17(46-48(36,37)38)16(33)22(45-13)30-11-29-15-19(24)27-10-28-20(15)30/h10-11,13,16-18,22,33-34H,4-9H2,1-3H3,(H,25,32)(H,26,35)(H,39,40)(H,41,42)(H2,24,27,28)(H2,36,37,38)/t13-,16-,17-,18?,22-/m1/s1	InChI=1/C23H38N7O17P3S/c1-12(31)51-7-6-25-14(32)4-5-26-21(35)18(34)23(2,3)9-44-50(41,42)47-49(39,40)43-8-13-17(46-48(36,37)38)16(33)22(45-13)30-11-29-15-19(24)27-10-28-20(15)30/h10-11,13,16-18,22,33-34H,4-9H2,1-3H3,(H,25,32)(H,26,35)(H,39,40)(H,41,42)(H2,24,27,28)(H2,36,37,38)/t13-,16-,17-,18?,22-/m1/s1	CC(=O)SCCNC(=O)CCNC(=O)[C@H](O)C(C)(C)COP(O)(=O)OP(O)(=O)OC[C@H]1O[C@H]([C@H](O)[C@@H]1OP(O)(O)=O)n1cnc2c(N)ncnc12
C00025[c]	L-Glutamate	C5H8NO4	-1	Cytoplasm	C00025		ChEBI:16015	InChI=1/C5H9NO4/c6-3(5(9)10)1-2-4(7)8/h3H,1-2,6H2,(H,7,8)(H,9,10)/t3-/m0/s1	InChI=1/C5H9NO4/c6-3(5(9)10)1-2-4(7)8/h3H,1-2,6H2,(H,7,8)(H,9,10)/t3-/m0/s1	N[C@@H](CCC(O)=O)C(O)=O
C00025[e]	L-Glutamate	C5H8NO4	-1	Extracellular	C00025		CHEBI:6224	InChI=1/C5H9NO4/c6-3(5(9)10)1-2-4(7)8/h3H,1-2,6H2,(H,7,8)(H,9,10)/t3-/m0/s1	InChI=1/C5H9NO4/c6-3(5(9)10)1-2-4(7)8/h3H,1-2,6H2,(H,7,8)(H,9,10)/t3-/m0/s1
C00026[c]	2-Oxoglutarate	C5H4O5	-2	Cytoplasm	C00026	PubChem3328	ChEBI:30915	InChI=1/C5H6O5/c6-3(5(9)10)1-2-4(7)8/h1-2H2,(H,7,8)(H,9,10)	InChI=1/C5H6O5/c6-3(5(9)10)1-2-4(7)8/h1-2H2,(H,7,8)(H,9,10)	OC(=O)CCC(=O)C(O)=O
C00026[e]	2-Oxoglutarate	C5H4O5	-2	Extracellular	C00026	PubChem3328	ChEBI:30915	InChI=1/C5H6O5/c6-3(5(9)10)1-2-4(7)8/h1-2H2,(H,7,8)(H,9,10)	InChI=1/C5H6O5/c6-3(5(9)10)1-2-4(7)8/h1-2H2,(H,7,8)(H,9,10)	OC(=O)CCC(=O)C(O)=O
C00027[c]	Hydrogen peroxide	H2O2	0	Cytoplasm	C00027	PubChem3329	ChEBI:16240	InChI=1/H2O2/c1-2/h1-2H	InChI=1/H2O2/c1-2/h1-2H	[H]OO[H]
C00029[c]	UDP-glucose	C15H22N2O17P2	-2	Cytoplasm	C00029	PubChem3331	ChEBI:18066	InChI=1/C15H24N2O17P2/c18-3-5-8(20)10(22)12(24)14(32-5)33-36(28,29)34-35(26,27)30-4-6-9(21)11(23)13(31-6)17-2-1-7(19)16-15(17)25/h1-2,5-6,8-14,18,20-24H,3-4H2,(H,26,27)(H,28,29)(H,16,19,25)/t5-,6-,8-,9-,10+,11-,12-,13-,14-/m1/s1	InChI=1/C15H24N2O17P2/c18-3-5-8(20)10(22)12(24)14(32-5)33-36(28,29)34-35(26,27)30-4-6-9(21)11(23)13(31-6)17-2-1-7(19)16-15(17)25/h1-2,5-6,8-14,18,20-24H,3-4H2,(H,26,27)(H,28,29)(H,16,19,25)/t5-,6-,8-,9-,10+,11-,12-,13-,14-/m1/s1	OC[C@H]1OC(OP(O)(=O)OP(O)(=O)OC[C@H]2O[C@H]([C@H](O)[C@@H]2O)n2ccc(=O)[nH]c2=O)[C@H](O)[C@@H](O)[C@@H]1O
C00031[c]	D-Glucose	C6H12O6	0	Cytoplasm	C00031	PubChem3333	ChEBI:4167	InChI=1/C6H12O6/c7-1-2-3(8)4(9)5(10)6(11)12-2/h2-11H,1H2/t2-,3-,4+,5-,6u/m1/s1	InChI=1/C6H12O6/c7-1-2-3(8)4(9)5(10)6(11)12-2/h2-11H,1H2/t2-,3-,4+,5-,6u/m1/s1	OC[C@H]1OC(O)[C@H](O)[C@@H](O)[C@@H]1O
C00032[c]	Heme	C34H30FeN4O4	-2	Cytoplasm	C00032	PubChem3334	ChEBI:17627	InChI=1/C34H34N4O4.Fe/c1-7-21-17(3)25-13-26-19(5)23(9-11-33(39)40)31(37-26)16-32-24(10-12-34(41)42)20(6)28(38-32)15-30-22(8-2)18(4)27(36-30)14-29(21)35-25;/h7-8,13-16H,1-2,9-12H2,3-6H3,(H4,35,36,37,38,39,40,41,42);/q;+2/p-2/b25-13-,26-13-,27-14-,28-15-,29-14-,30-15-,31-16-,32-16-;	InChI=1/C34H34N4O4.Fe/c1-7-21-17(3)25-13-26-19(5)23(9-11-33(39)40)31(37-26)16-32-24(10-12-34(41)42)20(6)28(38-32)15-30-22(8-2)18(4)27(36-30)14-29(21)35-25;/h7-8,13-16H,1-2,9-12H2,3-6H3,(H4,35,36,37,38,39,40,41,42);/q;+2/p-2/b25-13-,26-13-,27-14-,28-15-,29-14-,30-15-,31-16-,32-16-;	CC1=C(CCC(O)=O)C2=[N+]3C1=Cc1c(C)c(C=C)c4C=C5C(C)=C(C=C)C6=[N+]5[Fe--]3(n14)n1c(=C6)c(C)c(CCC(O)=O)c1=C2
C00032[e]	Heme	C34H30FeN4O4	-3	Extracellular	C00032	PubChem3334	ChEBI:17627	InChI=1/C34H34N4O4.Fe/c1-7-21-17(3)25-13-26-19(5)23(9-11-33(39)40)31(37-26)16-32-24(10-12-34(41)42)20(6)28(38-32)15-30-22(8-2)18(4)27(36-30)14-29(21)35-25;/h7-8,13-16H,1-2,9-12H2,3-6H3,(H4,35,36,37,38,39,40,41,42);/q;+2/p-2/b25-13-,26-13-,27-14-,28-15-,29-14-,30-15-,31-16-,32-16-;	InChI=1/C34H34N4O4.Fe/c1-7-21-17(3)25-13-26-19(5)23(9-11-33(39)40)31(37-26)16-32-24(10-12-34(41)42)20(6)28(38-32)15-30-22(8-2)18(4)27(36-30)14-29(21)35-25;/h7-8,13-16H,1-2,9-12H2,3-6H3,(H4,35,36,37,38,39,40,41,42);/q;+2/p-2/b25-13-,26-13-,27-14-,28-15-,29-14-,30-15-,31-16-,32-16-;	CC1=C(CCC(O)=O)C2=[N+]3C1=Cc1c(C)c(C=C)c4C=C5C(C)=C(C=C)C6=[N+]5[Fe--]3(n14)n1c(=C6)c(C)c(CCC(O)=O)c1=C2
C00033[c]	Acetate	C2H3O2	-1	Cytoplasm	C00033	PubChem3335	ChEBI:15366	InChI=1/C2H4O2/c1-2(3)4/h1H3,(H,3,4)	InChI=1/C2H4O2/c1-2(3)4/h1H3,(H,3,4)	CC(O)=O
C00033[e]	Acetate	C2H3O2	-1	Extracellular	C00033	PubChem3335	ChEBI:15366	InChI=1/C2H4O2/c1-2(3)4/h1H3,(H,3,4)	InChI=1/C2H4O2/c1-2(3)4/h1H3,(H,3,4)	CC(O)=O
C00035[c]	GDP	C10H13N5O11P2	-2	Cytoplasm	C00035	PubChem3337	ChEBI:17552	InChI=1/C10H15N5O11P2/c11-10-13-7-4(8(18)14-10)12-2-15(7)9-6(17)5(16)3(25-9)1-24-28(22,23)26-27(19,20)21/h2-3,5-6,9,16-17H,1H2,(H,22,23)(H2,19,20,21)(H3,11,13,14,18)/t3-,5-,6-,9-/m1/s1	InChI=1/C10H15N5O11P2/c11-10-13-7-4(8(18)14-10)12-2-15(7)9-6(17)5(16)3(25-9)1-24-28(22,23)26-27(19,20)21/h2-3,5-6,9,16-17H,1H2,(H,22,23)(H2,19,20,21)(H3,11,13,14,18)/t3-,5-,6-,9-/m1/s1	Nc1nc2n(cnc2c(=O)[nH]1)[C@@H]1O[C@H](COP(O)(=O)OP(O)(O)=O)[C@@H](O)[C@H]1O
C00036[c]	Oxaloacetate	C4H2O5	-2	Cytoplasm	C00036	PubChem3338	ChEBI:30744	InChI=1/C4H4O5/c5-2(4(8)9)1-3(6)7/h1H2,(H,6,7)(H,8,9)	InChI=1/C4H4O5/c5-2(4(8)9)1-3(6)7/h1H2,(H,6,7)(H,8,9)	OC(=O)CC(=O)C(O)=O
C00037[c]	Glycine	C2H5NO2	0	Cytoplasm	C00037	PubChem3339	ChEBI:15428	InChI=1/C2H5NO2/c3-1-2(4)5/h1,3H2,(H,4,5)	InChI=1/C2H5NO2/c3-1-2(4)5/h1,3H2,(H,4,5)	NCC(O)=O
C00037[e]	Glycine	C2H5NO2	0	Extracellular	C00037	PubChem3339	ChEBI:15428	InChI=1/C2H5NO2/c3-1-2(4)5/h1,3H2,(H,4,5)	InChI=1/C2H5NO2/c3-1-2(4)5/h1,3H2,(H,4,5)	NCC(O)=O
C00040[c]	Acyl-CoA	C22H35N7O17P3SR	0	Cytoplasm	C00040	PubChem3342	ChEBI:17984			CC(C)(COP(O)(=O)OP(O)(=O)OC[C@H]1O[C@H]([C@H](O)[C@@H]1OP(O)(O)=O)n1cnc2c(N)ncnc12)[C@@H](O)C(=O)NCCC(=O)NCCSC([*])=O
C00041[c]	L-Alanine	C3H7NO2	0	Cytoplasm	C00041	PubChem3343	ChEBI:16977	InChI=1/C3H7NO2/c1-2(4)3(5)6/h2H,4H2,1H3,(H,5,6)/t2-/m0/s1	InChI=1/C3H7NO2/c1-2(4)3(5)6/h2H,4H2,1H3,(H,5,6)/t2-/m0/s1	C[C@H](N)C(O)=O
C00041[e]	L-Alanine	C3H7NO2	0	Extracellular	C00041	PubChem3343	ChEBI:16977	InChI=1/C3H7NO2/c1-2(4)3(5)6/h2H,4H2,1H3,(H,5,6)/t2-/m0/s1	InChI=1/C3H7NO2/c1-2(4)3(5)6/h2H,4H2,1H3,(H,5,6)/t2-/m0/s1	C[C@H](N)C(O)=O
C00042[c]	Succinate	C4H4O4	-2	Cytoplasm	C00042	PubChem3344	ChEBI:15741	InChI=1/C4H6O4/c5-3(6)1-2-4(7)8/h1-2H2,(H,5,6)(H,7,8)	InChI=1/C4H6O4/c5-3(6)1-2-4(7)8/h1-2H2,(H,5,6)(H,7,8)	OC(=O)CCC(O)=O
C00042[e]	Succinate	C4H4O4	-2	Extracellular	C00042	PubChem3344	ChEBI:15741	InChI=1/C4H6O4/c5-3(6)1-2-4(7)8/h1-2H2,(H,5,6)(H,7,8)	InChI=1/C4H6O4/c5-3(6)1-2-4(7)8/h1-2H2,(H,5,6)(H,7,8)	OC(=O)CCC(O)=O
C00043[c]	UDP-N-acetyl-D-glucosamine	C17H25N3O17P2	-2	Cytoplasm	C00043	PubChem3345	ChEBI:16264	InChI=1/C17H27N3O17P2/c1-6(22)18-10-13(26)11(24)7(4-21)35-16(10)36-39(31,32)37-38(29,30)33-5-8-12(25)14(27)15(34-8)20-3-2-9(23)19-17(20)28/h2-3,7-8,10-16,21,24-27H,4-5H2,1H3,(H,18,22)(H,29,30)(H,31,32)(H,19,23,28)/t7-,8-,10-,11-,12-,13-,14-,15-,16-/m1/s1	InChI=1/C17H27N3O17P2/c1-6(22)18-10-13(26)11(24)7(4-21)35-16(10)36-39(31,32)37-38(29,30)33-5-8-12(25)14(27)15(34-8)20-3-2-9(23)19-17(20)28/h2-3,7-8,10-16,21,24-27H,4-5H2,1H3,(H,18,22)(H,29,30)(H,31,32)(H,19,23,28)/t7-,8-,10-,11-,12-,13-,14-,15-,16-/m1/s1	CC(=O)N[C@@H]1[C@@H](O)[C@H](O)[C@@H](CO)O[C@@H]1OP(O)(=O)OP(O)(=O)OC[C@H]1O[C@H]([C@H](O)[C@@H]1O)n1ccc(=O)[nH]c1=O
C00044[c]	GTP	C10H13N5O14P3	-3	Cytoplasm	C00044	PubChem3346	ChEBI:15996	InChI=1/C10H16N5O14P3/c11-10-13-7-4(8(18)14-10)12-2-15(7)9-6(17)5(16)3(27-9)1-26-31(22,23)29-32(24,25)28-30(19,20)21/h2-3,5-6,9,16-17H,1H2,(H,22,23)(H,24,25)(H2,19,20,21)(H3,11,13,14,18)/t3-,5-,6-,9-/m1/s1	InChI=1/C10H16N5O14P3/c11-10-13-7-4(8(18)14-10)12-2-15(7)9-6(17)5(16)3(27-9)1-26-31(22,23)29-32(24,25)28-30(19,20)21/h2-3,5-6,9,16-17H,1H2,(H,22,23)(H,24,25)(H2,19,20,21)(H3,11,13,14,18)/t3-,5-,6-,9-/m1/s1	Nc1nc2n(cnc2c(=O)[nH]1)[C@@H]1O[C@H](COP(O)(=O)OP(O)(=O)OP(O)(O)=O)[C@@H](O)[C@H]1O
C00047[c]	L-Lysine	C6H15N2O2	1	Cytoplasm	C00047	PubChem3349	ChEBI:18019	InChI=1/C6H14N2O2/c7-4-2-1-3-5(8)6(9)10/h5H,1-4,7-8H2,(H,9,10)/t5-/m0/s1	InChI=1/C6H14N2O2/c7-4-2-1-3-5(8)6(9)10/h5H,1-4,7-8H2,(H,9,10)/t5-/m0/s1	NCCCC[C@H](N)C(O)=O
C00047[e]	L-Lysine	C6H15N2O2	1	Extracellular	C00047	PubChem3349	ChEBI:18019	InChI=1/C6H14N2O2/c7-4-2-1-3-5(8)6(9)10/h5H,1-4,7-8H2,(H,9,10)/t5-/m0/s1	InChI=1/C6H14N2O2/c7-4-2-1-3-5(8)6(9)10/h5H,1-4,7-8H2,(H,9,10)/t5-/m0/s1	NCCCC[C@H](N)C(O)=O
C00048[c]	Glyoxylate	C2H1O3	-1	Cytoplasm	C00048	PubChem3350	ChEBI:16891	InChI=1/C2H2O3/c3-1-2(4)5/h1H,(H,4,5)	InChI=1/C2H2O3/c3-1-2(4)5/h1H,(H,4,5)	[H]C(=O)C(O)=O
C00048[e]	Glyoxylate	C2H1O3	-1	Extracellular	C00048	PubChem3350	ChEBI:16891	InChI=1/C2H2O3/c3-1-2(4)5/h1H,(H,4,5)	InChI=1/C2H2O3/c3-1-2(4)5/h1H,(H,4,5)	[H]C(=O)C(O)=O
C00049[c]	L-Aspartate	C4H6NO4	-1	Cytoplasm	C00049	PubChem3351	ChEBI:17053	InChI=1/C4H7NO4/c5-2(4(8)9)1-3(6)7/h2H,1,5H2,(H,6,7)(H,8,9)/t2-/m0/s1	InChI=1/C4H7NO4/c5-2(4(8)9)1-3(6)7/h2H,1,5H2,(H,6,7)(H,8,9)/t2-/m0/s1	N[C@@H](CC(O)=O)C(O)=O
C00049[e]	L-Aspartate	C4H6NO4	-1	Extracellular	C00049	PubChem3351	ChEBI:17053	InChI=1/C4H7NO4/c5-2(4(8)9)1-3(6)7/h2H,1,5H2,(H,6,7)(H,8,9)/t2-/m0/s1	InChI=1/C4H7NO4/c5-2(4(8)9)1-3(6)7/h2H,1,5H2,(H,6,7)(H,8,9)/t2-/m0/s1	N[C@@H](CC(O)=O)C(O)=O
C00051[c]	Glutathione	C10H16N3O6S	-1	Cytoplasm	C00051	PubChem3353	ChEBI:16856	InChI=1/C10H17N3O6S/c11-5(10(18)19)1-2-7(14)13-6(4-20)9(17)12-3-8(15)16/h5-6,20H,1-4,11H2,(H,12,17)(H,13,14)(H,15,16)(H,18,19)/t5-,6-/m0/s1	InChI=1/C10H17N3O6S/c11-5(10(18)19)1-2-7(14)13-6(4-20)9(17)12-3-8(15)16/h5-6,20H,1-4,11H2,(H,12,17)(H,13,14)(H,15,16)(H,18,19)/t5-,6-/m0/s1	N[C@@H](CCC(=O)N[C@@H](CS)C(=O)NCC(=O)O)C(=O)O
C00052[c]	UDP-D-galactose	C15H22N2O17P2	-2	Cytoplasm	C00052	PubChem3354	ChEBI:18307	InChI=1/C15H24N2O17P2/c18-3-5-8(20)10(22)12(24)14(32-5)33-36(28,29)34-35(26,27)30-4-6-9(21)11(23)13(31-6)17-2-1-7(19)16-15(17)25/h1-2,5-6,8-14,18,20-24H,3-4H2,(H,26,27)(H,28,29)(H,16,19,25)/t5-,6-,8+,9-,10+,11-,12-,13?,14-/m1/s1	InChI=1/C15H24N2O17P2/c18-3-5-8(20)10(22)12(24)14(32-5)33-36(28,29)34-35(26,27)30-4-6-9(21)11(23)13(31-6)17-2-1-7(19)16-15(17)25/h1-2,5-6,8-14,18,20-24H,3-4H2,(H,26,27)(H,28,29)(H,16,19,25)/t5-,6-,8+,9-,10+,11-,12-,13?,14-/m1/s1	OC[C@H]1OC(OP(O)(=O)OP(O)(=O)OC[C@H]2O[C@H]([C@H](O)[C@@H]2O)n2ccc(=O)[nH]c2=O)[C@H](O)[C@@H](O)[C@H]1O
C00053[c]	3-Phosphoadenylyl sulfate	C10H11N5O13P2S	-4	Cytoplasm	C00053	PubChem3355	ChEBI:17980	InChI=1/C10H15N5O13P2S/c11-8-5-9(13-2-12-8)15(3-14-5)10-6(16)7(27-29(17,18)19)4(26-10)1-25-30(20,21)28-31(22,23)24/h2-4,6-7,10,16H,1H2,(H,20,21)(H2,11,12,13)(H2,17,18,19)(H,22,23,24)/t4-,6-,7-,10-/m1/s1	InChI=1/C10H15N5O13P2S/c11-8-5-9(13-2-12-8)15(3-14-5)10-6(16)7(27-29(17,18)19)4(26-10)1-25-30(20,21)28-31(22,23)24/h2-4,6-7,10,16H,1H2,(H,20,21)(H2,11,12,13)(H2,17,18,19)(H,22,23,24)/t4-,6-,7-,10-/m1/s1	Nc1ncnc2n(cnc12)[C@@H]1O[C@H](COP(O)(=O)OS(O)(=O)=O)[C@@H](OP(O)(O)=O)[C@H]1O
C00054[c]	Adenosine 3,5-bisphosphate	C10H13N5O10P2	-2	Cytoplasm	C00054	PubChem3356	ChEBI:17985	InChI=1/C10H15N5O10P2/c11-8-5-9(13-2-12-8)15(3-14-5)10-6(16)7(25-27(20,21)22)4(24-10)1-23-26(17,18)19/h2-4,6-7,10,16H,1H2,(H2,11,12,13)(H2,17,18,19)(H2,20,21,22)/t4-,6-,7-,10-/m1/s1	InChI=1/C10H15N5O10P2/c11-8-5-9(13-2-12-8)15(3-14-5)10-6(16)7(25-27(20,21)22)4(24-10)1-23-26(17,18)19/h2-4,6-7,10,16H,1H2,(H2,11,12,13)(H2,17,18,19)(H2,20,21,22)/t4-,6-,7-,10-/m1/s1	5'-bismonophosphate
C00055[c]	CMP	C9H13N3O8P	-1	Cytoplasm	C00055	PubChem3357	ChEBI:17361	InChI=1/C9H14N3O8P/c10-5-1-2-12(9(15)11-5)8-7(14)6(13)4(20-8)3-19-21(16,17)18/h1-2,4,6-8,13-14H,3H2,(H2,10,11,15)(H2,16,17,18)/t4-,6-,7-,8-/m1/s1	InChI=1/C9H14N3O8P/c10-5-1-2-12(9(15)11-5)8-7(14)6(13)4(20-8)3-19-21(16,17)18/h1-2,4,6-8,13-14H,3H2,(H2,10,11,15)(H2,16,17,18)/t4-,6-,7-,8-/m1/s1	Nc1ccn([C@@H]2O[C@H](COP(O)(O)=O)[C@@H](O)[C@H]2O)c(=O)n1
C00058[c]	Formate	CHO2	-1	Cytoplasm	C00058	PubChem3358	ChEBI:30751	InChI=1/CH2O2/c2-1-3/h1H,(H,2,3)	InChI=1/CH2O2/c2-1-3/h1H,(H,2,3)	[H]C(O)=O
C00058[e]	Formate	CH1O2	-1	Extracellular	C00058	PubChem3358	ChEBI:30751	InChI=1/CH2O2/c2-1-3/h1H,(H,2,3)	InChI=1/CH2O2/c2-1-3/h1H,(H,2,3)	[H]C(O)=O
C00059[c]	Sulfate	SO4	-2	Cytoplasm	C00059	PubChem3359	ChEBI:16189	InChI=1/H2O4S/c1-5(2,3)4/h(H2,1,2,3,4)	InChI=1/H2O4S/c1-5(2,3)4/h(H2,1,2,3,4)	[O-]S([O-])(=O)=O
C00059[e]	Sulfate	SO4	-2	Extracellular	C00059	PubChem3359	ChEBI:16189	InChI=1/H2O4S/c1-5(2,3)4/h(H2,1,2,3,4)	InChI=1/H2O4S/c1-5(2,3)4/h(H2,1,2,3,4)	[O-]S([O-])(=O)=O
C00060[c]	Carboxylate	CO2R	-1	Cytoplasm	C00060	PubChem3360	ChEBI:35757			[O-]C([*])=O
C00061[c]	FMN	C17H20N4O9P	-1	Cytoplasm	C00061	PubChem3361	ChEBI:17621	InChI=1/C17H21N4O9P/c1-7-3-9-10(4-8(7)2)21(15-13(18-9)16(25)20-17(26)19-15)5-11(22)14(24)12(23)6-30-31(27,28)29/h3-4,11-12,14,22-24H,5-6H2,1-2H3,(H,20,25,26)(H2,27,28,29)/t11-,12+,14-/m0/s1	InChI=1/C17H21N4O9P/c1-7-3-9-10(4-8(7)2)21(15-13(18-9)16(25)20-17(26)19-15)5-11(22)14(24)12(23)6-30-31(27,28)29/h3-4,11-12,14,22-24H,5-6H2,1-2H3,(H,20,25,26)(H2,27,28,29)/t11-,12+,14-/m0/s1	C12=NC(NC(C1=NC=3C(N2C[C@@H]([C@@H]([C@@H](COP(=O)(O)O)O)O)O)=CC(=C(C3)C)C)=O)=O
C00062[c]	L-Arginine	C6H15N4O2	1	Cytoplasm	C00062	PubChem3362	ChEBI:16467	InChI=1/C6H14N4O2/c7-4(5(11)12)2-1-3-10-6(8)9/h4H,1-3,7H2,(H,11,12)(H4,8,9,10)/t4-/m0/s1	InChI=1/C6H14N4O2/c7-4(5(11)12)2-1-3-10-6(8)9/h4H,1-3,7H2,(H,11,12)(H4,8,9,10)/t4-/m0/s1	N[C@@H](CCCNC(N)=N)C(O)=O
C00062[e]	L-Arginine	C6H15N4O2	1	Extracellular	C00062	PubChem3362	ChEBI:16467	InChI=1/C6H14N4O2/c7-4(5(11)12)2-1-3-10-6(8)9/h4H,1-3,7H2,(H,11,12)(H4,8,9,10)/t4-/m0/s1	InChI=1/C6H14N4O2/c7-4(5(11)12)2-1-3-10-6(8)9/h4H,1-3,7H2,(H,11,12)(H4,8,9,10)/t4-/m0/s1	N[C@@H](CCCNC(N)=N)C(O)=O
C00063[c]	CTP	C9H13N3O14P3	-3	Cytoplasm	C00063	PubChem3363	ChEBI:17677	InChI=1/C9H16N3O14P3/c10-5-1-2-12(9(15)11-5)8-7(14)6(13)4(24-8)3-23-28(19,20)26-29(21,22)25-27(16,17)18/h1-2,4,6-8,13-14H,3H2,(H,19,20)(H,21,22)(H2,10,11,15)(H2,16,17,18)/t4-,6-,7-,8-/m1/s1	InChI=1/C9H16N3O14P3/c10-5-1-2-12(9(15)11-5)8-7(14)6(13)4(24-8)3-23-28(19,20)26-29(21,22)25-27(16,17)18/h1-2,4,6-8,13-14H,3H2,(H,19,20)(H,21,22)(H2,10,11,15)(H2,16,17,18)/t4-,6-,7-,8-/m1/s1	Nc1ccn([C@@H]2O[C@H](COP(O)(=O)OP(O)(=O)OP(O)(O)=O)[C@@H](O)[C@H]2O)c(=O)n1
C00064[c]	L-Glutamine	C5H10N2O3	0	Cytoplasm	C00064	PubChem3364	ChEBI:18050	InChI=1/C5H10N2O3/c6-3(5(9)10)1-2-4(7)8/h3H,1-2,6H2,(H2,7,8)(H,9,10)/t3-/m0/s1	InChI=1/C5H10N2O3/c6-3(5(9)10)1-2-4(7)8/h3H,1-2,6H2,(H2,7,8)(H,9,10)/t3-/m0/s1	N[C@@H](CCC(N)=O)C(O)=O
C00064[e]	L-Glutamine	C5H10N2O3	1	Extracellular	C00064	PubChem3364	ChEBI:18050	InChI=1/C5H10N2O3/c6-3(5(9)10)1-2-4(7)8/h3H,1-2,6H2,(H2,7,8)(H,9,10)/t3-/m0/s1	InChI=1/C5H10N2O3/c6-3(5(9)10)1-2-4(7)8/h3H,1-2,6H2,(H2,7,8)(H,9,10)/t3-/m0/s1	N[C@@H](CCC(N)=O)C(O)=O
C00065[c]	L-Serine	C3H7NO3	0	Cytoplasm	C00065		CHEBI:10652	InChI=1/C3H7NO3/c4-2(1-5)3(6)7/h2,5H,1,4H2,(H,6,7)/t2-/m0/s1	InChI=1/C3H7NO3/c4-2(1-5)3(6)7/h2,5H,1,4H2,(H,6,7)/t2-/m0/s1
C00065[e]	L-Serine	C3H7NO3	1	Extracellular	C00065		CHEBI:10652	InChI=1/C3H7NO3/c4-2(1-5)3(6)7/h2,5H,1,4H2,(H,6,7)/t2-/m0/s1	InChI=1/C3H7NO3/c4-2(1-5)3(6)7/h2,5H,1,4H2,(H,6,7)/t2-/m0/s1
C00067[c]	Formaldehyde	CH2O	0	Cytoplasm	C00067	PubChem3367	ChEBI:16842	InChI=1/CH2O/c1-2/h1H2	InChI=1/CH2O/c1-2/h1H2	[H]C([H])=O
C00068[c]	Thiamin diphosphate	C12H18N4O7P2S	-1	Cytoplasm	C00068	PubChem3368	ChEBI:9532	InChI=1/C12H18N4O7P2S/c1-8-11(3-4-22-25(20,21)23-24(17,18)19)26-7-16(8)6-10-5-14-9(2)15-12(10)13/h5,7H,3-4,6H2,1-2H3,(H4-,13,14,15,17,18,19,20,21)/p+1	InChI=1/C12H18N4O7P2S/c1-8-11(3-4-22-25(20,21)23-24(17,18)19)26-7-16(8)6-10-5-14-9(2)15-12(10)13/h5,7H,3-4,6H2,1-2H3,(H4-,13,14,15,17,18,19,20,21)/p+1	CC1=C(CCOP(O)(=O)OP(O)(O)=O)SC=[N+]1CC1=C(N)N=C(C)N=C1
C00070[c]	Copper	Cu	0	Cytoplasm	C00070	PubChem3370	ChEBI:28694	InChI=1/Cu	InChI=1/Cu	[Cu]
C00070[e]	Copper	Cu	1	Extracellular	C00070	PubChem3370	ChEBI:28694	InChI=1/Cu	InChI=1/Cu	[Cu]
C00071[c]	Aldehyde	CHOR	0	Cytoplasm	C00071	PubChem3371	ChEBI:17478			[H]C([*])=O
C00073[c]	L-Methionine	C5H11NO2S	0	Cytoplasm	C00073	PubChem3373	ChEBI:16643	InChI=1/C5H11NO2S/c1-9-3-2-4(6)5(7)8/h4H,2-3,6H2,1H3,(H,7,8)/t4-/m0/s1	InChI=1/C5H11NO2S/c1-9-3-2-4(6)5(7)8/h4H,2-3,6H2,1H3,(H,7,8)/t4-/m0/s1	CSCC[C@H](N)C(O)=O
C00073[e]	L-Methionine	C5H11NO2S	0	Extracellular	C00073	PubChem3373	ChEBI:16643	InChI=1/C5H11NO2S/c1-9-3-2-4(6)5(7)8/h4H,2-3,6H2,1H3,(H,7,8)/t4-/m0/s1	InChI=1/C5H11NO2S/c1-9-3-2-4(6)5(7)8/h4H,2-3,6H2,1H3,(H,7,8)/t4-/m0/s1	CSCC[C@H](N)C(O)=O
C00074[c]	Phosphoenolpyruvate	C3H3O6P	-2	Cytoplasm	C00074	PubChem3374	ChEBI:18021	InChI=1/C3H5O6P/c1-2(3(4)5)9-10(6,7)8/h1H2,(H,4,5)(H2,6,7,8)	InChI=1/C3H5O6P/c1-2(3(4)5)9-10(6,7)8/h1H2,(H,4,5)(H2,6,7,8)	OP(O)(=O)OC(=C)C([O-])=O
C00075[c]	UTP	C9H12N2O15P3	-3	Cytoplasm	C00075	PubChem3375	ChEBI:15713	InChI=1/C9H15N2O15P3/c12-5-1-2-11(9(15)10-5)8-7(14)6(13)4(24-8)3-23-28(19,20)26-29(21,22)25-27(16,17)18/h1-2,4,6-8,13-14H,3H2,(H,19,20)(H,21,22)(H,10,12,15)(H2,16,17,18)/t4-,6-,7-,8-/m1/s1	InChI=1/C9H15N2O15P3/c12-5-1-2-11(9(15)10-5)8-7(14)6(13)4(24-8)3-23-28(19,20)26-29(21,22)25-27(16,17)18/h1-2,4,6-8,13-14H,3H2,(H,19,20)(H,21,22)(H,10,12,15)(H2,16,17,18)/t4-,6-,7-,8-/m1/s1	O[C@@H]1[C@@H](COP(O)(=O)OP(O)(=O)OP(O)(O)=O)O[C@H]([C@@H]1O)n1ccc(=O)[nH]c1=O
C00077[c]	L-Ornithine	C5H13N2O2	1	Cytoplasm	C00077	PubChem3377	ChEBI:15729	InChI=1/C5H12N2O2/c6-3-1-2-4(7)5(8)9/h4H,1-3,6-7H2,(H,8,9)/t4-/m0/s1	InChI=1/C5H12N2O2/c6-3-1-2-4(7)5(8)9/h4H,1-3,6-7H2,(H,8,9)/t4-/m0/s1	NCCC[C@H](N)C(O)=O
C00077[e]	L-Ornithine	C5H13N2O2	2	Extracellular	C00077	PubChem3377	ChEBI:15729	InChI=1/C5H12N2O2/c6-3-1-2-4(7)5(8)9/h4H,1-3,6-7H2,(H,8,9)/t4-/m0/s1	InChI=1/C5H12N2O2/c6-3-1-2-4(7)5(8)9/h4H,1-3,6-7H2,(H,8,9)/t4-/m0/s1	NCCC[C@H](N)C(O)=O
C00078[c]	L-Tryptophan	C11H12N2O2	0	Cytoplasm	C00078	PubChem3378	ChEBI:16828	InChI=1/C11H12N2O2/c12-9(11(14)15)5-7-6-13-10-4-2-1-3-8(7)10/h1-4,6,9,13H,5,12H2,(H,14,15)/t9-/m0/s1	InChI=1/C11H12N2O2/c12-9(11(14)15)5-7-6-13-10-4-2-1-3-8(7)10/h1-4,6,9,13H,5,12H2,(H,14,15)/t9-/m0/s1	N[C@@H](Cc1c[nH]c2ccccc12)C(O)=O
C00078[e]	L-Tryptophan	C11H12N2O2	0	Extracellular	C00078	PubChem3378	ChEBI:16828	InChI=1/C11H12N2O2/c12-9(11(14)15)5-7-6-13-10-4-2-1-3-8(7)10/h1-4,6,9,13H,5,12H2,(H,14,15)/t9-/m0/s1	InChI=1/C11H12N2O2/c12-9(11(14)15)5-7-6-13-10-4-2-1-3-8(7)10/h1-4,6,9,13H,5,12H2,(H,14,15)/t9-/m0/s1	N[C@@H](Cc1c[nH]c2ccccc12)C(O)=O
C00079[c]	L-Phenylalanine	C9H11NO2	0	Cytoplasm	C00079	PubChem3379	ChEBI:17295	InChI=1/C9H11NO2/c10-8(9(11)12)6-7-4-2-1-3-5-7/h1-5,8H,6,10H2,(H,11,12)/t8-/m0/s1	InChI=1/C9H11NO2/c10-8(9(11)12)6-7-4-2-1-3-5-7/h1-5,8H,6,10H2,(H,11,12)/t8-/m0/s1	N[C@@H](Cc1ccccc1)C(O)=O
C00079[e]	L-Phenylalanine	C9H11NO2	0	Extracellular	C00079	PubChem3379	ChEBI:17295	InChI=1/C9H11NO2/c10-8(9(11)12)6-7-4-2-1-3-5-7/h1-5,8H,6,10H2,(H,11,12)/t8-/m0/s1	InChI=1/C9H11NO2/c10-8(9(11)12)6-7-4-2-1-3-5-7/h1-5,8H,6,10H2,(H,11,12)/t8-/m0/s1	N[C@@H](Cc1ccccc1)C(O)=O
C00080[c]	H+	H	1	Cytoplasm	C00080	PubChem3380	ChEBI:15378	InChI=1/p+1	InChI=1/p+1	[H+]
C00080[e]	H+	H	1	Extracellular	C00080	PubChem3380	ChEBI:15378	InChI=1/p+1	InChI=1/p+1	[H+]
C00081[c]	ITP	C10H11N4O14P3	-4	Cytoplasm	C00081	PubChem3381	ChEBI:16039	InChI=1/C10H15N4O14P3/c15-6-4(1-25-30(21,22)28-31(23,24)27-29(18,19)20)26-10(7(6)16)14-3-13-5-8(14)11-2-12-9(5)17/h2-4,6-7,10,15-16H,1H2,(H,21,22)(H,23,24)(H,11,12,17)(H2,18,19,20)/t4-,6-,7-,10-/m1/s1	InChI=1/C10H15N4O14P3/c15-6-4(1-25-30(21,22)28-31(23,24)27-29(18,19)20)26-10(7(6)16)14-3-13-5-8(14)11-2-12-9(5)17/h2-4,6-7,10,15-16H,1H2,(H,21,22)(H,23,24)(H,11,12,17)(H2,18,19,20)/t4-,6-,7-,10-/m1/s1	O[C@@H]1[C@@H](COP(O)(=O)OP(O)(=O)OP(O)(O)=O)O[C@H]([C@@H]1O)n1cnc2c1nc[nH]c2=O
C00082[c]	L-Tyrosine	C9H11NO3	0	Cytoplasm	C00082		CHEBI:25135	InChI=1/C9H11NO3/c10-8(9(12)13)5-6-1-3-7(11)4-2-6/h1-4,8,11H,5,10H2,(H,12,13)/t8-/m0/s1	InChI=1/C9H11NO3/c10-8(9(12)13)5-6-1-3-7(11)4-2-6/h1-4,8,11H,5,10H2,(H,12,13)/t8-/m0/s1	CC(C)(COP(O)(=O)OP(O)(=O)OC[C@H]1O[C@H]([C@H](O)[C@@H]1OP(O)(O)=O)n1cnc2c(N)ncnc12)[C@@H](O)C(=O)NCCC(=O)NCCSC(=O)CC(O)=O
C00082[e]	L-Tyrosine	C9H11NO3	0	Extracellular	C00082		CHEBI:25135	InChI=1/C9H11NO3/c10-8(9(12)13)5-6-1-3-7(11)4-2-6/h1-4,8,11H,5,10H2,(H,12,13)/t8-/m0/s1	InChI=1/C9H11NO3/c10-8(9(12)13)5-6-1-3-7(11)4-2-6/h1-4,8,11H,5,10H2,(H,12,13)/t8-/m0/s1	CC(C)(COP(O)(=O)OP(O)(=O)OC[C@H]1O[C@H]([C@H](O)[C@@H]1OP(O)(O)=O)n1cnc2c(N)ncnc12)[C@@H](O)C(=O)NCCC(=O)NCCSC(=O)CC(O)=O
C00083[c]	Malonyl-CoA	C24H34N7O19P3S	-4	Cytoplasm	C00083	PubChem3383	ChEBI:15531	InChI=1/C24H38N7O19P3S/c1-24(2,19(37)22(38)27-4-3-13(32)26-5-6-54-15(35)7-14(33)34)9-47-53(44,45)50-52(42,43)46-8-12-18(49-51(39,40)41)17(36)23(48-12)31-11-30-16-20(25)28-10-29-21(16)31/h10-12,17-19,23,36-37H,3-9H2,1-2H3,(H,26,32)(H,27,38)(H,33,34)(H,42,43)(H,44,45)(H2,25,28,29)(H2,39,40,41)/t12-,17-,18-,19?,23-/m1/s1	InChI=1/C24H38N7O19P3S/c1-24(2,19(37)22(38)27-4-3-13(32)26-5-6-54-15(35)7-14(33)34)9-47-53(44,45)50-52(42,43)46-8-12-18(49-51(39,40)41)17(36)23(48-12)31-11-30-16-20(25)28-10-29-21(16)31/h10-12,17-19,23,36-37H,3-9H2,1-2H3,(H,26,32)(H,27,38)(H,33,34)(H,42,43)(H,44,45)(H2,25,28,29)(H2,39,40,41)/t12-,17-,18-,19?,23-/m1/s1	CC(C)(COP(O)(=O)OP(O)(=O)OC[C@H]1O[C@H]([C@H](O)[C@@H]1OP(O)(O)=O)n1cnc2c(N)ncnc12)[C@@H](O)C(=O)NCCC(=O)NCCSC(=O)CC(O)=O
C00084[c]	Acetaldehyde	C2H4O	0	Cytoplasm	C00084	PubChem3384	ChEBI:15343	InChI=1/C2H4O/c1-2-3/h2H,1H3	InChI=1/C2H4O/c1-2-3/h2H,1H3	[H]C(C)=O
C00086[c]	Urea	CH4N2O	0	Cytoplasm	C00086	PubChem3386	ChEBI:16199	InChI=1/CH4N2O/c2-1(3)4/h(H4,2,3,4)	InChI=1/CH4N2O/c2-1(3)4/h(H4,2,3,4)	NC(N)=O
C00086[e]	Urea	CH4N2O	1	Extracellular	C00086	PubChem3386	ChEBI:16199	InChI=1/CH4N2O/c2-1(3)4/h(H4,2,3,4)	InChI=1/CH4N2O/c2-1(3)4/h(H4,2,3,4)	NC(N)=O
C00087[c]	Sulfur	S	0	Cytoplasm	C00087	PubChem3387	ChEBI:17909	InChI=1/S	InChI=1/S
C00088[c]	Nitrite	NO2	-1	Cytoplasm	C00088	PubChem3388	ChEBI:16301	InChI=1/HNO2/c2-1-3/h(H,2,3)	InChI=1/HNO2/c2-1-3/h(H,2,3)	[O-]N=O
C00088[e]	Nitrite	NO2	-1	Extracellular	C00088	PubChem3388	ChEBI:16301	InChI=1/HNO2/c2-1-3/h(H,2,3)	InChI=1/HNO2/c2-1-3/h(H,2,3)	[O-]N=O
C00089[c]	Sucrose	C12H22O11	0	Cytoplasm	C00089	PubChem3389	ChEBI:17992	InChI=1/C12H22O11/c13-1-4-6(16)8(18)9(19)11(21-4)23-12(3-15)10(20)7(17)5(2-14)22-12/h4-11,13-20H,1-3H2/t4-,5-,6-,7-,8+,9-,10+,11-,12+/m1/s1	InChI=1/C12H22O11/c13-1-4-6(16)8(18)9(19)11(21-4)23-12(3-15)10(20)7(17)5(2-14)22-12/h4-11,13-20H,1-3H2/t4-,5-,6-,7-,8+,9-,10+,11-,12+/m1/s1	OC[C@H]1O[C@H](O[C@]2(CO)O[C@H](CO)[C@@H](O)[C@@H]2O)[C@H](O)[C@@H](O)[C@@H]1O
C00090[c]	Catechol	C6H6O2	0	Cytoplasm	C00090	PubChem3390	ChEBI:18135	InChI=1/C6H6O2/c7-5-3-1-2-4-6(5)8/h1-4,7-8H	InChI=1/C6H6O2/c7-5-3-1-2-4-6(5)8/h1-4,7-8H	Oc1ccccc1O
C00091[c]	Succinyl-CoA	C25H36N7O19P3S	-4	Cytoplasm	C00091	PubChem3391	ChEBI:15380	InChI=1/C25H40N7O19P3S/c1-25(2,20(38)23(39)28-6-5-14(33)27-7-8-55-16(36)4-3-15(34)35)10-48-54(45,46)51-53(43,44)47-9-13-19(50-52(40,41)42)18(37)24(49-13)32-12-31-17-21(26)29-11-30-22(17)32/h11-13,18-20,24,37-38H,3-10H2,1-2H3,(H,27,33)(H,28,39)(H,34,35)(H,43,44)(H,45,46)(H2,26,29,30)(H2,40,41,42)/t13-,18-,19-,20?,24-/m1/s1	InChI=1/C25H40N7O19P3S/c1-25(2,20(38)23(39)28-6-5-14(33)27-7-8-55-16(36)4-3-15(34)35)10-48-54(45,46)51-53(43,44)47-9-13-19(50-52(40,41)42)18(37)24(49-13)32-12-31-17-21(26)29-11-30-22(17)32/h11-13,18-20,24,37-38H,3-10H2,1-2H3,(H,27,33)(H,28,39)(H,34,35)(H,43,44)(H,45,46)(H2,26,29,30)(H2,40,41,42)/t13-,18-,19-,20?,24-/m1/s1	CC(C)(COP(O)(=O)OP(O)(=O)OC[C@H]1O[C@H]([C@H](O)[C@@H]1OP(O)(O)=O)n1cnc2c(N)ncnc12)[C@@H](O)C(=O)NCCC(=O)NCCSC(=O)CCC(O)=O
C00093[c]	sn-Glycerol 3-phosphate	C3H9O6P	0	Cytoplasm	C00093	PubChem3393	ChEBI:15978	InChI=1/C3H9O6P/c4-1-3(5)2-9-10(6,7)8/h3-5H,1-2H2,(H2,6,7,8)/t3-/m1/s1	InChI=1/C3H9O6P/c4-1-3(5)2-9-10(6,7)8/h3-5H,1-2H2,(H2,6,7,8)/t3-/m1/s1	OC[C@@H](O)COP(O)(O)=O
C00094[c]	Sulfite	HSO3	-1	Cytoplasm	C00094	PubChem3394	ChEBI:48854	InChI=1/H2O3S/c1-4(2)3/h(H2,1,2,3)	InChI=1/H2O3S/c1-4(2)3/h(H2,1,2,3)	OS(O)=O
C00095[c]	D-Fructose	C6H12O6	0	Cytoplasm	C00095	PubChem3395	ChEBI:15824	InChI=1/C6H12O6/c7-1-3-4(9)5(10)6(11,2-8)12-3/h3-5,7-11H,1-2H2/t3-,4-,5+,6u/m1/s1	InChI=1/C6H12O6/c7-1-3-4(9)5(10)6(11,2-8)12-3/h3-5,7-11H,1-2H2/t3-,4-,5+,6u/m1/s1
C00095[e]	D-Fructose	C6H12O6	0	Extracellular	C00095	PubChem3395	ChEBI:15824	InChI=1/C6H12O6/c7-1-3-4(9)5(10)6(11,2-8)12-3/h3-5,7-11H,1-2H2/t3-,4-,5+,6u/m1/s1	InChI=1/C6H12O6/c7-1-3-4(9)5(10)6(11,2-8)12-3/h3-5,7-11H,1-2H2/t3-,4-,5+,6u/m1/s1
C00096[c]	GDP-mannose	C16H23N5O16P2	-2	Cytoplasm	C00096	PubChem3396	ChEBI:15820	InChI=1/C16H25N5O16P2/c17-16-19-12-6(13(28)20-16)18-3-21(12)14-10(26)8(24)5(34-14)2-33-38(29,30)37-39(31,32)36-15-11(27)9(25)7(23)4(1-22)35-15/h3-5,7-11,14-15,22-27H,1-2H2,(H,29,30)(H,31,32)(H3,17,19,20,28)/t4-,5-,7-,8-,9+,10-,11+,14-,15-/m1/s1	InChI=1/C16H25N5O16P2/c17-16-19-12-6(13(28)20-16)18-3-21(12)14-10(26)8(24)5(34-14)2-33-38(29,30)37-39(31,32)36-15-11(27)9(25)7(23)4(1-22)35-15/h3-5,7-11,14-15,22-27H,1-2H2,(H,29,30)(H,31,32)(H3,17,19,20,28)/t4-,5-,7-,8-,9+,10-,11+,14-,15-/m1/s1	Nc1nc2n(cnc2c(=O)[nH]1)[C@@H]1O[C@H](COP(O)(=O)OP(O)(=O)O[C@H]2O[C@H](CO)[C@@H](O)[C@H](O)[C@@H]2O)[C@@H](O)[C@H]1O
C00097[c]	L-Cysteine	C3H7NO2S	0	Cytoplasm	C00097	PubChem3397	ChEBI:17561	InChI=1/C3H7NO2S/c4-2(1-7)3(5)6/h2,7H,1,4H2,(H,5,6)/t2-/m0/s1	InChI=1/C3H7NO2S/c4-2(1-7)3(5)6/h2,7H,1,4H2,(H,5,6)/t2-/m0/s1	N[C@@H](CS)C(O)=O
C00097[e]	L-Cysteine	C3H7NO2S	0	Extracellular	C00097	PubChem3397	ChEBI:17561	InChI=1/C3H7NO2S/c4-2(1-7)3(5)6/h2,7H,1,4H2,(H,5,6)/t2-/m0/s1	InChI=1/C3H7NO2S/c4-2(1-7)3(5)6/h2,7H,1,4H2,(H,5,6)/t2-/m0/s1	N[C@@H](CS)C(O)=O
C00099[c]	beta-Alanine	C3H7NO2	0	Cytoplasm	C00099	PubChem3399	ChEBI:16958	InChI=1/C3H7NO2/c4-2-1-3(5)6/h1-2,4H2,(H,5,6)	InChI=1/C3H7NO2/c4-2-1-3(5)6/h1-2,4H2,(H,5,6)	NCCC(O)=O
C00100[c]	Propanoyl-CoA	C24H36N7O17P3S	-4	Cytoplasm	C00100	PubChem3400	ChEBI:15539	InChI=1/C24H40N7O17P3S/c1-4-15(33)52-8-7-26-14(32)5-6-27-22(36)19(35)24(2,3)10-45-51(42,43)48-50(40,41)44-9-13-18(47-49(37,38)39)17(34)23(46-13)31-12-30-16-20(25)28-11-29-21(16)31/h11-13,17-19,23,34-35H,4-10H2,1-3H3,(H,26,32)(H,27,36)(H,40,41)(H,42,43)(H2,25,28,29)(H2,37,38,39)/t13-,17-,18-,19?,23-/m1/s1	InChI=1/C24H40N7O17P3S/c1-4-15(33)52-8-7-26-14(32)5-6-27-22(36)19(35)24(2,3)10-45-51(42,43)48-50(40,41)44-9-13-18(47-49(37,38)39)17(34)23(46-13)31-12-30-16-20(25)28-11-29-21(16)31/h11-13,17-19,23,34-35H,4-10H2,1-3H3,(H,26,32)(H,27,36)(H,40,41)(H,42,43)(H2,25,28,29)(H2,37,38,39)/t13-,17-,18-,19?,23-/m1/s1	CCC(=O)SCCNC(=O)CCNC(=O)[C@H](O)C(C)(C)COP(O)(=O)OP(O)(=O)OC[C@H]1O[C@H]([C@H](O)[C@@H]1OP(O)(O)=O)N1C=NC2=C1N=CN=C2N
C00101[c]	Tetrahydrofolate	C19H21N7O6	-2	Cytoplasm	C00101	PubChem3401	ChEBI:15635	InChI=1/C19H23N7O6/c20-19-25-15-14(17(30)26-19)23-11(8-22-15)7-21-10-3-1-9(2-4-10)16(29)24-12(18(31)32)5-6-13(27)28/h1-4,11-12,21,23H,5-8H2,(H,24,29)(H,27,28)(H,31,32)(H4,20,22,25,26,30)/t11?,12-/m0/s1	InChI=1/C19H23N7O6/c20-19-25-15-14(17(30)26-19)23-11(8-22-15)7-21-10-3-1-9(2-4-10)16(29)24-12(18(31)32)5-6-13(27)28/h1-4,11-12,21,23H,5-8H2,(H,24,29)(H,27,28)(H,31,32)(H4,20,22,25,26,30)/t11?,12-/m0/s1	Nc1nc2NC[C@H](CNc3ccc(cc3)C(=O)N[C@@H](CCC(O)=O)C(O)=O)Nc2c(=O)[nH]1
C00103[c]	D-Glucose 1-phosphate	C6H11O9P	-2	Cytoplasm	C00103	PubChem3403	ChEBI:16077	InChI=1/C6H13O9P/c7-1-2-3(8)4(9)5(10)6(14-2)15-16(11,12)13/h2-10H,1H2,(H2,11,12,13)/t2-,3-,4+,5-,6-/m1/s1	InChI=1/C6H13O9P/c7-1-2-3(8)4(9)5(10)6(14-2)15-16(11,12)13/h2-10H,1H2,(H2,11,12,13)/t2-,3-,4+,5-,6-/m1/s1	OC[C@H]1OC(OP(O)(O)=O)[C@H](O)[C@@H](O)[C@@H]1O
C00104[c]	IDP	C10H11N4O11P2	-3	Cytoplasm	C00104	PubChem3404	ChEBI:17808	InChI=1/C10H14N4O11P2/c15-6-4(1-23-27(21,22)25-26(18,19)20)24-10(7(6)16)14-3-13-5-8(14)11-2-12-9(5)17/h2-4,6-7,10,15-16H,1H2,(H,21,22)(H,11,12,17)(H2,18,19,20)/t4-,6-,7-,10-/m1/s1	InChI=1/C10H14N4O11P2/c15-6-4(1-23-27(21,22)25-26(18,19)20)24-10(7(6)16)14-3-13-5-8(14)11-2-12-9(5)17/h2-4,6-7,10,15-16H,1H2,(H,21,22)(H,11,12,17)(H2,18,19,20)/t4-,6-,7-,10-/m1/s1	O[C@@H]1[C@@H](COP(O)(=O)OP(O)(O)=O)O[C@H]([C@@H]1O)n1cnc2c1nc[nH]c2=O
C00105[c]	UMP	C9H12N2O9P	-1	Cytoplasm	C00105	PubChem3405	ChEBI:16695	InChI=1/C9H13N2O9P/c12-5-1-2-11(9(15)10-5)8-7(14)6(13)4(20-8)3-19-21(16,17)18/h1-2,4,6-8,13-14H,3H2,(H,10,12,15)(H2,16,17,18)/t4-,6-,7-,8-/m1/s1	InChI=1/C9H13N2O9P/c12-5-1-2-11(9(15)10-5)8-7(14)6(13)4(20-8)3-19-21(16,17)18/h1-2,4,6-8,13-14H,3H2,(H,10,12,15)(H2,16,17,18)/t4-,6-,7-,8-/m1/s1	O[C@@H]1[C@@H](COP(O)(O)=O)O[C@H]([C@@H]1O)n1ccc(=O)[nH]c1=O
C00106[c]	Uracil	C4H4N2O2	0	Cytoplasm	C00106	PubChem3406	ChEBI:17568	InChI=1/C4H4N2O2/c7-3-1-2-5-4(8)6-3/h1-2H,(H2,5,6,7,8)	InChI=1/C4H4N2O2/c7-3-1-2-5-4(8)6-3/h1-2H,(H2,5,6,7,8)	O=c1cc[nH]c(=O)[nH]1
C00106[e]	Uracil	C4H4N2O2	0	Extracellular	C00106	PubChem3406	ChEBI:17568	InChI=1/C4H4N2O2/c7-3-1-2-5-4(8)6-3/h1-2H,(H2,5,6,7,8)	InChI=1/C4H4N2O2/c7-3-1-2-5-4(8)6-3/h1-2H,(H2,5,6,7,8)	O=c1cc[nH]c(=O)[nH]1
C00108[c]	Anthranilate	C7H6NO2	-1	Cytoplasm	C00108	PubChem3408	ChEBI:30754	InChI=1/C7H7NO2/c8-6-4-2-1-3-5(6)7(9)10/h1-4H,8H2,(H,9,10)	InChI=1/C7H7NO2/c8-6-4-2-1-3-5(6)7(9)10/h1-4H,8H2,(H,9,10)	Nc1ccccc1C(O)=O
C00109[c]	2-Oxobutanoate	C4H5O3	-1	Cytoplasm	C00109	PubChem3409	ChEBI:30831	InChI=1/C4H6O3/c1-2-3(5)4(6)7/h2H2,1H3,(H,6,7)	InChI=1/C4H6O3/c1-2-3(5)4(6)7/h2H2,1H3,(H,6,7)	CCC(=O)C(O)=O
C00109[e]	2-Oxobutanoate	C4H5O3	-1	Extracellular	C00109	PubChem3409	ChEBI:30831	InChI=1/C4H6O3/c1-2-3(5)4(6)7/h2H2,1H3,(H,6,7)	InChI=1/C4H6O3/c1-2-3(5)4(6)7/h2H2,1H3,(H,6,7)	CCC(=O)C(O)=O
C00111[c]	Glycerone phosphate	C3H6O6P	-1	Cytoplasm	C00111	PubChem3411	ChEBI:16108	InChI=1/C3H7O6P/c4-1-3(5)2-9-10(6,7)8/h4H,1-2H2,(H2,6,7,8)	InChI=1/C3H7O6P/c4-1-3(5)2-9-10(6,7)8/h4H,1-2H2,(H2,6,7,8)	OCC(=O)COP(O)(O)=O
C00112[c]	CDP	C9H13N3O11P2	-2	Cytoplasm	C00112	PubChem3412	ChEBI:17239	InChI=1/C9H15N3O11P2/c10-5-1-2-12(9(15)11-5)8-7(14)6(13)4(22-8)3-21-25(19,20)23-24(16,17)18/h1-2,4,6-8,13-14H,3H2,(H,19,20)(H2,10,11,15)(H2,16,17,18)/t4-,6-,7-,8-/m1/s1	InChI=1/C9H15N3O11P2/c10-5-1-2-12(9(15)11-5)8-7(14)6(13)4(22-8)3-21-25(19,20)23-24(16,17)18/h1-2,4,6-8,13-14H,3H2,(H,19,20)(H2,10,11,15)(H2,16,17,18)/t4-,6-,7-,8-/m1/s1	Nc1ccn([C@@H]2O[C@H](COP(O)(=O)OP(O)(O)=O)[C@@H](O)[C@H]2O)c(=O)n1
C00113[c]	PQQ	C14H3N2O8	-3	Cytoplasm	C00113	PubChem3413	ChEBI:18315	InChI=1/C14H6N2O8/c17-10-4-2-6(14(23)24)15-8(4)7-3(12(19)20)1-5(13(21)22)16-9(7)11(10)18/h1-2,15H,(H,19,20)(H,21,22)(H,23,24)	InChI=1/C14H6N2O8/c17-10-4-2-6(14(23)24)15-8(4)7-3(12(19)20)1-5(13(21)22)16-9(7)11(10)18/h1-2,15H,(H,19,20)(H,21,22)(H,23,24)	OC(=O)c1cc(C(O)=O)c-2c(n1)C(=O)C(=O)c1cc([nH]c-21)C(O)=O
C00114[c]	Choline	C5H15NO	1	Cytoplasm	C00114	PubChem3414	ChEBI:15354	InChI=1/C5H14NO/c1-6(2,3)4-5-7/h7H,4-5H2,1-3H3/q+1	InChI=1/C5H14NO/c1-6(2,3)4-5-7/h7H,4-5H2,1-3H3/q+1	C[N+](C)(C)CCO
C00114[e]	Choline	C5H15NO	1	Extracellular	C00114	PubChem3414	ChEBI:15354	InChI=1/C5H14NO/c1-6(2,3)4-5-7/h7H,4-5H2,1-3H3/q+1	InChI=1/C5H14NO/c1-6(2,3)4-5-7/h7H,4-5H2,1-3H3/q+1	C[N+](C)(C)CCO
C00116[c]	Glycerol	C3H8O3	0	Cytoplasm	C00116	PubChem3416	ChEBI:17754	InChI=1/C3H8O3/c4-1-3(6)2-5/h3-6H,1-2H2	InChI=1/C3H8O3/c4-1-3(6)2-5/h3-6H,1-2H2	OCC(O)CO
C00116[e]	Glycerol	C3H8O3	0	Extracellular	C00116	PubChem3416	ChEBI:17754	InChI=1/C3H8O3/c4-1-3(6)2-5/h3-6H,1-2H2	InChI=1/C3H8O3/c4-1-3(6)2-5/h3-6H,1-2H2	OCC(O)CO
C00117[c]	D-Ribose 5-phosphate	C5H11O8P	0	Cytoplasm	C00117	PubChem3417	ChEBI:17797	InChI=1/C5H11O8P/c6-3-2(1-12-14(9,10)11)13-5(8)4(3)7/h2-8H,1H2,(H2,9,10,11)/t2-,3-,4-,5u/m1/s1	InChI=1/C5H11O8P/c6-3-2(1-12-14(9,10)11)13-5(8)4(3)7/h2-8H,1H2,(H2,9,10,11)/t2-,3-,4-,5u/m1/s1	O[C@H](COP(O)(O)=O)[C@@H](O)[C@@H](O)C=O
C00118[c]	D-Glyceraldehyde 3-phosphate	C3H6O6P	-1	Cytoplasm	C00118	PubChem3418	ChEBI:29052	InChI=1/C3H7O6P/c4-1-3(5)2-9-10(6,7)8/h1,3,5H,2H2,(H2,6,7,8)/t3-/m0/s1	InChI=1/C3H7O6P/c4-1-3(5)2-9-10(6,7)8/h1,3,5H,2H2,(H2,6,7,8)/t3-/m0/s1	[H]C(=O)[C@H](O)COP(O)(O)=O
C00119[c]	5-Phospho-alpha-D-ribose 1-diphosphate	C5H8O14P3	-5	Cytoplasm	C00119	PubChem3419	ChEBI:17111	InChI=1/C5H13O14P3/c6-3-2(1-16-20(8,9)10)17-5(4(3)7)18-22(14,15)19-21(11,12)13/h2-7H,1H2,(H,14,15)(H2,8,9,10)(H2,11,12,13)/t2-,3-,4-,5-/m1/s1	InChI=1/C5H13O14P3/c6-3-2(1-16-20(8,9)10)17-5(4(3)7)18-22(14,15)19-21(11,12)13/h2-7H,1H2,(H,14,15)(H2,8,9,10)(H2,11,12,13)/t2-,3-,4-,5-/m1/s1	O[C@H]1[C@@H](O)[C@H](O[C@@H]1COP(O)(O)=O)OP(O)(=O)OP(O)(O)=O
C00120[c]	Biotin	C10H15N2O3S	0	Cytoplasm	C00120	PubChem3420	ChEBI:15956	InChI=1/C10H16N2O3S/c13-8(14)4-2-1-3-7-9-6(5-16-7)11-10(15)12-9/h6-7,9H,1-5H2,(H,13,14)(H2,11,12,15)/t6-,7-,9-/m0/s1	InChI=1/C10H16N2O3S/c13-8(14)4-2-1-3-7-9-6(5-16-7)11-10(15)12-9/h6-7,9H,1-5H2,(H,13,14)(H2,11,12,15)/t6-,7-,9-/m0/s1	[H][C@]12CS[C@@H](CCCCC(O)=O)[C@@]1([H])NC(=O)N2
C00121[c]	D-Ribose	C5H10O5	0	Cytoplasm	C00121	PubChem3421	ChEBI:47013	InChI=1/C5H10O5/c6-1-2-3(7)4(8)5(9)10-2/h2-9H,1H2/t2-,3-,4-,5u/m1/s1	InChI=1/C5H10O5/c6-1-2-3(7)4(8)5(9)10-2/h2-9H,1H2/t2-,3-,4-,5u/m1/s1	OC[C@H]1OC(O)[C@H](O)[C@@H]1O
C00121[e]	D-Ribose	C5H10O5	0	Extracellular	C00121	PubChem3421	ChEBI:47013	InChI=1/C5H10O5/c6-1-2-3(7)4(8)5(9)10-2/h2-9H,1H2/t2-,3-,4-,5u/m1/s1	InChI=1/C5H10O5/c6-1-2-3(7)4(8)5(9)10-2/h2-9H,1H2/t2-,3-,4-,5u/m1/s1	OC[C@H]1OC(O)[C@H](O)[C@@H]1O
C00122[c]	Fumarate	C4H2O4	-2	Cytoplasm	C00122	PubChem3422	ChEBI:18012	InChI=1/C4H4O4/c5-3(6)1-2-4(7)8/h1-2H,(H,5,6)(H,7,8)/b2-1+	InChI=1/C4H4O4/c5-3(6)1-2-4(7)8/h1-2H,(H,5,6)(H,7,8)/b2-1+	OC(=O)\C=C\C(O)=O
C00122[e]	Fumarate	C4H2O4	-2	Extracellular	C00122	PubChem3422	ChEBI:18012	InChI=1/C4H4O4/c5-3(6)1-2-4(7)8/h1-2H,(H,5,6)(H,7,8)/b2-1+	InChI=1/C4H4O4/c5-3(6)1-2-4(7)8/h1-2H,(H,5,6)(H,7,8)/b2-1+	OC(=O)\C=C\C(O)=O
C00123[c]	L-Leucine	C6H13NO2	0	Cytoplasm	C00123	PubChem3423	ChEBI:15603	InChI=1/C6H13NO2/c1-4(2)3-5(7)6(8)9/h4-5H,3,7H2,1-2H3,(H,8,9)/t5-/m0/s1	InChI=1/C6H13NO2/c1-4(2)3-5(7)6(8)9/h4-5H,3,7H2,1-2H3,(H,8,9)/t5-/m0/s1	CC(C)C[C@H](N)C(O)=O
C00123[e]	L-Leucine	C6H13NO2	0	Extracellular	C00123	PubChem3423	ChEBI:15603	InChI=1/C6H13NO2/c1-4(2)3-5(7)6(8)9/h4-5H,3,7H2,1-2H3,(H,8,9)/t5-/m0/s1	InChI=1/C6H13NO2/c1-4(2)3-5(7)6(8)9/h4-5H,3,7H2,1-2H3,(H,8,9)/t5-/m0/s1	CC(C)C[C@H](N)C(O)=O
C00125[c]	Ferricytochrome c	C42H47N8O8S2R4	4	Cytoplasm	C00125		CHEBI:5038
C00126[c]	Ferrocytochrome c	C42H46N8O8S2R4	2	Cytoplasm	C00126		CHEBI:7840			N[C@@H](CCC(=O)N[C@@H](CSSC[C@H](NC(=O)CC[C@H](N)C(O)=O)C(=O)NCC(O)=O)C(=O)NCC(O)=O)C(O)=O
C00127[c]	Glutathione disulfide	C20H30N6O12S2	-2	Cytoplasm	C00127	PubChem3427	ChEBI:17858	InChI=1/C20H32N6O12S2/c21-9(19(35)36)1-3-13(27)25-11(17(33)23-5-15(29)30)7-39-40-8-12(18(34)24-6-16(31)32)26-14(28)4-2-10(22)20(37)38/h9-12H,1-8,21-22H2,(H,23,33)(H,24,34)(H,25,27)(H,26,28)(H,29,30)(H,31,32)(H,35,36)(H,37,38)/t9-,10-,11-,12-/m0/s1	InChI=1/C20H32N6O12S2/c21-9(19(35)36)1-3-13(27)25-11(17(33)23-5-15(29)30)7-39-40-8-12(18(34)24-6-16(31)32)26-14(28)4-2-10(22)20(37)38/h9-12H,1-8,21-22H2,(H,23,33)(H,24,34)(H,25,27)(H,26,28)(H,29,30)(H,31,32)(H,35,36)(H,37,38)/t9-,10-,11-,12-/m0/s1	N[C@@H](CCC(=O)N[C@@H](CSSC[C@H](NC(=O)CC[C@H](N)C(O)=O)C(=O)NCC(O)=O)C(=O)NCC(O)=O)C(O)=O
C00129[c]	Isopentenyl diphosphate	C5H10O7P2	-2	Cytoplasm	C00129	PubChem3429	ChEBI:16584	InChI=1/C5H12O7P2/c1-5(2)3-4-11-14(9,10)12-13(6,7)8/h1,3-4H2,2H3,(H,9,10)(H2,6,7,8)	InChI=1/C5H12O7P2/c1-5(2)3-4-11-14(9,10)12-13(6,7)8/h1,3-4H2,2H3,(H,9,10)(H2,6,7,8)	CC(=C)CCOP(O)(=O)OP(O)(O)=O
C00130[c]	IMP	C10H12N4O8P	-1	Cytoplasm	C00130	PubChem3430	ChEBI:17202	InChI=1/C10H13N4O8P/c15-6-4(1-21-23(18,19)20)22-10(7(6)16)14-3-13-5-8(14)11-2-12-9(5)17/h2-4,6-7,10,15-16H,1H2,(H,11,12,17)(H2,18,19,20)/t4-,6-,7-,10-/m1/s1	InChI=1/C10H13N4O8P/c15-6-4(1-21-23(18,19)20)22-10(7(6)16)14-3-13-5-8(14)11-2-12-9(5)17/h2-4,6-7,10,15-16H,1H2,(H,11,12,17)(H2,18,19,20)/t4-,6-,7-,10-/m1/s1	O[C@@H]1[C@@H](COP(O)(O)=O)O[C@H]([C@@H]1O)n1cnc2c1nc[nH]c2=O
C00131[c]	dATP	C10H13N5O12P3	-4	Cytoplasm	C00131	PubChem3431	ChEBI:16284	InChI=1/C10H16N5O12P3/c11-9-8-10(13-3-12-9)15(4-14-8)7-1-5(16)6(25-7)2-24-29(20,21)27-30(22,23)26-28(17,18)19/h3-7,16H,1-2H2,(H,20,21)(H,22,23)(H2,11,12,13)(H2,17,18,19)/t5-,6+,7+/m0/s1	InChI=1/C10H16N5O12P3/c11-9-8-10(13-3-12-9)15(4-14-8)7-1-5(16)6(25-7)2-24-29(20,21)27-30(22,23)26-28(17,18)19/h3-7,16H,1-2H2,(H,20,21)(H,22,23)(H2,11,12,13)(H2,17,18,19)/t5-,6+,7+/m0/s1	NC1=NC=NC2=C1N=CN2[C@H]1C[C@H](O)[C@@H](COP(O)(=O)OP(O)(=O)OP(O)(O)=O)O1
C00132[c]	Methanol	CH4O	0	Cytoplasm	C00132	PubChem3432	ChEBI:17790	InChI=1/CH4O/c1-2/h2H,1H3	InChI=1/CH4O/c1-2/h2H,1H3	CO
C00133[c]	D-Alanine	C3H7NO2	0	Cytoplasm	C00133	PubChem3433	ChEBI:15570	InChI=1/C3H7NO2/c1-2(4)3(5)6/h2H,4H2,1H3,(H,5,6)/t2-/m1/s1	InChI=1/C3H7NO2/c1-2(4)3(5)6/h2H,4H2,1H3,(H,5,6)/t2-/m1/s1	C[C@@H](N)C(O)=O
C00133[e]	D-Alanine	C3H7NO2	0	Extracellular	C00133	PubChem3433	ChEBI:15570	InChI=1/C3H7NO2/c1-2(4)3(5)6/h2H,4H2,1H3,(H,5,6)/t2-/m1/s1	InChI=1/C3H7NO2/c1-2(4)3(5)6/h2H,4H2,1H3,(H,5,6)/t2-/m1/s1	C[C@@H](N)C(O)=O
C00134[c]	Putrescine	C4H14N2	2	Cytoplasm	C00134	PubChem3434	ChEBI:17148	InChI=1/C4H12N2/c5-3-1-2-4-6/h1-6H2	InChI=1/C4H12N2/c5-3-1-2-4-6/h1-6H2	NCCCCN
C00134[e]	Putrescine	C4H14N2	3	Extracellular	C00134	PubChem3434	ChEBI:17148	InChI=1/C4H12N2/c5-3-1-2-4-6/h1-6H2	InChI=1/C4H12N2/c5-3-1-2-4-6/h1-6H2	NCCCCN
C00135[c]	L-Histidine	C6H9N3O2	0	Cytoplasm	C00135	PubChem3435	ChEBI:15971	InChI=1/C6H9N3O2/c7-5(6(10)11)1-4-2-8-3-9-4/h2-3,5H,1,7H2,(H,8,9)(H,10,11)/t5-/m0/s1	InChI=1/C6H9N3O2/c7-5(6(10)11)1-4-2-8-3-9-4/h2-3,5H,1,7H2,(H,8,9)(H,10,11)/t5-/m0/s1	N[C@@H](Cc1c[nH]cn1)C(O)=O
C00135[e]	L-Histidine	C6H9N3O2	0	Extracellular	C00135	PubChem3435	ChEBI:15971	InChI=1/C6H9N3O2/c7-5(6(10)11)1-4-2-8-3-9-4/h2-3,5H,1,7H2,(H,8,9)(H,10,11)/t5-/m0/s1	InChI=1/C6H9N3O2/c7-5(6(10)11)1-4-2-8-3-9-4/h2-3,5H,1,7H2,(H,8,9)(H,10,11)/t5-/m0/s1	N[C@@H](Cc1c[nH]cn1)C(O)=O
C00136[c]	Butanoyl-CoA	C25H39N7O17P3S	-3	Cytoplasm	C00136	PubChem3436	ChEBI:15517	InChI=1/C25H42N7O17P3S/c1-4-5-16(34)53-9-8-27-15(33)6-7-28-23(37)20(36)25(2,3)11-46-52(43,44)49-51(41,42)45-10-14-19(48-50(38,39)40)18(35)24(47-14)32-13-31-17-21(26)29-12-30-22(17)32/h12-14,18-20,24,35-36H,4-11H2,1-3H3,(H,27,33)(H,28,37)(H,41,42)(H,43,44)(H2,26,29,30)(H2,38,39,40)/t14-,18-,19-,20?,24-/m1/s1	InChI=1/C25H42N7O17P3S/c1-4-5-16(34)53-9-8-27-15(33)6-7-28-23(37)20(36)25(2,3)11-46-52(43,44)49-51(41,42)45-10-14-19(48-50(38,39)40)18(35)24(47-14)32-13-31-17-21(26)29-12-30-22(17)32/h12-14,18-20,24,35-36H,4-11H2,1-3H3,(H,27,33)(H,28,37)(H,41,42)(H,43,44)(H2,26,29,30)(H2,38,39,40)/t14-,18-,19-,20?,24-/m1/s1	CCCC(=O)SCCNC(=O)CCNC(=O)[C@H](O)C(C)(C)COP(O)(=O)OP(O)(=O)OC[C@H]1O[C@H]([C@H](O)[C@@H]1OP(O)(O)=O)n1cnc2c(N)ncnc12
C00137[c]	myo-Inositol	C6H12O6	0	Cytoplasm	C00137	PubChem3437	ChEBI:17268	InChI=1/C6H12O6/c7-1-2(8)4(10)6(12)5(11)3(1)9/h1-12H/t1-,2-,3-,4+,5-,6-	InChI=1/C6H12O6/c7-1-2(8)4(10)6(12)5(11)3(1)9/h1-12H/t1-,2-,3-,4+,5-,6-	O[C@H]1[C@H](O)[C@@H](O)[C@H](O)[C@H](O)[C@@H]1O
C00137[e]	myo-Inositol	C6H12O6	0	Extracellular	C00137	PubChem3437	ChEBI:17268	InChI=1/C6H12O6/c7-1-2(8)4(10)6(12)5(11)3(1)9/h1-12H/t1-,2-,3-,4+,5-,6-	InChI=1/C6H12O6/c7-1-2(8)4(10)6(12)5(11)3(1)9/h1-12H/t1-,2-,3-,4+,5-,6-	O[C@H]1[C@H](O)[C@@H](O)[C@H](O)[C@H](O)[C@@H]1O
C00140[c]	N-Acetyl-D-glucosamine	C8H15NO6	0	Cytoplasm	C00140	PubChem3440	ChEBI:506227	InChI=1/C8H15NO6/c1-3(11)9-5-7(13)6(12)4(2-10)15-8(5)14/h4-8,10,12-14H,2H2,1H3,(H,9,11)/t4-,5-,6-,7-,8u/m1/s1	InChI=1/C8H15NO6/c1-3(11)9-5-7(13)6(12)4(2-10)15-8(5)14/h4-8,10,12-14H,2H2,1H3,(H,9,11)/t4-,5-,6-,7-,8u/m1/s1	CC(=O)N[C@H]1C(O)O[C@H](CO)[C@@H](O)[C@@H]1O
C00141[c]	3-Methyl-2-oxobutanoic acid	C5H7O3	-1	Cytoplasm	C00141	PubChem3441	ChEBI:11851	InChI=1/C5H8O3/c1-3(2)4(6)5(7)8/h3H,1-2H3,(H,7,8)	InChI=1/C5H8O3/c1-3(2)4(6)5(7)8/h3H,1-2H3,(H,7,8)	CC(C)C(=O)C([O-])=O
C00143[c]	5,10-Methylenetetrahydrofolate	C20H21N7O6	-2	Cytoplasm	C00143	PubChem3443	ChEBI:1989	InChI=1/C20H23N7O6/c21-20-24-16-15(18(31)25-20)27-9-26(8-12(27)7-22-16)11-3-1-10(2-4-11)17(30)23-13(19(32)33)5-6-14(28)29/h1-4,12-13H,5-9H2,(H,23,30)(H,28,29)(H,32,33)(H4,21,22,24,25,31)/t12-,13?/m1/s1	InChI=1/C20H23N7O6/c21-20-24-16-15(18(31)25-20)27-9-26(8-12(27)7-22-16)11-3-1-10(2-4-11)17(30)23-13(19(32)33)5-6-14(28)29/h1-4,12-13H,5-9H2,(H,23,30)(H,28,29)(H,32,33)(H4,21,22,24,25,31)/t12-,13?/m1/s1	10-methylenetetrahydrofolic acid
C00144[c]	GMP	C10H13N5O8P	-1	Cytoplasm	C00144	PubChem3444	ChEBI:17345	InChI=1/C10H14N5O8P/c11-10-13-7-4(8(18)14-10)12-2-15(7)9-6(17)5(16)3(23-9)1-22-24(19,20)21/h2-3,5-6,9,16-17H,1H2,(H2,19,20,21)(H3,11,13,14,18)/t3-,5-,6-,9-/m1/s1	InChI=1/C10H14N5O8P/c11-10-13-7-4(8(18)14-10)12-2-15(7)9-6(17)5(16)3(23-9)1-22-24(19,20)21/h2-3,5-6,9,16-17H,1H2,(H2,19,20,21)(H3,11,13,14,18)/t3-,5-,6-,9-/m1/s1	Nc1nc2n(cnc2c(=O)[nH]1)[C@@H]1O[C@H](COP(O)(O)=O)[C@@H](O)[C@H]1O
C00146[c]	Phenol	C6H6O	1	Cytoplasm	C00146	PubChem3446	ChEBI:15882	InChI=1/C6H6O/c7-6-4-2-1-3-5-6/h1-5,7H	InChI=1/C6H6O/c7-6-4-2-1-3-5-6/h1-5,7H	Oc1ccccc1
C00146[e]	Phenol	C6H6O	1	Extracellular	C00146	PubChem3446	ChEBI:15882	InChI=1/C6H6O/c7-6-4-2-1-3-5-6/h1-5,7H	InChI=1/C6H6O/c7-6-4-2-1-3-5-6/h1-5,7H	Oc1ccccc1
C00147[c]	Adenine	C5H5N5	0	Cytoplasm	C00147	PubChem3447	ChEBI:16708	InChI=1/C5H5N5/c6-4-3-5(9-1-7-3)10-2-8-4/h1-2H,(H3,6,7,8,9,10)	InChI=1/C5H5N5/c6-4-3-5(9-1-7-3)10-2-8-4/h1-2H,(H3,6,7,8,9,10)	Nc1ncnc2[nH]cnc12
C00148[c]	L-Proline	C5H8NO2	-1	Cytoplasm	C00148	PubChem3448	ChEBI:17203	InChI=1/C5H9NO2/c7-5(8)4-2-1-3-6-4/h4,6H,1-3H2,(H,7,8)/t4-/m0/s1	InChI=1/C5H9NO2/c7-5(8)4-2-1-3-6-4/h4,6H,1-3H2,(H,7,8)/t4-/m0/s1	OC(=O)[C@@H]1CCCN1
C00148[e]	L-Proline	C5H8NO2	-1	Extracellular	C00148	PubChem3448	ChEBI:17203	InChI=1/C5H9NO2/c7-5(8)4-2-1-3-6-4/h4,6H,1-3H2,(H,7,8)/t4-/m0/s1	InChI=1/C5H9NO2/c7-5(8)4-2-1-3-6-4/h4,6H,1-3H2,(H,7,8)/t4-/m0/s1	OC(=O)[C@@H]1CCCN1
C00149[c]	(S)-Malate	C4H4O5	-2	Cytoplasm	C00149	PubChem3449	ChEBI:30797	InChI=1/C4H6O5/c5-2(4(8)9)1-3(6)7/h2,5H,1H2,(H,6,7)(H,8,9)/t2-/m0/s1	InChI=1/C4H6O5/c5-2(4(8)9)1-3(6)7/h2,5H,1H2,(H,6,7)(H,8,9)/t2-/m0/s1	O[C@@H](CC(O)=O)C(O)=O
C00149[e]	(S)-Malate	C4H4O5	-2	Extracellular	C00149	PubChem3449	ChEBI:30797	InChI=1/C4H6O5/c5-2(4(8)9)1-3(6)7/h2,5H,1H2,(H,6,7)(H,8,9)/t2-/m0/s1	InChI=1/C4H6O5/c5-2(4(8)9)1-3(6)7/h2,5H,1H2,(H,6,7)(H,8,9)/t2-/m0/s1	O[C@@H](CC(O)=O)C(O)=O
C00152[c]	L-Asparagine	C4H8N2O3	0	Cytoplasm	C00152	PubChem3452	ChEBI:17196	InChI=1/C4H8N2O3/c5-2(4(8)9)1-3(6)7/h2H,1,5H2,(H2,6,7)(H,8,9)/t2-/m0/s1	InChI=1/C4H8N2O3/c5-2(4(8)9)1-3(6)7/h2H,1,5H2,(H2,6,7)(H,8,9)/t2-/m0/s1	N[C@@H](CC(N)=O)C(O)=O
C00152[e]	L-Asparagine	C4H8N2O3	0	Extracellular	C00152	PubChem3452	ChEBI:17196	InChI=1/C4H8N2O3/c5-2(4(8)9)1-3(6)7/h2H,1,5H2,(H2,6,7)(H,8,9)/t2-/m0/s1	InChI=1/C4H8N2O3/c5-2(4(8)9)1-3(6)7/h2H,1,5H2,(H2,6,7)(H,8,9)/t2-/m0/s1	N[C@@H](CC(N)=O)C(O)=O
C00153[c]	Nicotinamide	C6H6N2O	0	Cytoplasm	C00153	PubChem3453	ChEBI:17154	InChI=1/C6H6N2O/c7-6(9)5-2-1-3-8-4-5/h1-4H,(H2,7,9)	InChI=1/C6H6N2O/c7-6(9)5-2-1-3-8-4-5/h1-4H,(H2,7,9)	NC(=O)c1cccnc1
C00154[c]	Palmitoyl-CoA	C37H63N7O17P3S	-3	Cytoplasm	C00154	PubChem3454	ChEBI:15525	InChI=1/C37H66N7O17P3S/c1-4-5-6-7-8-9-10-11-12-13-14-15-16-17-28(46)65-21-20-39-27(45)18-19-40-35(49)32(48)37(2,3)23-58-64(55,56)61-63(53,54)57-22-26-31(60-62(50,51)52)30(47)36(59-26)44-25-43-29-33(38)41-24-42-34(29)44/h24-26,30-32,36,47-48H,4-23H2,1-3H3,(H,39,45)(H,40,49)(H,53,54)(H,55,56)(H2,38,41,42)(H2,50,51,52)/t26-,30-,31-,32?,36-/m1/s1	InChI=1/C37H66N7O17P3S/c1-4-5-6-7-8-9-10-11-12-13-14-15-16-17-28(46)65-21-20-39-27(45)18-19-40-35(49)32(48)37(2,3)23-58-64(55,56)61-63(53,54)57-22-26-31(60-62(50,51)52)30(47)36(59-26)44-25-43-29-33(38)41-24-42-34(29)44/h24-26,30-32,36,47-48H,4-23H2,1-3H3,(H,39,45)(H,40,49)(H,53,54)(H,55,56)(H2,38,41,42)(H2,50,51,52)/t26-,30-,31-,32?,36-/m1/s1	[C@@H]1(N2C3=C(C(=NC=N3)N)N=C2)O[C@H](COP(OP(OCC(C)([C@H](C(NCCC(NCCSC(CCCCCCCCCCCCCCC)=O)=O)=O)O)C)(=O)O)(=O)O)[C@H]([C@H]1O)OP(O)(O)=O
C00155[c]	L-Homocysteine	C4H9NO2S	0	Cytoplasm	C00155	PubChem3455	ChEBI:17588	InChI=1/C4H9NO2S/c5-3(1-2-8)4(6)7/h3,8H,1-2,5H2,(H,6,7)/t3-/m0/s1	InChI=1/C4H9NO2S/c5-3(1-2-8)4(6)7/h3,8H,1-2,5H2,(H,6,7)/t3-/m0/s1	N[C@@H](CCS)C(O)=O
C00156[c]	4-Hydroxybenzoate	C7H5O3	-1	Cytoplasm	C00156	PubChem3456	ChEBI:30763	InChI=1/C7H6O3/c8-6-3-1-5(2-4-6)7(9)10/h1-4,8H,(H,9,10)	InChI=1/C7H6O3/c8-6-3-1-5(2-4-6)7(9)10/h1-4,8H,(H,9,10)	OC(=O)c1ccc(O)cc1
C00156[e]	4-Hydroxybenzoate	C7H5O3	-1	Extracellular	C00156	PubChem3456	ChEBI:30763	InChI=1/C7H6O3/c8-6-3-1-5(2-4-6)7(9)10/h1-4,8H,(H,9,10)	InChI=1/C7H6O3/c8-6-3-1-5(2-4-6)7(9)10/h1-4,8H,(H,9,10)	OC(=O)c1ccc(O)cc1
C00158[c]	Citrate	C6H5O7	-3	Cytoplasm	C00158	PubChem3458	ChEBI:30769	InChI=1/C6H8O7/c7-3(8)1-6(13,5(11)12)2-4(9)10/h13H,1-2H2,(H,7,8)(H,9,10)(H,11,12)	InChI=1/C6H8O7/c7-3(8)1-6(13,5(11)12)2-4(9)10/h13H,1-2H2,(H,7,8)(H,9,10)(H,11,12)	OC(=O)CC(O)(CC(O)=O)C(O)=O
C00158[e]	Citrate	C6H5O7	-3	Extracellular	C00158	PubChem3458	ChEBI:30769	InChI=1/C6H8O7/c7-3(8)1-6(13,5(11)12)2-4(9)10/h13H,1-2H2,(H,7,8)(H,9,10)(H,11,12)	InChI=1/C6H8O7/c7-3(8)1-6(13,5(11)12)2-4(9)10/h13H,1-2H2,(H,7,8)(H,9,10)(H,11,12)	OC(=O)CC(O)(CC(O)=O)C(O)=O
C00160[c]	Glycolate	C2H3O3	-1	Cytoplasm	C00160	PubChem3460	ChEBI:17497	InChI=1/C2H4O3/c3-1-2(4)5/h3H,1H2,(H,4,5)	InChI=1/C2H4O3/c3-1-2(4)5/h3H,1H2,(H,4,5)	OCC(O)=O
C00160[e]	Glycolate	C2H3O3	-1	Extracellular	C00160	PubChem3460	ChEBI:17497	InChI=1/C2H4O3/c3-1-2(4)5/h3H,1H2,(H,4,5)	InChI=1/C2H4O3/c3-1-2(4)5/h3H,1H2,(H,4,5)	OCC(O)=O
C00162[c]	Fatty acids	CH2OSR2	1	Cytoplasm	C00162	PubChem3462	ChEBI:35366			OC([*])=O
C00163[c]	Propanoate	C3H6O2	0	Cytoplasm	C00163	PubChem3463	ChEBI:30768	InChI=1/C3H6O2/c1-2-3(4)5/h2H2,1H3,(H,4,5)	InChI=1/C3H6O2/c1-2-3(4)5/h2H2,1H3,(H,4,5)	CCC(O)=O
C00163[e]	Propanoate	C3H6O2	0	Extracellular	C00163	PubChem3463	ChEBI:30768	InChI=1/C3H6O2/c1-2-3(4)5/h2H2,1H3,(H,4,5)	InChI=1/C3H6O2/c1-2-3(4)5/h2H2,1H3,(H,4,5)	CCC(O)=O
C00164[c]	Acetoacetate	C4H5O3	-1	Cytoplasm	C00164	PubChem3464	ChEBI:13705	InChI=1/C4H6O3/c1-3(5)2-4(6)7/h2H2,1H3,(H,6,7)	InChI=1/C4H6O3/c1-3(5)2-4(6)7/h2H2,1H3,(H,6,7)	CC(=O)CC([O-])=O
C00164[e]	Acetoacetate	C4H5O3	-1	Extracellular	C00164	PubChem3464	ChEBI:13705	InChI=1/C4H6O3/c1-3(5)2-4(6)7/h2H2,1H3,(H,6,7)	InChI=1/C4H6O3/c1-3(5)2-4(6)7/h2H2,1H3,(H,6,7)	CC(=O)CC([O-])=O
C00166[c]	Phenylpyruvate	C9H7O3	-1	Cytoplasm	C00166	PubChem3466	ChEBI:30851	InChI=1/C9H8O3/c10-8(9(11)12)6-7-4-2-1-3-5-7/h1-5H,6H2,(H,11,12)	InChI=1/C9H8O3/c10-8(9(11)12)6-7-4-2-1-3-5-7/h1-5H,6H2,(H,11,12)	OC(=O)C(=O)Cc1ccccc1
C00167[c]	UDP-glucuronate	C15H22N2O18P2	2	Cytoplasm	C00167	PubChem3467	ChEBI:17200	InChI=1/C15H22N2O18P2/c18-5-1-2-17(15(26)16-5)12-9(22)6(19)4(32-12)3-31-36(27,28)35-37(29,30)34-14-10(23)7(20)8(21)11(33-14)13(24)25/h1-2,4,6-12,14,19-23H,3H2,(H,24,25)(H,27,28)(H,29,30)(H,16,18,26)/t4-,6-,7+,8+,9-,10-,11+,12-,14-/m1/s1	InChI=1/C15H22N2O18P2/c18-5-1-2-17(15(26)16-5)12-9(22)6(19)4(32-12)3-31-36(27,28)35-37(29,30)34-14-10(23)7(20)8(21)11(33-14)13(24)25/h1-2,4,6-12,14,19-23H,3H2,(H,24,25)(H,27,28)(H,29,30)(H,16,18,26)/t4-,6-,7+,8+,9-,10-,11+,12-,14-/m1/s1	O[C@@H]1[C@@H](COP(O)(=O)OP(O)(=O)O[C@H]2O[C@@H]([C@@H](O)[C@H](O)[C@H]2O)C(O)=O)O[C@H]([C@@H]1O)n1ccc(=O)[nH]c1=O
C00168[c]	Hydroxypyruvate	C3H3O4	-1	Cytoplasm	C00168	PubChem3468	ChEBI:30841	InChI=1/C3H4O4/c4-1-2(5)3(6)7/h4H,1H2,(H,6,7)	InChI=1/C3H4O4/c4-1-2(5)3(6)7/h4H,1H2,(H,6,7)	OCC(=O)C(O)=O
C00169[c]	Carbamoyl phosphate	CH3NO5P	-1	Cytoplasm	C00169	PubChem3469	ChEBI:17672	InChI=1/CH4NO5P/c2-1(3)7-8(4,5)6/h(H2,2,3)(H2,4,5,6)	InChI=1/CH4NO5P/c2-1(3)7-8(4,5)6/h(H2,2,3)(H2,4,5,6)	NC(=O)OP(O)(O)=O
C00170[c]	5-Methylthioadenosine	C11H15N5O3S	0	Cytoplasm	C00170	PubChem3470	ChEBI:17509	InChI=1/C11H15N5O3S/c1-20-2-5-7(17)8(18)11(19-5)16-4-15-6-9(12)13-3-14-10(6)16/h3-5,7-8,11,17-18H,2H2,1H3,(H2,12,13,14)/t5-,7-,8-,11-/m1/s1	InChI=1/C11H15N5O3S/c1-20-2-5-7(17)8(18)11(19-5)16-4-15-6-9(12)13-3-14-10(6)16/h3-5,7-8,11,17-18H,2H2,1H3,(H2,12,13,14)/t5-,7-,8-,11-/m1/s1	CSC[C@H]1O[C@H]([C@H](O)[C@@H]1O)n1cnc2c(N)ncnc12
C00173[c]	Acyl-[acyl-carrier protein]	C3H4OSR2	12	Cytoplasm	C00173	PubChem3473	ChEBI:16018
C00177[c]	Cyanide	CN	-1	Cytoplasm	C00177	PubChem3477	ChEBI:17514	InChI=1/CN/c1-2/q-1	InChI=1/CN/c1-2/q-1	[C-]#N
C00178[c]	Thymine	C5H6N2O2	0	Cytoplasm	C00178	PubChem3478	ChEBI:17821	InChI=1/C5H6N2O2/c1-3-2-6-5(9)7-4(3)8/h2H,1H3,(H2,6,7,8,9)	InChI=1/C5H6N2O2/c1-3-2-6-5(9)7-4(3)8/h2H,1H3,(H2,6,7,8,9)	Cc1c[nH]c(=O)[nH]c1=O
C00180[c]	Benzoate	C7H5O2	-1	Cytoplasm	C00180	PubChem3480	ChEBI:30746	InChI=1/C7H6O2/c8-7(9)6-4-2-1-3-5-6/h1-5H,(H,8,9)	InChI=1/C7H6O2/c8-7(9)6-4-2-1-3-5-6/h1-5H,(H,8,9)	OC(=O)c1ccccc1
C00180[e]	Benzoate	C7H5O2	-1	Extracellular	C00180	PubChem3480	ChEBI:30746	InChI=1/C7H6O2/c8-7(9)6-4-2-1-3-5-6/h1-5H,(H,8,9)	InChI=1/C7H6O2/c8-7(9)6-4-2-1-3-5-6/h1-5H,(H,8,9)	OC(=O)c1ccccc1
C00181[c]	D-Xylose	C5H10O5	0	Cytoplasm	C00181	PubChem3481	ChEBI:15936	InChI=1/C5H10O5/c6-2-1-10-5(9)4(8)3(2)7/h2-9H,1H2/t2-,3+,4-,5u/m1/s1	InChI=1/C5H10O5/c6-2-1-10-5(9)4(8)3(2)7/h2-9H,1H2/t2-,3+,4-,5u/m1/s1	OC[C@@H](O)[C@H](O)[C@@H](O)C=O
C00181[e]	D-Xylose	C5H10O5	0	Extracellular	C00181	PubChem3481	ChEBI:15936	InChI=1/C5H10O5/c6-2-1-10-5(9)4(8)3(2)7/h2-9H,1H2/t2-,3+,4-,5u/m1/s1	InChI=1/C5H10O5/c6-2-1-10-5(9)4(8)3(2)7/h2-9H,1H2/t2-,3+,4-,5u/m1/s1	OC[C@@H](O)[C@H](O)[C@@H](O)C=O
C00183[c]	L-Valine	C5H11NO2	0	Cytoplasm	C00183	PubChem3483	ChEBI:16414	InChI=1/C5H11NO2/c1-3(2)4(6)5(7)8/h3-4H,6H2,1-2H3,(H,7,8)/t4-/m0/s1	InChI=1/C5H11NO2/c1-3(2)4(6)5(7)8/h3-4H,6H2,1-2H3,(H,7,8)/t4-/m0/s1	CC(C)[C@H](N)C(O)=O
C00183[e]	L-Valine	C5H11NO2	0	Extracellular	C00183	PubChem3483	ChEBI:16414	InChI=1/C5H11NO2/c1-3(2)4(6)5(7)8/h3-4H,6H2,1-2H3,(H,7,8)/t4-/m0/s1	InChI=1/C5H11NO2/c1-3(2)4(6)5(7)8/h3-4H,6H2,1-2H3,(H,7,8)/t4-/m0/s1	CC(C)[C@H](N)C(O)=O
C00184[c]	Glycerone	C3H6O3	1	Cytoplasm	C00184	PubChem3484	ChEBI:16016	InChI=1/C3H6O3/c4-1-3(6)2-5/h4-5H,1-2H2	InChI=1/C3H6O3/c4-1-3(6)2-5/h4-5H,1-2H2	C(CO)(CO)=O
C00186[c]	(S)-Lactate	C3H5O3	-1	Cytoplasm	C00186	PubChem3486	ChEBI:422	InChI=1/C3H6O3/c1-2(4)3(5)6/h2,4H,1H3,(H,5,6)/t2-/m0/s1	InChI=1/C3H6O3/c1-2(4)3(5)6/h2,4H,1H3,(H,5,6)/t2-/m0/s1	C[C@H](O)C(O)=O
C00186[e]	(S)-Lactate	C3H5O3	-1	Extracellular	C00186	PubChem3486	ChEBI:422	InChI=1/C3H6O3/c1-2(4)3(5)6/h2,4H,1H3,(H,5,6)/t2-/m0/s1	InChI=1/C3H6O3/c1-2(4)3(5)6/h2,4H,1H3,(H,5,6)/t2-/m0/s1	C[C@H](O)C(O)=O
C00188[c]	L-Threonine	C4H9NO3	0	Cytoplasm	C00188	PubChem3488	ChEBI:16857	InChI=1/C4H9NO3/c1-2(6)3(5)4(7)8/h2-3,6H,5H2,1H3,(H,7,8)/t2-,3+/m1/s1	InChI=1/C4H9NO3/c1-2(6)3(5)4(7)8/h2-3,6H,5H2,1H3,(H,7,8)/t2-,3+/m1/s1	C[C@@H](O)[C@H](N)C(O)=O
C00188[e]	L-Threonine	C4H9NO3	0	Extracellular	C00188	PubChem3488	ChEBI:16857	InChI=1/C4H9NO3/c1-2(6)3(5)4(7)8/h2-3,6H,5H2,1H3,(H,7,8)/t2-,3+/m1/s1	InChI=1/C4H9NO3/c1-2(6)3(5)4(7)8/h2-3,6H,5H2,1H3,(H,7,8)/t2-,3+/m1/s1	C[C@@H](O)[C@H](N)C(O)=O
C00189[c]	Ethanolamine	C2H8NO	1	Cytoplasm	C00189	PubChem3489	ChEBI:16000	InChI=1/C2H7NO/c3-1-2-4/h4H,1-3H2	InChI=1/C2H7NO/c3-1-2-4/h4H,1-3H2	NCCO
C00189[e]	Ethanolamine	C2H8NO	1	Extracellular	C00189	PubChem3489	ChEBI:16000	InChI=1/C2H7NO/c3-1-2-4/h4H,1-3H2	InChI=1/C2H7NO/c3-1-2-4/h4H,1-3H2	NCCO
C00194[c]	Cobamide coenzyme	C72H101CoN18O17P	1	Cytoplasm	C00194	PubChem3494	ChEBI:18408	InChI=1/C62H90N13O14P.C10H12N5O3.Co/c1-29-20-39-40(21-30(29)2)75(28-70-39)57-52(84)53(41(27-76)87-57)89-90(85,86)88-31(3)26-69-49(83)18-19-59(8)37(22-46(66)80)56-62(11)61(10,25-48(68)82)36(14-17-45(65)79)51(74-62)33(5)55-60(9,24-47(67)81)34(12-15-43(63)77)38(71-55)23-42-58(6,7)35(13-16-44(64)78)50(72-42)32(4)54(59)73-56;1-4-6(16)7(17)10(18-4)15-3-14-5-8(11)12-2-13-9(5)15;/h20-21,23,28,31,34-37,41…	InChI=1/C62H90N13O14P.C10H12N5O3.Co/c1-29-20-39-40(21-30(29)2)75(28-70-39)57-52(84)53(41(27-76)87-57)89-90(85,86)88-31(3)26-69-49(83)18-19-59(8)37(22-46(66)80)56-62(11)61(10,25-48(68)82)36(14-17-45(65)79)51(74-62)33(5)55-60(9,24-47(67)81)34(12-15-43(63)77)38(71-55)23-42-58(6,7)35(13-16-44(64)78)50(72-42)32(4)54(59)73-56;1-4-6(16)7(17)10(18-4)15-3-14-5-8(11)12-2-13-9(5)15;/h20-21,23,28,31,34-37,41…	[H][C@]12[C@H](CC(N)=O)[C@@]3(C)CCC(=O)NC[C@@H](C)OP([O-])(=O)O[C@@H]4[C@@H](CO)O[C@@H]([C@@H]4O)n4c[n+](c5cc(C)c(C)cc45)[Co-3]456(C[C@H]7O[C@H]([C@H](O)[C@@H]7O)n7cnc8c(N)ncnc78)N1C3=C(C)C1=[N+]4C(=CC3=[N+]5C(=C(C)C4=[N+]6[C@]2(C)[C@@](C)(CC(N)=O)[C@@H]4CCC(N)=O)[C@@](C)(CC(N)=O)[C@@H]3CCC(N)=O)C(C)(C)[C@@H]1CCC(N)=O
C00195[c]	N-Acylsphingosine	C19H36NO3R	0	Cytoplasm	C00195	PubChem3495	ChEBI:17761			O[C@H]([*])[C@H](C[*])NC([*])=O
C00197[c]	3-Phospho-D-glycerate	C3H4O7P	-3	Cytoplasm	C00197		CHEBI:1657	InChI=1/C3H7O7P/c4-2(3(5)6)1-10-11(7,8)9/h2,4H,1H2,(H,5,6)(H2,7,8,9)/t2-/m1/s1	InChI=1/C3H7O7P/c4-2(3(5)6)1-10-11(7,8)9/h2,4H,1H2,(H,5,6)(H2,7,8,9)/t2-/m1/s1	O[C@H](COP(O)(O)=O)C(O)=O
C00199[c]	D-Ribulose 5-phosphate	C5H10O8P	-1	Cytoplasm	C00199	PubChem3499	ChEBI:17363	InChI=1/C5H11O8P/c6-1-3(7)5(9)4(8)2-13-14(10,11)12/h4-6,8-9H,1-2H2,(H2,10,11,12)/t4-,5+/m1/s1	InChI=1/C5H11O8P/c6-1-3(7)5(9)4(8)2-13-14(10,11)12/h4-6,8-9H,1-2H2,(H2,10,11,12)/t4-,5+/m1/s1	OCC(=O)[C@H](O)[C@H](O)COP(O)(O)=O
C00203[c]	UDP-N-acetyl-D-galactosamine	C17H25N3O17P2	-2	Cytoplasm	C00203	PubChem3503	ChEBI:16650	InChI=1/C17H27N3O17P2/c1-6(22)18-10-13(26)11(24)7(4-21)35-16(10)36-39(31,32)37-38(29,30)33-5-8-12(25)14(27)15(34-8)20-3-2-9(23)19-17(20)28/h2-3,7-8,10-16,21,24-27H,4-5H2,1H3,(H,18,22)(H,29,30)(H,31,32)(H,19,23,28)/t7-,8-,10-,11+,12-,13-,14-,15?,16-/m1/s1	InChI=1/C17H27N3O17P2/c1-6(22)18-10-13(26)11(24)7(4-21)35-16(10)36-39(31,32)37-38(29,30)33-5-8-12(25)14(27)15(34-8)20-3-2-9(23)19-17(20)28/h2-3,7-8,10-16,21,24-27H,4-5H2,1H3,(H,18,22)(H,29,30)(H,31,32)(H,19,23,28)/t7-,8-,10-,11+,12-,13-,14-,15?,16-/m1/s1	CC(=O)N[C@@H]1[C@@H](O)[C@@H](O)[C@@H](CO)OC1OP(O)(=O)OP(O)(=O)OC[C@H]1O[C@H]([C@H](O)[C@@H]1O)n1ccc(=O)[nH]c1=O
C00206[c]	dADP	C10H13N5O9P2	-2	Cytoplasm	C00206	PubChem3506	ChEBI:16174	InChI=1/C10H15N5O9P2/c11-9-8-10(13-3-12-9)15(4-14-8)7-1-5(16)6(23-7)2-22-26(20,21)24-25(17,18)19/h3-7,16H,1-2H2,(H,20,21)(H2,11,12,13)(H2,17,18,19)/t5-,6+,7+/m0/s1	InChI=1/C10H15N5O9P2/c11-9-8-10(13-3-12-9)15(4-14-8)7-1-5(16)6(23-7)2-22-26(20,21)24-25(17,18)19/h3-7,16H,1-2H2,(H,20,21)(H2,11,12,13)(H2,17,18,19)/t5-,6+,7+/m0/s1	Nc1ncnc2n(cnc12)[C@H]1C[C@H](O)[C@@H](COP(O)(=O)OP(O)(O)=O)O1
C00207[c]	Acetone	C3H6O	0	Cytoplasm	C00207	PubChem3507	ChEBI:15347	InChI=1/C3H6O/c1-3(2)4/h1-2H3	InChI=1/C3H6O/c1-3(2)4/h1-2H3	CC(C)=O
C00212[c]	Adenosine	C10H13N5O4	0	Cytoplasm	C00212	PubChem3512	ChEBI:16335	InChI=1/C10H13N5O4/c11-8-5-9(13-2-12-8)15(3-14-5)10-7(18)6(17)4(1-16)19-10/h2-4,6-7,10,16-18H,1H2,(H2,11,12,13)/t4-,6-,7-,10-/m1/s1	InChI=1/C10H13N5O4/c11-8-5-9(13-2-12-8)15(3-14-5)10-7(18)6(17)4(1-16)19-10/h2-4,6-7,10,16-18H,1H2,(H2,11,12,13)/t4-,6-,7-,10-/m1/s1	Nc1ncnc2n(cnc12)[C@@H]1O[C@H](CO)[C@@H](O)[C@H]1O
C00212[e]	Adenosine	C10H13N5O4	0	Extracellular	C00212	PubChem3512	ChEBI:16335	InChI=1/C10H13N5O4/c11-8-5-9(13-2-12-8)15(3-14-5)10-7(18)6(17)4(1-16)19-10/h2-4,6-7,10,16-18H,1H2,(H2,11,12,13)/t4-,6-,7-,10-/m1/s1	InChI=1/C10H13N5O4/c11-8-5-9(13-2-12-8)15(3-14-5)10-7(18)6(17)4(1-16)19-10/h2-4,6-7,10,16-18H,1H2,(H2,11,12,13)/t4-,6-,7-,10-/m1/s1	Nc1ncnc2n(cnc12)[C@@H]1O[C@H](CO)[C@@H](O)[C@H]1O
C00214[c]	Thymidine	C10H14N2O5	0	Cytoplasm	C00214	PubChem3514	ChEBI:17748	InChI=1/C10H14N2O5/c1-5-3-12(10(16)11-9(5)15)8-2-6(14)7(4-13)17-8/h3,6-8,13-14H,2,4H2,1H3,(H,11,15,16)/t6-,7+,8+/m0/s1	InChI=1/C10H14N2O5/c1-5-3-12(10(16)11-9(5)15)8-2-6(14)7(4-13)17-8/h3,6-8,13-14H,2,4H2,1H3,(H,11,15,16)/t6-,7+,8+/m0/s1	Cc1cn([C@H]2C[C@H](O)[C@@H](CO)O2)c(=O)[nH]c1=O
C00214[e]	Thymidine	C10H14N2O5	0	Extracellular	C00214	PubChem3514	ChEBI:17748	InChI=1/C10H14N2O5/c1-5-3-12(10(16)11-9(5)15)8-2-6(14)7(4-13)17-8/h3,6-8,13-14H,2,4H2,1H3,(H,11,15,16)/t6-,7+,8+/m0/s1	InChI=1/C10H14N2O5/c1-5-3-12(10(16)11-9(5)15)8-2-6(14)7(4-13)17-8/h3,6-8,13-14H,2,4H2,1H3,(H,11,15,16)/t6-,7+,8+/m0/s1	Cc1cn([C@H]2C[C@H](O)[C@@H](CO)O2)c(=O)[nH]c1=O
C00217[c]	D-Glutamate	C5H8NO4	-1	Cytoplasm	C00217	PubChem3517	ChEBI:15966	InChI=1/C5H9NO4/c6-3(5(9)10)1-2-4(7)8/h3H,1-2,6H2,(H,7,8)(H,9,10)/t3-/m1/s1	InChI=1/C5H9NO4/c6-3(5(9)10)1-2-4(7)8/h3H,1-2,6H2,(H,7,8)(H,9,10)/t3-/m1/s1	N[C@H](CCC(O)=O)C(O)=O
C00217[e]	D-Glutamate	C5H8NO4	-1	Extracellular	C00217	PubChem3517	ChEBI:15966	InChI=1/C5H9NO4/c6-3(5(9)10)1-2-4(7)8/h3H,1-2,6H2,(H,7,8)(H,9,10)/t3-/m1/s1	InChI=1/C5H9NO4/c6-3(5(9)10)1-2-4(7)8/h3H,1-2,6H2,(H,7,8)(H,9,10)/t3-/m1/s1	N[C@H](CCC(O)=O)C(O)=O
C00221[c]	beta-D-Glucose	C6H12O6	0	Cytoplasm	C00221	PubChem3521	ChEBI:15903	InChI=1/C6H12O6/c7-1-2-3(8)4(9)5(10)6(11)12-2/h2-11H,1H2/t2-,3-,4+,5-,6-/m1/s1	InChI=1/C6H12O6/c7-1-2-3(8)4(9)5(10)6(11)12-2/h2-11H,1H2/t2-,3-,4+,5-,6-/m1/s1	OC[C@H]1O[C@@H](O)[C@H](O)[C@@H](O)[C@@H]1O
C00222[c]	3-Oxopropanoate	C3H3O3	-2	Cytoplasm	C00222	PubChem3522	ChEBI:17960	InChI=1/C3H4O3/c4-2-1-3(5)6/h2H,1H2,(H,5,6)	InChI=1/C3H4O3/c4-2-1-3(5)6/h2H,1H2,(H,5,6)	[H]C(=O)CC(O)=O
C00224[c]	Adenylyl sulfate	C10H12N5O10PS	-2	Cytoplasm	C00224	PubChem3524	ChEBI:17709	InChI=1/C10H14N5O10PS/c11-8-5-9(13-2-12-8)15(3-14-5)10-7(17)6(16)4(24-10)1-23-26(18,19)25-27(20,21)22/h2-4,6-7,10,16-17H,1H2,(H,18,19)(H2,11,12,13)(H,20,21,22)/t4-,6-,7-,10-/m1/s1	InChI=1/C10H14N5O10PS/c11-8-5-9(13-2-12-8)15(3-14-5)10-7(17)6(16)4(24-10)1-23-26(18,19)25-27(20,21)22/h2-4,6-7,10,16-17H,1H2,(H,18,19)(H2,11,12,13)(H,20,21,22)/t4-,6-,7-,10-/m1/s1	Nc1ncnc2n(cnc12)[C@@H]1O[C@H](COP(O)(=O)OS(O)(=O)=O)[C@@H](O)[C@H]1O
C00227[c]	Acetyl phosphate	C2H4O5P	-1	Cytoplasm	C00227	PubChem3527	ChEBI:15350	InChI=1/C2H5O5P/c1-2(3)7-8(4,5)6/h1H3,(H2,4,5,6)	InChI=1/C2H5O5P/c1-2(3)7-8(4,5)6/h1H3,(H2,4,5,6)	CC(=O)OP(O)(O)=O
C00229[c]	Acyl-carrier protein	SR	-1	Cytoplasm	C00229	PubChem3528	ChEBI:18359			S*
C00230[c]	3,4-Dihydroxybenzoate	C7H5O4	-1	Cytoplasm	C00230	PubChem3529	ChEBI:36062	InChI=1/C7H6O4/c8-5-2-1-4(7(10)11)3-6(5)9/h1-3,8-9H,(H,10,11)	InChI=1/C7H6O4/c8-5-2-1-4(7(10)11)3-6(5)9/h1-3,8-9H,(H,10,11)	4-dihydroxybenzoic acid
C00231[c]	D-Xylulose 5-phosphate	C5H10O8P	-1	Cytoplasm	C00231	PubChem3530	ChEBI:16332	InChI=1/C5H11O8P/c6-1-3(7)5(9)4(8)2-13-14(10,11)12/h4-6,8-9H,1-2H2,(H2,10,11,12)/t4-,5-/m1/s1	InChI=1/C5H11O8P/c6-1-3(7)5(9)4(8)2-13-14(10,11)12/h4-6,8-9H,1-2H2,(H2,10,11,12)/t4-,5-/m1/s1	OCC(=O)[C@@H](O)[C@H](O)COP(O)(O)=O
C00232[c]	Succinate semialdehyde	C4H5O3	-1	Cytoplasm	C00232	PubChem3531	ChEBI:16265	InChI=1/C4H6O3/c5-3-1-2-4(6)7/h3H,1-2H2,(H,6,7)	InChI=1/C4H6O3/c5-3-1-2-4(6)7/h3H,1-2H2,(H,6,7)	[H]C(=O)CCC(O)=O
C00233[c]	4-Methyl-2-oxopentanoate	C6H9O3	-1	Cytoplasm	C00233	PubChem3532	ChEBI:48430	InChI=1/C6H10O3/c1-4(2)3-5(7)6(8)9/h4H,3H2,1-2H3,(H,8,9)	InChI=1/C6H10O3/c1-4(2)3-5(7)6(8)9/h4H,3H2,1-2H3,(H,8,9)	CC(C)CC(=O)C(O)=O
C00234[c]	10-Formyltetrahydrofolate	C20H21N7O7	-2	Cytoplasm	C00234	PubChem3533	ChEBI:15637	InChI=1/C20H23N7O7/c21-20-25-16-15(18(32)26-20)23-11(7-22-16)8-27(9-28)12-3-1-10(2-4-12)17(31)24-13(19(33)34)5-6-14(29)30/h1-4,9,11,13,23H,5-8H2,(H,24,31)(H,29,30)(H,33,34)(H4,21,22,25,26,32)/t11?,13-/m0/s1	InChI=1/C20H23N7O7/c21-20-25-16-15(18(32)26-20)23-11(7-22-16)8-27(9-28)12-3-1-10(2-4-12)17(31)24-13(19(33)34)5-6-14(29)30/h1-4,9,11,13,23H,5-8H2,(H,24,31)(H,29,30)(H,33,34)(H4,21,22,25,26,32)/t11?,13-/m0/s1	[H]C(=O)N(CC1CNC2=C(N1)C(=O)NC(N)=N2)C1=CC=C(C=C1)C(=O)N[C@@H](CCC(O)=O)C(O)=O
C00235[c]	Dimethylallyl diphosphate	C5H10O7P2	-2	Cytoplasm	C00235	PubChem3534	ChEBI:16057	InChI=1/C5H12O7P2/c1-5(2)3-4-11-14(9,10)12-13(6,7)8/h3H,4H2,1-2H3,(H,9,10)(H2,6,7,8)	InChI=1/C5H12O7P2/c1-5(2)3-4-11-14(9,10)12-13(6,7)8/h3H,4H2,1-2H3,(H,9,10)(H2,6,7,8)	CC(C)=CCOP(O)(=O)OP(O)(O)=O
C00236[c]	3-Phospho-D-glyceroyl phosphate	C3H6O10P2	-1	Cytoplasm	C00236	PubChem3535	ChEBI:16001	InChI=1/C3H8O10P2/c4-2(1-12-14(6,7)8)3(5)13-15(9,10)11/h2,4H,1H2,(H2,6,7,8)(H2,9,10,11)/t2-/m1/s1	InChI=1/C3H8O10P2/c4-2(1-12-14(6,7)8)3(5)13-15(9,10)11/h2,4H,1H2,(H2,6,7,8)(H2,9,10,11)/t2-/m1/s1	O[C@H](COP(O)(O)=O)C(=O)OP(O)(O)=O
C00239[c]	dCMP	C9H13N3O7P	-1	Cytoplasm	C00239	PubChem3538	ChEBI:15918	InChI=1/C9H14N3O7P/c10-7-1-2-12(9(14)11-7)8-3-5(13)6(19-8)4-18-20(15,16)17/h1-2,5-6,8,13H,3-4H2,(H2,10,11,14)(H2,15,16,17)/t5-,6+,8+/m0/s1	InChI=1/C9H14N3O7P/c10-7-1-2-12(9(14)11-7)8-3-5(13)6(19-8)4-18-20(15,16)17/h1-2,5-6,8,13H,3-4H2,(H2,10,11,14)(H2,15,16,17)/t5-,6+,8+/m0/s1	Nc1ccn([C@H]2C[C@H](O)[C@@H](COP(O)(O)=O)O2)c(=O)n1
C00242[c]	Guanine	C5H5N5O	0	Cytoplasm	C00242	PubChem3541	ChEBI:16235	InChI=1/C5H5N5O/c6-5-9-3-2(4(11)10-5)7-1-8-3/h1H,(H4,6,7,8,9,10,11)	InChI=1/C5H5N5O/c6-5-9-3-2(4(11)10-5)7-1-8-3/h1H,(H4,6,7,8,9,10,11)	C12=C(N=C(NC1=O)N)NC=N2
C00244[c]	Nitrate	NO3	-1	Cytoplasm	C00244	PubChem3543	ChEBI:48107	InChI=1/HNO3/c2-1(3)4/h(H,2,3,4)	InChI=1/HNO3/c2-1(3)4/h(H,2,3,4)	O[N+]([O-])=O
C00244[e]	Nitrate	NO3	-1	Extracellular	C00244	PubChem3543	ChEBI:48107	InChI=1/HNO3/c2-1(3)4/h(H,2,3,4)	InChI=1/HNO3/c2-1(3)4/h(H,2,3,4)	O[N+]([O-])=O
C00245[c]	Taurine	C2H7NO3S	0	Cytoplasm	C00245	PubChem3544	ChEBI:15891	InChI=1/C2H7NO3S/c3-1-2-7(4,5)6/h1-3H2,(H,4,5,6)	InChI=1/C2H7NO3S/c3-1-2-7(4,5)6/h1-3H2,(H,4,5,6)	C(CS(O)(=O)=O)N
C00245[e]	Taurine	C2H7NO3S	1	Extracellular	C00245	PubChem3544	ChEBI:15891	InChI=1/C2H7NO3S/c3-1-2-7(4,5)6/h1-3H2,(H,4,5,6)	InChI=1/C2H7NO3S/c3-1-2-7(4,5)6/h1-3H2,(H,4,5,6)	C(CS(O)(=O)=O)N
C00246[c]	Butanoic acid	C4H8O2	0	Cytoplasm	C00246	PubChem3545	ChEBI:30772	InChI=1/C4H8O2/c1-2-3-4(5)6/h2-3H2,1H3,(H,5,6)	InChI=1/C4H8O2/c1-2-3-4(5)6/h2-3H2,1H3,(H,5,6)	CCCC(O)=O
C00246[e]	Butanoic acid	C4H8O2	0	Extracellular	C00246	PubChem3545	ChEBI:30772	InChI=1/C4H8O2/c1-2-3-4(5)6/h2-3H2,1H3,(H,5,6)	InChI=1/C4H8O2/c1-2-3-4(5)6/h2-3H2,1H3,(H,5,6)	CCCC(O)=O
C00249[c]	Hexadecanoic acid	C16H31O2	-1	Cytoplasm	C00249	PubChem3548	CHEBI:26423	InChI=1/C16H32O2/c1-2-3-4-5-6-7-8-9-10-11-12-13-14-15-16(17)18/h2-15H2,1H3,(H,17,18)	InChI=1/C16H32O2/c1-2-3-4-5-6-7-8-9-10-11-12-13-14-15-16(17)18/h2-15H2,1H3,(H,17,18)	[H]C(=O)c1c(CO)cnc(C)c1O
C00250[c]	Pyridoxal	C8H9NO3	0	Cytoplasm	C00250	PubChem3549	ChEBI:17310	InChI=1/C8H9NO3/c1-5-8(12)7(4-11)6(3-10)2-9-5/h2,4,10,12H,3H2,1H3	InChI=1/C8H9NO3/c1-5-8(12)7(4-11)6(3-10)2-9-5/h2,4,10,12H,3H2,1H3	[H]C(=O)c1c(CO)cnc(C)c1O
C00251[c]	Chorismate	C10H8O6	-2	Cytoplasm	C00251	PubChem3550	ChEBI:17333	InChI=1/C10H10O6/c1-5(9(12)13)16-8-4-6(10(14)15)2-3-7(8)11/h2-4,7-8,11H,1H2,(H,12,13)(H,14,15)/t7-,8-/m1/s1	InChI=1/C10H10O6/c1-5(9(12)13)16-8-4-6(10(14)15)2-3-7(8)11/h2-4,7-8,11H,1H2,(H,12,13)(H,14,15)/t7-,8-/m1/s1	O[C@@H]1C=CC(=C[C@H]1OC(=C)C(O)=O)C(O)=O
C00253[c]	Nicotinate	C6H4NO2	-1	Cytoplasm	C00253	PubChem3552	ChEBI:15940	InChI=1/C6H5NO2/c8-6(9)5-2-1-3-7-4-5/h1-4H,(H,8,9)	InChI=1/C6H5NO2/c8-6(9)5-2-1-3-7-4-5/h1-4H,(H,8,9)	OC(=O)c1cccnc1
C00253[e]	Nicotinate	C6H4NO2	-1	Extracellular	C00253	PubChem3552	ChEBI:15940	InChI=1/C6H5NO2/c8-6(9)5-2-1-3-7-4-5/h1-4H,(H,8,9)	InChI=1/C6H5NO2/c8-6(9)5-2-1-3-7-4-5/h1-4H,(H,8,9)	OC(=O)c1cccnc1
C00254[c]	Prephenate	C10H8O6	-2	Cytoplasm	C00254	PubChem3553	ChEBI:16666	InChI=1/C10H10O6/c11-6-1-3-10(4-2-6,9(15)16)5-7(12)8(13)14/h1-4,6,11H,5H2,(H,13,14)(H,15,16)/t6-,10+	InChI=1/C10H10O6/c11-6-1-3-10(4-2-6,9(15)16)5-7(12)8(13)14/h1-4,6,11H,5H2,(H,13,14)(H,15,16)/t6-,10+	OC1C=CC(CC(=O)C(O)=O)(C=C1)C(O)=O
C00255[c]	Riboflavin	C17H20N4O6	0	Cytoplasm	C00255	PubChem3554	ChEBI:17015	InChI=1/C17H20N4O6/c1-7-3-9-10(4-8(7)2)21(5-11(23)14(25)12(24)6-22)15-13(18-9)16(26)20-17(27)19-15/h3-4,11-12,14,22-25H,5-6H2,1-2H3,(H,20,26,27)/t11-,12+,14-/m0/s1	InChI=1/C17H20N4O6/c1-7-3-9-10(4-8(7)2)21(5-11(23)14(25)12(24)6-22)15-13(18-9)16(26)20-17(27)19-15/h3-4,11-12,14,22-25H,5-6H2,1-2H3,(H,20,26,27)/t11-,12+,14-/m0/s1	CC1=C(C)C=C2N(C[C@H](O)[C@H](O)[C@H](O)CO)C3=NC(=O)NC(=O)C3=NC2=C1
C00256[c]	(R)-Lactate	C3H5O3	-1	Cytoplasm	C00256	PubChem3555	ChEBI:42111	InChI=1/C3H6O3/c1-2(4)3(5)6/h2,4H,1H3,(H,5,6)/t2-/m1/s1	InChI=1/C3H6O3/c1-2(4)3(5)6/h2,4H,1H3,(H,5,6)/t2-/m1/s1	C[C@@H](O)C(O)=O
C00257[c]	D-Gluconic acid	C6H11O7	-1	Cytoplasm	C00257	PubChem3556	ChEBI:33198	InChI=1/C6H12O7/c7-1-2(8)3(9)4(10)5(11)6(12)13/h2-5,7-11H,1H2,(H,12,13)/t2-,3-,4+,5-/m1/s1	InChI=1/C6H12O7/c7-1-2(8)3(9)4(10)5(11)6(12)13/h2-5,7-11H,1H2,(H,12,13)/t2-,3-,4+,5-/m1/s1	OC[C@@H](O)[C@@H](O)[C@H](O)[C@@H](O)C(O)=O
C00257[e]	D-Gluconic acid	C6H11O7	-1	Extracellular	C00257	PubChem3556	ChEBI:33198	InChI=1/C6H12O7/c7-1-2(8)3(9)4(10)5(11)6(12)13/h2-5,7-11H,1H2,(H,12,13)/t2-,3-,4+,5-/m1/s1	InChI=1/C6H12O7/c7-1-2(8)3(9)4(10)5(11)6(12)13/h2-5,7-11H,1H2,(H,12,13)/t2-,3-,4+,5-/m1/s1	OC[C@@H](O)[C@@H](O)[C@H](O)[C@@H](O)C(O)=O
C00258[c]	D-Glycerate	C3H6O4	-1	Cytoplasm	C00258	PubChem3557	ChEBI:32398	InChI=1/C3H6O4/c4-1-2(5)3(6)7/h2,4-5H,1H2,(H,6,7)/t2-/m1/s1	InChI=1/C3H6O4/c4-1-2(5)3(6)7/h2,4-5H,1H2,(H,6,7)/t2-/m1/s1	OC[C@@H](O)C(O)=O
C00259[c]	L-Arabinose	C5H10O5	0	Cytoplasm	C00259	PubChem3558	ChEBI:17535	InChI=1/C5H10O5/c6-2-1-10-5(9)4(8)3(2)7/h2-9H,1H2/t2-,3-,4+,5u/m0/s1	InChI=1/C5H10O5/c6-2-1-10-5(9)4(8)3(2)7/h2-9H,1H2/t2-,3-,4+,5u/m0/s1	O[C@H]1COC(O)[C@H](O)[C@H]1O
C00259[e]	L-Arabinose	C5H10O5	0	Extracellular	C00259	PubChem3558	ChEBI:17535	InChI=1/C5H10O5/c6-2-1-10-5(9)4(8)3(2)7/h2-9H,1H2/t2-,3-,4+,5u/m0/s1	InChI=1/C5H10O5/c6-2-1-10-5(9)4(8)3(2)7/h2-9H,1H2/t2-,3-,4+,5u/m0/s1	O[C@H]1COC(O)[C@H](O)[C@H]1O
C00261[c]	Benzaldehyde	C7H6O	0	Cytoplasm	C00261	PubChem3559	ChEBI:17169	InChI=1/C7H6O/c8-6-7-4-2-1-3-5-7/h1-6H	InChI=1/C7H6O/c8-6-7-4-2-1-3-5-7/h1-6H	O=Cc1ccccc1
C00262[c]	Hypoxanthine	C5H4N4O	0	Cytoplasm	C00262	PubChem3560	ChEBI:17368	InChI=1/C5H4N4O/c10-5-3-4(7-1-6-3)8-2-9-5/h1-2H,(H2,6,7,8,9,10)	InChI=1/C5H4N4O/c10-5-3-4(7-1-6-3)8-2-9-5/h1-2H,(H2,6,7,8,9,10)	O=c1[nH]cnc2nc[nH]c12
C00263[c]	L-Homoserine	C4H9NO3	0	Cytoplasm	C00263	PubChem3561	ChEBI:15699	InChI=1/C4H9NO3/c5-3(1-2-6)4(7)8/h3,6H,1-2,5H2,(H,7,8)/t3-/m0/s1	InChI=1/C4H9NO3/c5-3(1-2-6)4(7)8/h3,6H,1-2,5H2,(H,7,8)/t3-/m0/s1	N[C@@H](CCO)C(O)=O
C00263[e]	L-Homoserine	C4H9NO3	0	Extracellular	C00263	PubChem3561	ChEBI:15699	InChI=1/C4H9NO3/c5-3(1-2-6)4(7)8/h3,6H,1-2,5H2,(H,7,8)/t3-/m0/s1	InChI=1/C4H9NO3/c5-3(1-2-6)4(7)8/h3,6H,1-2,5H2,(H,7,8)/t3-/m0/s1	N[C@@H](CCO)C(O)=O
C00266[c]	Glycolaldehyde	C2H4O2	0	Cytoplasm	C00266	PubChem3564	ChEBI:17071	InChI=1/C2H4O2/c3-1-2-4/h1,4H,2H2	InChI=1/C2H4O2/c3-1-2-4/h1,4H,2H2	[H]C(=O)CO
C00267[c]	alpha-D-Glucose	C6H12O6	0	Cytoplasm	C00267	PubChem3565	ChEBI:17925	InChI=1/C6H12O6/c7-1-2-3(8)4(9)5(10)6(11)12-2/h2-11H,1H2/t2-,3-,4+,5-,6+/m1/s1	InChI=1/C6H12O6/c7-1-2-3(8)4(9)5(10)6(11)12-2/h2-11H,1H2/t2-,3-,4+,5-,6+/m1/s1	OC[C@H]1O[C@H](O)[C@H](O)[C@@H](O)[C@@H]1O
C00269[c]	CDP-diacylglycerol	C14H17N3O15P2R2	-2	Cytoplasm	C00269	PubChem3567	ChEBI:17962			Nc1ccn([C@@H]2O[C@H](COP(O)(=O)OP(O)(=O)OC[C@@H](COC([*])=O)OC([*])=O)[C@@H](O)[C@H]2O)c(=O)n1
C00275[c]	D-Mannose 6-phosphate	C6H11O9P	-2	Cytoplasm	C00275	PubChem3572	ChEBI:17369	InChI=1/C6H13O9P/c7-3-2(1-14-16(11,12)13)15-6(10)5(9)4(3)8/h2-10H,1H2,(H2,11,12,13)/t2-,3-,4+,5+,6u/m1/s1	InChI=1/C6H13O9P/c7-3-2(1-14-16(11,12)13)15-6(10)5(9)4(3)8/h2-10H,1H2,(H2,11,12,13)/t2-,3-,4+,5+,6u/m1/s1
C00279[c]	D-Erythrose 4-phosphate	C4H8O7P	-1	Cytoplasm	C00279	PubChem3574	ChEBI:48153	InChI=1/C4H9O7P/c5-1-3(6)4(7)2-11-12(8,9)10/h1,3-4,6-7H,2H2,(H2,8,9,10)/t3-,4+/m0/s1	InChI=1/C4H9O7P/c5-1-3(6)4(7)2-11-12(8,9)10/h1,3-4,6-7H,2H2,(H2,8,9,10)/t3-,4+/m0/s1	[H]C(=O)[C@H](O)[C@H](O)COP(O)(O)=O
C00283[c]	Hydrogen sulfide	H2S	0	Cytoplasm	C00283		CHEBI:5787	InChI=1/H2S/h1H2	InChI=1/H2S/h1H2	[H]S[H]
C00283[e]	Hydrogen sulfide	H2S	0	Extracellular	C00283		CHEBI:5787	InChI=1/H2S/h1H2	InChI=1/H2S/h1H2	[H]S[H]
C00286[c]	dGTP	C10H13N5O13P3	-3	Cytoplasm	C00286	PubChem3581	ChEBI:16497	InChI=1/C10H16N5O13P3/c11-10-13-8-7(9(17)14-10)12-3-15(8)6-1-4(16)5(26-6)2-25-30(21,22)28-31(23,24)27-29(18,19)20/h3-6,16H,1-2H2,(H,21,22)(H,23,24)(H2,18,19,20)(H3,11,13,14,17)/t4-,5+,6+/m0/s1	InChI=1/C10H16N5O13P3/c11-10-13-8-7(9(17)14-10)12-3-15(8)6-1-4(16)5(26-6)2-25-30(21,22)28-31(23,24)27-29(18,19)20/h3-6,16H,1-2H2,(H,21,22)(H,23,24)(H2,18,19,20)(H3,11,13,14,17)/t4-,5+,6+/m0/s1	NC1=NC2=C(N=CN2[C@H]2C[C@H](O)[C@@H](COP(O)(=O)OP(O)(=O)OP(O)(O)=O)O2)C(=O)N1
C00288[c]	HCO3-	CO3	-1	Cytoplasm	C00288	PubChem3583	ChEBI:17544	InChI=1/CH2O3/c2-1(3)4/h(H2,2,3,4)/p-1	InChI=1/CH2O3/c2-1(3)4/h(H2,2,3,4)/p-1	OC([O-])=O
C00294[c]	Inosine	C10H12N4O5	0	Cytoplasm	C00294	PubChem3588	ChEBI:17596	InChI=1/C10H12N4O5/c15-1-4-6(16)7(17)10(19-4)14-3-13-5-8(14)11-2-12-9(5)18/h2-4,6-7,10,15-17H,1H2,(H,11,12,18)/t4-,6-,7-,10-/m1/s1	InChI=1/C10H12N4O5/c15-1-4-6(16)7(17)10(19-4)14-3-13-5-8(14)11-2-12-9(5)18/h2-4,6-7,10,15-17H,1H2,(H,11,12,18)/t4-,6-,7-,10-/m1/s1	OC[C@H]1O[C@H]([C@H](O)[C@@H]1O)n1cnc2c(O)ncnc12
C00295[c]	Orotate	C5H3N2O4	-1	Cytoplasm	C00295	PubChem3589	ChEBI:16742	InChI=1/C5H4N2O4/c8-3-1-2(4(9)10)6-5(11)7-3/h1H,(H,9,10)(H2,6,7,8,11)	InChI=1/C5H4N2O4/c8-3-1-2(4(9)10)6-5(11)7-3/h1H,(H,9,10)(H2,6,7,8,11)	OC(=O)c1cc(=O)[nH]c(=O)[nH]1
C00296[c]	Quinate	C7H11O6	-1	Cytoplasm	C00296	PubChem3590	ChEBI:17521	InChI=1/C7H12O6/c8-3-1-7(13,6(11)12)2-4(9)5(3)10/h3-5,8-10,13H,1-2H2,(H,11,12)/t3-,4-,5-,7+/m1/s1	InChI=1/C7H12O6/c8-3-1-7(13,6(11)12)2-4(9)5(3)10/h3-5,8-10,13H,1-2H2,(H,11,12)/t3-,4-,5-,7+/m1/s1	O[C@@H]1C[C@@](O)(C[C@@H](O)[C@H]1O)C(O)=O
C00296[e]	Quinate	C7H11O6	-1	Extracellular	C00296	PubChem3590	ChEBI:17521	InChI=1/C7H12O6/c8-3-1-7(13,6(11)12)2-4(9)5(3)10/h3-5,8-10,13H,1-2H2,(H,11,12)/t3-,4-,5-,7+/m1/s1	InChI=1/C7H12O6/c8-3-1-7(13,6(11)12)2-4(9)5(3)10/h3-5,8-10,13H,1-2H2,(H,11,12)/t3-,4-,5-,7+/m1/s1	O[C@@H]1C[C@@](O)(C[C@@H](O)[C@H]1O)C(O)=O
C00299[c]	Uridine	C9H12N2O6	0	Cytoplasm	C00299	PubChem3593	ChEBI:16704	InChI=1/C9H12N2O6/c12-3-4-6(14)7(15)8(17-4)11-2-1-5(13)10-9(11)16/h1-2,4,6-8,12,14-15H,3H2,(H,10,13,16)/t4-,6-,7-,8-/m1/s1	InChI=1/C9H12N2O6/c12-3-4-6(14)7(15)8(17-4)11-2-1-5(13)10-9(11)16/h1-2,4,6-8,12,14-15H,3H2,(H,10,13,16)/t4-,6-,7-,8-/m1/s1	OC[C@H]1O[C@H]([C@H](O)[C@@H]1O)n1ccc(=O)[nH]c1=O
C00299[e]	Uridine	C9H12N2O6	0	Extracellular	C00299	PubChem3593	ChEBI:16704	InChI=1/C9H12N2O6/c12-3-4-6(14)7(15)8(17-4)11-2-1-5(13)10-9(11)16/h1-2,4,6-8,12,14-15H,3H2,(H,10,13,16)/t4-,6-,7-,8-/m1/s1	InChI=1/C9H12N2O6/c12-3-4-6(14)7(15)8(17-4)11-2-1-5(13)10-9(11)16/h1-2,4,6-8,12,14-15H,3H2,(H,10,13,16)/t4-,6-,7-,8-/m1/s1	OC[C@H]1O[C@H]([C@H](O)[C@@H]1O)n1ccc(=O)[nH]c1=O
C00301[c]	ADP-ribose	C15H23N5O14P2	0	Cytoplasm	C00301	PubChem3595	ChEBI:16960	InChI=1/C15H23N5O14P2/c16-12-7-13(18-3-17-12)20(4-19-7)14-10(23)8(21)5(32-14)1-30-35(26,27)34-36(28,29)31-2-6-9(22)11(24)15(25)33-6/h3-6,8-11,14-15,21-25H,1-2H2,(H,26,27)(H,28,29)(H2,16,17,18)/t5-,6-,8-,9-,10-,11-,14-,15-/m1/s1	InChI=1/C15H23N5O14P2/c16-12-7-13(18-3-17-12)20(4-19-7)14-10(23)8(21)5(32-14)1-30-35(26,27)34-36(28,29)31-2-6-9(22)11(24)15(25)33-6/h3-6,8-11,14-15,21-25H,1-2H2,(H,26,27)(H,28,29)(H2,16,17,18)/t5-,6-,8-,9-,10-,11-,14-,15-/m1/s1	Nc1ncnc2n(cnc12)[C@@H]1O[C@H](COP(O)(=O)OP(O)(=O)OC[C@H]2OC(O)[C@H](O)[C@@H]2O)[C@@H](O)[C@H]1O
C00310[c]	D-Xylulose	C5H10O5	2	Cytoplasm	C00310	PubChem3604	ChEBI:17140	InChI=1/C5H10O5/c6-2-5(9)4(8)3(7)1-10-5/h3-4,6-9H,1-2H2/t3-,4+,5u/m1/s1	InChI=1/C5H10O5/c6-2-5(9)4(8)3(7)1-10-5/h3-4,6-9H,1-2H2/t3-,4+,5u/m1/s1	C(O)C(=O)[C@@H](O)[C@H](O)CO
C00311[c]	Isocitrate	C6H5O7	-3	Cytoplasm	C00311	PubChem3605	ChEBI:30887	InChI=1/C6H8O7/c7-3(8)1-2(5(10)11)4(9)6(12)13/h2,4,9H,1H2,(H,7,8)(H,10,11)(H,12,13)	InChI=1/C6H8O7/c7-3(8)1-2(5(10)11)4(9)6(12)13/h2,4,9H,1H2,(H,7,8)(H,10,11)(H,12,13)	OC(C(CC(O)=O)C(O)=O)C(O)=O
C00311[e]	Isocitrate	C6H5O7	-3	Extracellular	C00311	PubChem3605	ChEBI:30887	InChI=1/C6H8O7/c7-3(8)1-2(5(10)11)4(9)6(12)13/h2,4,9H,1H2,(H,7,8)(H,10,11)(H,12,13)	InChI=1/C6H8O7/c7-3(8)1-2(5(10)11)4(9)6(12)13/h2,4,9H,1H2,(H,7,8)(H,10,11)(H,12,13)	OC(C(CC(O)=O)C(O)=O)C(O)=O
C00312[c]	L-Xylulose	C5H10O5	1	Cytoplasm	C00312	PubChem3606	ChEBI:17399	InChI=1/C5H10O5/c6-2-5(9)4(8)3(7)1-10-5/h3-4,6-9H,1-2H2/t3-,4+,5u/m0/s1	InChI=1/C5H10O5/c6-2-5(9)4(8)3(7)1-10-5/h3-4,6-9H,1-2H2/t3-,4+,5u/m0/s1	OC[C@H](O)[C@@H](O)C(=O)CO
C00314[c]	Pyridoxine	C8H11NO3	0	Cytoplasm	C00314	PubChem3608	ChEBI:16709	InChI=1/C8H11NO3/c1-5-8(12)7(4-11)6(3-10)2-9-5/h2,10-12H,3-4H2,1H3	InChI=1/C8H11NO3/c1-5-8(12)7(4-11)6(3-10)2-9-5/h2,10-12H,3-4H2,1H3	CC1=C(O)C(CO)=C(CO)C=N1
C00315[c]	Spermidine	C7H22N3	3	Cytoplasm	C00315	PubChem3609	ChEBI:16610	InChI=1/C7H19N3/c8-4-1-2-6-10-7-3-5-9/h10H,1-9H2	InChI=1/C7H19N3/c8-4-1-2-6-10-7-3-5-9/h10H,1-9H2	NCCCCNCCCN
C00315[e]	Spermidine	C7H22N3	4	Extracellular	C00315	PubChem3609	ChEBI:16610	InChI=1/C7H19N3/c8-4-1-2-6-10-7-3-5-9/h10H,1-9H2	InChI=1/C7H19N3/c8-4-1-2-6-10-7-3-5-9/h10H,1-9H2	NCCCCNCCCN
C00320[c]	Thiosulfate	S2O3	-2	Cytoplasm	C00320	PubChem3614	ChEBI:33541	InChI=1/H2O3S2/c1-5(2,3)4/h(H2,1,2,3,4)/p-1	InChI=1/H2O3S2/c1-5(2,3)4/h(H2,1,2,3,4)/p-1
C00320[e]	Thiosulfate	S2O3	-1	Extracellular	C00320	PubChem3614	ChEBI:33541	InChI=1/H2O3S2/c1-5(2,3)4/h(H2,1,2,3,4)/p-1	InChI=1/H2O3S2/c1-5(2,3)4/h(H2,1,2,3,4)/p-1
C00322[c]	2-Oxoadipate	C6H8O5	0	Cytoplasm	C00322	PubChem3616	ChEBI:15753	InChI=1/C6H8O5/c7-4(6(10)11)2-1-3-5(8)9/h1-3H2,(H,8,9)(H,10,11)	InChI=1/C6H8O5/c7-4(6(10)11)2-1-3-5(8)9/h1-3H2,(H,8,9)(H,10,11)	OC(=O)CCCC(=O)C(O)=O
C00327[c]	L-Citrulline	C6H13N3O3	0	Cytoplasm	C00327	PubChem3621	ChEBI:16349	InChI=1/C6H13N3O3/c7-4(5(10)11)2-1-3-9-6(8)12/h4H,1-3,7H2,(H,10,11)(H3,8,9,12)/t4-/m0/s1	InChI=1/C6H13N3O3/c7-4(5(10)11)2-1-3-9-6(8)12/h4H,1-3,7H2,(H,10,11)(H3,8,9,12)/t4-/m0/s1	N[C@@H](CCCNC(N)=O)C(O)=O
C00328[c]	L-Kynurenine	C10H12N2O3	0	Cytoplasm	C00328	PubChem3622	ChEBI:16946	InChI=1/C10H12N2O3/c11-7-4-2-1-3-6(7)9(13)5-8(12)10(14)15/h1-4,8H,5,11-12H2,(H,14,15)/t8-/m0/s1	InChI=1/C10H12N2O3/c11-7-4-2-1-3-6(7)9(13)5-8(12)10(14)15/h1-4,8H,5,11-12H2,(H,14,15)/t8-/m0/s1	N[C@@H](CC(=O)c1ccccc1N)C(O)=O
C00329[c]	D-Glucosamine	C6H13NO5	0	Cytoplasm	C00329	PubChem3623	ChEBI:47977	InChI=1/C6H13NO5/c7-3-5(10)4(9)2(1-8)12-6(3)11/h2-6,8-11H,1,7H2/t2-,3-,4-,5-,6u/m1/s1	InChI=1/C6H13NO5/c7-3-5(10)4(9)2(1-8)12-6(3)11/h2-6,8-11H,1,7H2/t2-,3-,4-,5-,6u/m1/s1	N[C@H]1C(O)O[C@H](CO)[C@@H](O)[C@@H]1O
C00329[e]	D-Glucosamine	C6H13NO5	0	Extracellular	C00329	PubChem3623	ChEBI:47977	InChI=1/C6H13NO5/c7-3-5(10)4(9)2(1-8)12-6(3)11/h2-6,8-11H,1,7H2/t2-,3-,4-,5-,6u/m1/s1	InChI=1/C6H13NO5/c7-3-5(10)4(9)2(1-8)12-6(3)11/h2-6,8-11H,1,7H2/t2-,3-,4-,5-,6u/m1/s1	N[C@H]1C(O)O[C@H](CO)[C@@H](O)[C@@H]1O
C00330[c]	Deoxyguanosine	C10H13N5O4	0	Cytoplasm	C00330	PubChem3624	ChEBI:17172	InChI=1/C10H13N5O4/c11-10-13-8-7(9(18)14-10)12-3-15(8)6-1-4(17)5(2-16)19-6/h3-6,16-17H,1-2H2,(H3,11,13,14,18)/t4-,5+,6+/m0/s1	InChI=1/C10H13N5O4/c11-10-13-8-7(9(18)14-10)12-3-15(8)6-1-4(17)5(2-16)19-6/h3-6,16-17H,1-2H2,(H3,11,13,14,18)/t4-,5+,6+/m0/s1	Nc1nc2n(cnc2c(=O)[nH]1)[C@H]1C[C@H](O)[C@@H](CO)O1
C00332[c]	Acetoacetyl-CoA	C25H37N7O18P3S	-3	Cytoplasm	C00332	PubChem3626	ChEBI:15345	InChI=1/C25H40N7O18P3S/c1-13(33)8-16(35)54-7-6-27-15(34)4-5-28-23(38)20(37)25(2,3)10-47-53(44,45)50-52(42,43)46-9-14-19(49-51(39,40)41)18(36)24(48-14)32-12-31-17-21(26)29-11-30-22(17)32/h11-12,14,18-20,24,36-37H,4-10H2,1-3H3,(H,27,34)(H,28,38)(H,42,43)(H,44,45)(H2,26,29,30)(H2,39,40,41)/t14-,18-,19-,20?,24-/m1/s1	InChI=1/C25H40N7O18P3S/c1-13(33)8-16(35)54-7-6-27-15(34)4-5-28-23(38)20(37)25(2,3)10-47-53(44,45)50-52(42,43)46-9-14-19(49-51(39,40)41)18(36)24(48-14)32-12-31-17-21(26)29-11-30-22(17)32/h11-12,14,18-20,24,36-37H,4-10H2,1-3H3,(H,27,34)(H,28,38)(H,42,43)(H,44,45)(H2,26,29,30)(H2,39,40,41)/t14-,18-,19-,20?,24-/m1/s1	CC(=O)CC(=O)SCCNC(=O)CCNC(=O)[C@H](O)C(C)(C)COP(O)(=O)OP(O)(=O)OC[C@H]1O[C@H]([C@H](O)[C@@H]1OP(O)(O)=O)N1C=NC2=C1N=CN=C2N
C00334[c]	4-Aminobutanoate	C4H9NO2	0	Cytoplasm	C00334	PubChem3628	ChEBI:16865	InChI=1/C4H9NO2/c5-3-1-2-4(6)7/h1-3,5H2,(H,6,7)	InChI=1/C4H9NO2/c5-3-1-2-4(6)7/h1-3,5H2,(H,6,7)	NCCCC(O)=O
C00334[e]	4-Aminobutanoate	C4H9NO2	0	Extracellular	C00334	PubChem3628	ChEBI:16865	InChI=1/C4H9NO2/c5-3-1-2-4(6)7/h1-3,5H2,(H,6,7)	InChI=1/C4H9NO2/c5-3-1-2-4(6)7/h1-3,5H2,(H,6,7)	NCCCC(O)=O
C00337[c]	(S)-Dihydroorotate	C5H5N2O4	-1	Cytoplasm	C00337	PubChem3630	ChEBI:17025	InChI=1/C5H6N2O4/c8-3-1-2(4(9)10)6-5(11)7-3/h2H,1H2,(H,9,10)(H2,6,7,8,11)/t2-/m0/s1	InChI=1/C5H6N2O4/c8-3-1-2(4(9)10)6-5(11)7-3/h2H,1H2,(H,9,10)(H2,6,7,8,11)/t2-/m0/s1	OC(=O)[C@@H]1CC(=O)NC(=O)N1
C00340[c]	Reduced rubredoxin	R	-3	Cytoplasm	C00340
C00341[c]	Geranyl diphosphate	C10H18O7P2	-2	Cytoplasm	C00341	PubChem3634	ChEBI:17211	InChI=1/C10H20O7P2/c1-9(2)5-4-6-10(3)7-8-16-19(14,15)17-18(11,12)13/h5,7H,4,6,8H2,1-3H3,(H,14,15)(H2,11,12,13)/b10-7+	InChI=1/C10H20O7P2/c1-9(2)5-4-6-10(3)7-8-16-19(14,15)17-18(11,12)13/h5,7H,4,6,8H2,1-3H3,(H,14,15)(H2,11,12,13)/b10-7+	CC(C)=CCC\C(C)=C\COP(O)(=O)OP(O)(O)=O
C00342[c]	Thioredoxin	C10H14N4O4S2R4	0	Cytoplasm	C00342	PubChem3635	ChEBI:15967
C00343[c]	Thioredoxin disulfide	C10H12N4O4S2R4	0	Cytoplasm	C00343	PubChem3636	ChEBI:18191			[*]N[C@@H](CSSC[C@H](N[*])C([*])=O)C([*])=O
C00344[c]	Phosphatidylglycerol	C40H52O12NPS2	0	Cytoplasm	C00344	PubChem3637	CHEBI:8130			OCC(O)COP(O)(=O)OCC(COC([*])=O)OC([*])=O
C00350[c]	Phosphatidylethanolamine	C39H52O10PS2	-1	Cytoplasm	C00350	PubChem3643	ChEBI:16038			O(P(=O)(OCCN)O)CC(OC(*)=O)COC(*)=O
C00352[c]	D-Glucosamine 6-phosphate	C6H14NO8P	0	Cytoplasm	C00352	PubChem3645	ChEBI:15873	InChI=1/C6H14NO8P/c7-3-5(9)4(8)2(15-6(3)10)1-14-16(11,12)13/h2-6,8-10H,1,7H2,(H2,11,12,13)/t2-,3-,4-,5-,6u/m1/s1	InChI=1/C6H14NO8P/c7-3-5(9)4(8)2(15-6(3)10)1-14-16(11,12)13/h2-6,8-10H,1,7H2,(H2,11,12,13)/t2-,3-,4-,5-,6u/m1/s1	N[C@H]1[C@@H](O)O[C@H](COP(O)(O)=O)[C@@H](O)[C@@H]1O
C00353[c]	Geranylgeranyl diphosphate	C20H33O7P2	-3	Cytoplasm	C00353	PubChem3646	ChEBI:48861	InChI=1/C20H36O7P2/c1-17(2)9-6-10-18(3)11-7-12-19(4)13-8-14-20(5)15-16-26-29(24,25)27-28(21,22)23/h9,11,13,15H,6-8,10,12,14,16H2,1-5H3,(H,24,25)(H2,21,22,23)/b18-11+,19-13+,20-15+	InChI=1/C20H36O7P2/c1-17(2)9-6-10-18(3)11-7-12-19(4)13-8-14-20(5)15-16-26-29(24,25)27-28(21,22)23/h9,11,13,15H,6-8,10,12,14,16H2,1-5H3,(H,24,25)(H2,21,22,23)/b18-11+,19-13+,20-15+	6-trans
C00356[c]	(S)-3-Hydroxy-3-methylglutaryl-CoA	C27H44N7O20P3S	0	Cytoplasm	C00356	PubChem3649	ChEBI:15467	InChI=1/C27H44N7O20P3S/c1-26(2,21(40)24(41)30-5-4-15(35)29-6-7-58-17(38)9-27(3,42)8-16(36)37)11-51-57(48,49)54-56(46,47)50-10-14-20(53-55(43,44)45)19(39)25(52-14)34-13-33-18-22(28)31-12-32-23(18)34/h12-14,19-21,25,39-40,42H,4-11H2,1-3H3,(H,29,35)(H,30,41)(H,36,37)(H,46,47)(H,48,49)(H2,28,31,32)(H2,43,44,45)/t14-,19-,20-,21?,25-,27+/m1/s1	InChI=1/C27H44N7O20P3S/c1-26(2,21(40)24(41)30-5-4-15(35)29-6-7-58-17(38)9-27(3,42)8-16(36)37)11-51-57(48,49)54-56(46,47)50-10-14-20(53-55(43,44)45)19(39)25(52-14)34-13-33-18-22(28)31-12-32-23(18)34/h12-14,19-21,25,39-40,42H,4-11H2,1-3H3,(H,29,35)(H,30,41)(H,36,37)(H,46,47)(H,48,49)(H2,28,31,32)(H2,43,44,45)/t14-,19-,20-,21?,25-,27+/m1/s1	C[C@](O)(CC(O)=O)CC(=O)SCCNC(=O)CCNC(=O)[C@H](O)C(C)(C)COP(O)(=O)OP(O)(=O)OC[C@H]1O[C@H]([C@H](O)[C@@H]1OP(O)(O)=O)n1cnc2c(N)ncnc12
C00360[c]	dAMP	C10H13N5O6P	-1	Cytoplasm	C00360	PubChem3651	ChEBI:17713	InChI=1/C10H14N5O6P/c11-9-8-10(13-3-12-9)15(4-14-8)7-1-5(16)6(21-7)2-20-22(17,18)19/h3-7,16H,1-2H2,(H2,11,12,13)(H2,17,18,19)/t5-,6+,7+/m0/s1	InChI=1/C10H14N5O6P/c11-9-8-10(13-3-12-9)15(4-14-8)7-1-5(16)6(21-7)2-20-22(17,18)19/h3-7,16H,1-2H2,(H2,11,12,13)(H2,17,18,19)/t5-,6+,7+/m0/s1	Nc1ncnc2n(cnc12)[C@H]1C[C@H](O)[C@@H](COP(O)(O)=O)O1
C00361[c]	dGDP	C10H13N5O10P2	-2	Cytoplasm	C00361	PubChem3652	ChEBI:28862	InChI=1/C10H15N5O10P2/c11-10-13-8-7(9(17)14-10)12-3-15(8)6-1-4(16)5(24-6)2-23-27(21,22)25-26(18,19)20/h3-6,16H,1-2H2,(H,21,22)(H2,18,19,20)(H3,11,13,14,17)/t4-,5+,6+/m0/s1	InChI=1/C10H15N5O10P2/c11-10-13-8-7(9(17)14-10)12-3-15(8)6-1-4(16)5(24-6)2-23-27(21,22)25-26(18,19)20/h3-6,16H,1-2H2,(H,21,22)(H2,18,19,20)(H3,11,13,14,17)/t4-,5+,6+/m0/s1	Nc1nc2n(cnc2c(=O)[nH]1)[C@H]1C[C@H](O)[C@@H](COP(O)(=O)OP(O)(O)=O)O1
C00362[c]	dGMP	C10H13N5O7P	-1	Cytoplasm	C00362	PubChem3653	ChEBI:16192	InChI=1/C10H14N5O7P/c11-10-13-8-7(9(17)14-10)12-3-15(8)6-1-4(16)5(22-6)2-21-23(18,19)20/h3-6,16H,1-2H2,(H2,18,19,20)(H3,11,13,14,17)/t4-,5+,6+/m0/s1	InChI=1/C10H14N5O7P/c11-10-13-8-7(9(17)14-10)12-3-15(8)6-1-4(16)5(22-6)2-21-23(18,19)20/h3-6,16H,1-2H2,(H2,18,19,20)(H3,11,13,14,17)/t4-,5+,6+/m0/s1	Nc1nc2n(cnc2c(=O)[nH]1)[C@H]1C[C@H](O)[C@@H](COP(O)(O)=O)O1
C00363[c]	dTDP	C10H14N2O11P2	-1	Cytoplasm	C00363	PubChem3654	ChEBI:18075	InChI=1/C10H16N2O11P2/c1-5-3-12(10(15)11-9(5)14)8-2-6(13)7(22-8)4-21-25(19,20)23-24(16,17)18/h3,6-8,13H,2,4H2,1H3,(H,19,20)(H,11,14,15)(H2,16,17,18)/t6-,7+,8+/m0/s1	InChI=1/C10H16N2O11P2/c1-5-3-12(10(15)11-9(5)14)8-2-6(13)7(22-8)4-21-25(19,20)23-24(16,17)18/h3,6-8,13H,2,4H2,1H3,(H,19,20)(H,11,14,15)(H2,16,17,18)/t6-,7+,8+/m0/s1	Cc1cn([C@H]2C[C@H](O)[C@@H](COP(O)(=O)OP(O)(O)=O)O2)c(=O)[nH]c1=O
C00364[c]	dTMP	C10H14N2O8P	-1	Cytoplasm	C00364	PubChem3655	ChEBI:17013	InChI=1/C10H15N2O8P/c1-5-3-12(10(15)11-9(5)14)8-2-6(13)7(20-8)4-19-21(16,17)18/h3,6-8,13H,2,4H2,1H3,(H,11,14,15)(H2,16,17,18)/t6-,7+,8+/m0/s1	InChI=1/C10H15N2O8P/c1-5-3-12(10(15)11-9(5)14)8-2-6(13)7(20-8)4-19-21(16,17)18/h3,6-8,13H,2,4H2,1H3,(H,11,14,15)(H2,16,17,18)/t6-,7+,8+/m0/s1	Cc1cn([C@H]2C[C@H](O)[C@@H](COP(O)(O)=O)O2)c(=O)[nH]c1=O
C00365[c]	dUMP	C9H12N2O8P	-1	Cytoplasm	C00365	PubChem3656	ChEBI:17622	InChI=1/C9H13N2O8P/c12-5-3-8(11-2-1-7(13)10-9(11)14)19-6(5)4-18-20(15,16)17/h1-2,5-6,8,12H,3-4H2,(H,10,13,14)(H2,15,16,17)/t5-,6+,8+/m0/s1	InChI=1/C9H13N2O8P/c12-5-3-8(11-2-1-7(13)10-9(11)14)19-6(5)4-18-20(15,16)17/h1-2,5-6,8,12H,3-4H2,(H,10,13,14)(H2,15,16,17)/t5-,6+,8+/m0/s1	O[C@H]1C[C@@H](O[C@@H]1COP(O)(O)=O)n1ccc(=O)[nH]c1=O
C00366[c]	Urate	C5H4N4O3	0	Cytoplasm	C00366	PubChem3657	ChEBI:17775	InChI=1/C5H4N4O3/c10-3-1-2(7-4(11)6-1)8-5(12)9-3/h(H4,6,7,8,9,10,11,12)	InChI=1/C5H4N4O3/c10-3-1-2(7-4(11)6-1)8-5(12)9-3/h(H4,6,7,8,9,10,11,12)	9-dihydro-1H-purine-2
C00366[e]	Urate	C5H4N4O3	0	Extracellular	C00366	PubChem3657	ChEBI:17775	InChI=1/C5H4N4O3/c10-3-1-2(7-4(11)6-1)8-5(12)9-3/h(H4,6,7,8,9,10,11,12)	InChI=1/C5H4N4O3/c10-3-1-2(7-4(11)6-1)8-5(12)9-3/h(H4,6,7,8,9,10,11,12)	9-dihydro-1H-purine-2
C00378[c]	Thiamine	C12H18N4OS	1	Cytoplasm	C00378	PubChem3668	ChEBI:18385	InChI=1/C12H17N4OS/c1-8-11(3-4-17)18-7-16(8)6-10-5-14-9(2)15-12(10)13/h5,7,17H,3-4,6H2,1-2H3,(H2,13,14,15)/q+1	InChI=1/C12H17N4OS/c1-8-11(3-4-17)18-7-16(8)6-10-5-14-9(2)15-12(10)13/h5,7,17H,3-4,6H2,1-2H3,(H2,13,14,15)/q+1	CC1=C(CCO)SC=[N+]1CC1=CN=C(C)N=C1N
C00379[c]	Xylitol	C5H12O5	1	Cytoplasm	C00379	PubChem3669	ChEBI:17151	InChI=1/C5H12O5/c6-1-3(8)5(10)4(9)2-7/h3-10H,1-2H2/t3-,4+,5+	InChI=1/C5H12O5/c6-1-3(8)5(10)4(9)2-7/h3-10H,1-2H2/t3-,4+,5+	OC[C@H](O)[C@@H](O)[C@H](O)CO
C00385[c]	Xanthine	C5H4N4O2	0	Cytoplasm	C00385	PubChem3675	ChEBI:17712	InChI=1/C5H4N4O2/c10-4-2-3(7-1-6-2)8-5(11)9-4/h1H,(H3,6,7,8,9,10,11)	InChI=1/C5H4N4O2/c10-4-2-3(7-1-6-2)8-5(11)9-4/h1H,(H3,6,7,8,9,10,11)	O=c1[nH]c2[nH]cnc2c(=O)[nH]1
C00387[c]	Guanosine	C10H13N5O5	0	Cytoplasm	C00387	PubChem3677	ChEBI:16750	InChI=1/C10H13N5O5/c11-10-13-7-4(8(19)14-10)12-2-15(7)9-6(18)5(17)3(1-16)20-9/h2-3,5-6,9,16-18H,1H2,(H3,11,13,14,19)/t3-,5-,6-,9-/m1/s1	InChI=1/C10H13N5O5/c11-10-13-7-4(8(19)14-10)12-2-15(7)9-6(18)5(17)3(1-16)20-9/h2-3,5-6,9,16-18H,1H2,(H3,11,13,14,19)/t3-,5-,6-,9-/m1/s1	Nc1nc2n(cnc2c(=O)[nH]1)[C@@H]1O[C@H](CO)[C@@H](O)[C@H]1O
C00387[e]	Guanosine	C10H13N5O5	0	Extracellular	C00387	PubChem3677	ChEBI:16750	InChI=1/C10H13N5O5/c11-10-13-7-4(8(19)14-10)12-2-15(7)9-6(18)5(17)3(1-16)20-9/h2-3,5-6,9,16-18H,1H2,(H3,11,13,14,19)/t3-,5-,6-,9-/m1/s1	InChI=1/C10H13N5O5/c11-10-13-7-4(8(19)14-10)12-2-15(7)9-6(18)5(17)3(1-16)20-9/h2-3,5-6,9,16-18H,1H2,(H3,11,13,14,19)/t3-,5-,6-,9-/m1/s1	Nc1nc2n(cnc2c(=O)[nH]1)[C@@H]1O[C@H](CO)[C@@H](O)[C@H]1O
C00390[c]	Ubiquinol	C49H76O4	0	Cytoplasm	C00390	PubChem3680	ChEBI:17976	InChI=1/C19H28O4/c1-12(2)8-7-9-13(3)10-11-15-14(4)16(20)18(22-5)19(23-6)17(15)21/h8,10,20-21H,7,9,11H2,1-6H3/b13-10+	InChI=1/C19H28O4/c1-12(2)8-7-9-13(3)10-11-15-14(4)16(20)18(22-5)19(23-6)17(15)21/h8,10,20-21H,7,9,11H2,1-6H3/b13-10+
C00392[c]	Mannitol	C6H14O6	0	Cytoplasm	C00392	PubChem3682	ChEBI:16899	InChI=1/C6H14O6/c7-1-3(9)5(11)6(12)4(10)2-8/h3-12H,1-2H2/t3-,4-,5-,6-/m1/s1	InChI=1/C6H14O6/c7-1-3(9)5(11)6(12)4(10)2-8/h3-12H,1-2H2/t3-,4-,5-,6-/m1/s1	OC[C@@H](O)[C@@H](O)[C@H](O)[C@H](O)CO
C00392[e]	Mannitol	C6H14O6	0	Extracellular	C00392	PubChem3682	ChEBI:16899	InChI=1/C6H14O6/c7-1-3(9)5(11)6(12)4(10)2-8/h3-12H,1-2H2/t3-,4-,5-,6-/m1/s1	InChI=1/C6H14O6/c7-1-3(9)5(11)6(12)4(10)2-8/h3-12H,1-2H2/t3-,4-,5-,6-/m1/s1	OC[C@@H](O)[C@@H](O)[C@H](O)[C@H](O)CO
C00398[c]	Tryptamine	C10H12N2	0	Cytoplasm	C00398	PubChem3688	ChEBI:16765	InChI=1/C10H12N2/c11-6-5-8-7-12-10-4-2-1-3-9(8)10/h1-4,7,12H,5-6,11H2	InChI=1/C10H12N2/c11-6-5-8-7-12-10-4-2-1-3-9(8)10/h1-4,7,12H,5-6,11H2	NCCc1c[nH]c2ccccc12
C00399[c]	Ubiquinone	C49H74O4	0	Cytoplasm	C00399		CHEBI:18493	InChI=1/C19H26O4/c1-12(2)8-7-9-13(3)10-11-15-14(4)16(20)18(22-5)19(23-6)17(15)21/h8,10H,7,9,11H2,1-6H3/b13-10+	InChI=1/C19H26O4/c1-12(2)8-7-9-13(3)10-11-15-14(4)16(20)18(22-5)19(23-6)17(15)21/h8,10H,7,9,11H2,1-6H3/b13-10+	CC(C)[C@@H]1CC[C@@H](C)C[C@H]1O
C00402[c]	D-Aspartate	C4H6NO4	-1	Cytoplasm	C00402	PubChem3692	ChEBI:17364	InChI=1/C4H7NO4/c5-2(4(8)9)1-3(6)7/h2H,1,5H2,(H,6,7)(H,8,9)/t2-/m1/s1	InChI=1/C4H7NO4/c5-2(4(8)9)1-3(6)7/h2H,1,5H2,(H,6,7)(H,8,9)/t2-/m1/s1	N[C@H](CC(O)=O)C(O)=O
C00402[e]	D-Aspartate	C4H6NO4	-1	Extracellular	C00402	PubChem3692	ChEBI:17364	InChI=1/C4H7NO4/c5-2(4(8)9)1-3(6)7/h2H,1,5H2,(H,6,7)(H,8,9)/t2-/m1/s1	InChI=1/C4H7NO4/c5-2(4(8)9)1-3(6)7/h2H,1,5H2,(H,6,7)(H,8,9)/t2-/m1/s1	N[C@H](CC(O)=O)C(O)=O
C00404[c]	Polyphosphate	H5P3O10	-1	Cytoplasm	C00404	PubChem3694		InChI=1/H5O10P3/c1-11(2,3)9-13(7,8)10-12(4,5)6/h(H,7,8)(H2,1,2,3)(H2,4,5,6)	InChI=1/H5O10P3/c1-11(2,3)9-13(7,8)10-12(4,5)6/h(H,7,8)(H2,1,2,3)(H2,4,5,6)
C00407[c]	L-Isoleucine	C6H13NO2	0	Cytoplasm	C00407	PubChem3697	ChEBI:17191	InChI=1/C6H13NO2/c1-3-4(2)5(7)6(8)9/h4-5H,3,7H2,1-2H3,(H,8,9)/t4-,5-/m0/s1	InChI=1/C6H13NO2/c1-3-4(2)5(7)6(8)9/h4-5H,3,7H2,1-2H3,(H,8,9)/t4-,5-/m0/s1	OC([C@H]([C@H](CC)C)N)=O
C00407[e]	L-Isoleucine	C6H13NO2	0	Extracellular	C00407	PubChem3697	ChEBI:17191	InChI=1/C6H13NO2/c1-3-4(2)5(7)6(8)9/h4-5H,3,7H2,1-2H3,(H,8,9)/t4-,5-/m0/s1	InChI=1/C6H13NO2/c1-3-4(2)5(7)6(8)9/h4-5H,3,7H2,1-2H3,(H,8,9)/t4-,5-/m0/s1	OC([C@H]([C@H](CC)C)N)=O
C00412[c]	Stearoyl-CoA	C39H70N7O17P3S	0	Cytoplasm	C00412	PubChem3702	ChEBI:15541	InChI=1/C39H70N7O17P3S/c1-4-5-6-7-8-9-10-11-12-13-14-15-16-17-18-19-30(48)67-23-22-41-29(47)20-21-42-37(51)34(50)39(2,3)25-60-66(57,58)63-65(55,56)59-24-28-33(62-64(52,53)54)32(49)38(61-28)46-27-45-31-35(40)43-26-44-36(31)46/h26-28,32-34,38,49-50H,4-25H2,1-3H3,(H,41,47)(H,42,51)(H,55,56)(H,57,58)(H2,40,43,44)(H2,52,53,54)/t28-,32-,33-,34?,38-/m1/s1	InChI=1/C39H70N7O17P3S/c1-4-5-6-7-8-9-10-11-12-13-14-15-16-17-18-19-30(48)67-23-22-41-29(47)20-21-42-37(51)34(50)39(2,3)25-60-66(57,58)63-65(55,56)59-24-28-33(62-64(52,53)54)32(49)38(61-28)46-27-45-31-35(40)43-26-44-36(31)46/h26-28,32-34,38,49-50H,4-25H2,1-3H3,(H,41,47)(H,42,51)(H,55,56)(H,57,58)(H2,40,43,44)(H2,52,53,54)/t28-,32-,33-,34?,38-/m1/s1	CCCCCCCCCCCCCCCCCC(=O)SCCNC(=O)CCNC(=O)[C@H](O)C(C)(C)COP(O)(=O)OP(O)(=O)OC[C@H]1O[C@H]([C@H](O)[C@@H]1OP(O)(O)=O)N1C=NC2=C1N=CN=C2N
C00415[c]	Dihydrofolate	C19H19N7O6	-2	Cytoplasm	C00415	PubChem3705	ChEBI:15633	InChI=1/C19H21N7O6/c20-19-25-15-14(17(30)26-19)23-11(8-22-15)7-21-10-3-1-9(2-4-10)16(29)24-12(18(31)32)5-6-13(27)28/h1-4,12,21H,5-8H2,(H,24,29)(H,27,28)(H,31,32)(H4,20,22,25,26,30)/t12-/m0/s1	InChI=1/C19H21N7O6/c20-19-25-15-14(17(30)26-19)23-11(8-22-15)7-21-10-3-1-9(2-4-10)16(29)24-12(18(31)32)5-6-13(27)28/h1-4,12,21H,5-8H2,(H,24,29)(H,27,28)(H,31,32)(H4,20,22,25,26,30)/t12-/m0/s1	Nc1nc2NCC(CNc3ccc(cc3)C(=O)N[C@@H](CCC(O)=O)C(O)=O)=Nc2c(=O)[nH]1
C00416[c]	Phosphatidate	C5H5O8PR2	-2	Cytoplasm	C00416	PubChem3706	ChEBI:16337			OP(O)(=O)OCC(COC([*])=O)OC([*])=O
C00423[c]	trans-Cinnamate	C9H7O2	-1	Cytoplasm	C00423	PubChem3713	ChEBI:35697	InChI=1/C9H8O2/c10-9(11)7-6-8-4-2-1-3-5-8/h1-7H,(H,10,11)/b7-6+	InChI=1/C9H8O2/c10-9(11)7-6-8-4-2-1-3-5-8/h1-7H,(H,10,11)/b7-6+	OC(=O)\C=C\c1ccccc1
C00430[c]	5-Aminolevulinate	C5H9NO3	0	Cytoplasm	C00430	PubChem3719	ChEBI:17549	InChI=1/C5H9NO3/c6-3-4(7)1-2-5(8)9/h1-3,6H2,(H,8,9)	InChI=1/C5H9NO3/c6-3-4(7)1-2-5(8)9/h1-3,6H2,(H,8,9)	NCC(=O)CCC(O)=O
C00435[c]	Oxidized rubredoxin	R	0	Cytoplasm	C00435
C00437[c]	N-Acetylornithine	C7H14N2O3	0	Cytoplasm	C00437	PubChem3726	ChEBI:16543	InChI=1/C7H14N2O3/c1-5(10)9-6(7(11)12)3-2-4-8/h6H,2-4,8H2,1H3,(H,9,10)(H,11,12)/t6-/m0/s1	InChI=1/C7H14N2O3/c1-5(10)9-6(7(11)12)3-2-4-8/h6H,2-4,8H2,1H3,(H,9,10)(H,11,12)/t6-/m0/s1	C(CCN)[C@@H](C(O)=O)NC(=O)C
C00438[c]	N-Carbamoyl-L-aspartate	C5H6N2O5	-2	Cytoplasm	C00438	PubChem3727	ChEBI:15859	InChI=1/C5H8N2O5/c6-5(12)7-2(4(10)11)1-3(8)9/h2H,1H2,(H,8,9)(H,10,11)(H3,6,7,12)/t2-/m0/s1	InChI=1/C5H8N2O5/c6-5(12)7-2(4(10)11)1-3(8)9/h2H,1H2,(H,8,9)(H,10,11)(H3,6,7,12)/t2-/m0/s1	NC(=O)N[C@@H](CC(O)=O)C(O)=O
C00439[c]	N-Formimino-L-glutamate	C6H9N2O4	-1	Cytoplasm	C00439	PubChem3728	ChEBI:7274	InChI=1/C6H10N2O4/c7-3-8-4(6(11)12)1-2-5(9)10/h3-4H,1-2H2,(H2,7,8)(H,9,10)(H,11,12)/t4-/m0/s1	InChI=1/C6H10N2O4/c7-3-8-4(6(11)12)1-2-5(9)10/h3-4H,1-2H2,(H2,7,8)(H,9,10)(H,11,12)/t4-/m0/s1	[H]C(=N)N[C@@H](CCC(O)=O)C(O)=O
C00440[c]	5-Methyltetrahydrofolate	C20H23N7O6	-2	Cytoplasm	C00440	PubChem3729	ChEBI:15641	InChI=1/C20H25N7O6/c1-27-12(9-23-16-15(27)18(31)26-20(21)25-16)8-22-11-4-2-10(3-5-11)17(30)24-13(19(32)33)6-7-14(28)29/h2-5,12-13,22H,6-9H2,1H3,(H,24,30)(H,28,29)(H,32,33)(H4,21,23,25,26,31)/t12?,13-/m1/s1	InChI=1/C20H25N7O6/c1-27-12(9-23-16-15(27)18(31)26-20(21)25-16)8-22-11-4-2-10(3-5-11)17(30)24-13(19(32)33)6-7-14(28)29/h2-5,12-13,22H,6-9H2,1H3,(H,24,30)(H,28,29)(H,32,33)(H4,21,23,25,26,31)/t12?,13-/m1/s1	CN1C(CNC2=CC=C(C=C2)C(=O)N[C@@H](CCC(O)=O)C(O)=O)CNC2=C1C(=O)NC(N)=N2
C00441[c]	L-Aspartate 4-semialdehyde	C4H7NO3	0	Cytoplasm	C00441	PubChem3730	ChEBI:13086	InChI=1/C4H7NO3/c5-3(1-2-6)4(7)8/h2-3H,1,5H2,(H,7,8)/t3-/m0/s1	InChI=1/C4H7NO3/c5-3(1-2-6)4(7)8/h2-3H,1,5H2,(H,7,8)/t3-/m0/s1	[H]C(=O)C[C@H](N)C([O-])=O
C00445[c]	5,10-Methenyltetrahydrofolate	C20H21N7O6	-1	Cytoplasm	C00445	PubChem3733	ChEBI:15638	InChI=1/C20H21N7O6/c21-20-24-16-15(18(31)25-20)27-9-26(8-12(27)7-22-16)11-3-1-10(2-4-11)17(30)23-13(19(32)33)5-6-14(28)29/h1-4,9,12-13H,5-8H2,(H6-,21,22,23,24,25,28,29,30,31,32,33)/p+1/t12?,13-/m0/s1	InChI=1/C20H21N7O6/c21-20-24-16-15(18(31)25-20)27-9-26(8-12(27)7-22-16)11-3-1-10(2-4-11)17(30)23-13(19(32)33)5-6-14(28)29/h1-4,9,12-13H,5-8H2,(H6-,21,22,23,24,25,28,29,30,31,32,33)/p+1/t12?,13-/m0/s1	10-methenyltetrahydrofolic acid
C00448[c]	trans,trans-Farnesyl diphosphate	C15H25O7P2	-3	Cytoplasm	C00448	PubChem3736	ChEBI:17407	InChI=1/C15H28O7P2/c1-13(2)7-5-8-14(3)9-6-10-15(4)11-12-21-24(19,20)22-23(16,17)18/h7,9,11H,5-6,8,10,12H2,1-4H3,(H,19,20)(H2,16,17,18)/b14-9+,15-11+	InChI=1/C15H28O7P2/c1-13(2)7-5-8-14(3)9-6-10-15(4)11-12-21-24(19,20)22-23(16,17)18/h7,9,11H,5-6,8,10,12H2,1-4H3,(H,19,20)(H2,16,17,18)/b14-9+,15-11+	6-trans-farnesyl diphosphate
C00455[c]	Nicotinamide D-ribonucleotide	C11H15N2O8P	-1	Cytoplasm	C00455	PubChem3741	ChEBI:16171	InChI=1/C11H15N2O8P/c12-10(16)6-2-1-3-13(4-6)11-9(15)8(14)7(21-11)5-20-22(17,18)19/h1-4,7-9,11,14-15H,5H2,(H3-,12,16,17,18,19)/t7-,8-,9-,11-/m1/s1	InChI=1/C11H15N2O8P/c12-10(16)6-2-1-3-13(4-6)11-9(15)8(14)7(21-11)5-20-22(17,18)19/h1-4,7-9,11,14-15H,5H2,(H3-,12,16,17,18,19)/t7-,8-,9-,11-/m1/s1	NC(=O)c1ccc[n+](c1)[C@@H]1O[C@H](COP(O)([O-])=O)[C@@H](O)[C@H]1O
C00458[c]	dCTP	C9H13N3O13P3	-3	Cytoplasm	C00458	PubChem3742	ChEBI:16311	InChI=1/C9H16N3O13P3/c10-7-1-2-12(9(14)11-7)8-3-5(13)6(23-8)4-22-27(18,19)25-28(20,21)24-26(15,16)17/h1-2,5-6,8,13H,3-4H2,(H,18,19)(H,20,21)(H2,10,11,14)(H2,15,16,17)/t5-,6+,8+/m0/s1	InChI=1/C9H16N3O13P3/c10-7-1-2-12(9(14)11-7)8-3-5(13)6(23-8)4-22-27(18,19)25-28(20,21)24-26(15,16)17/h1-2,5-6,8,13H,3-4H2,(H,18,19)(H,20,21)(H2,10,11,14)(H2,15,16,17)/t5-,6+,8+/m0/s1	NC1=NC(=O)N(C=C1)[C@H]1C[C@H](O)[C@@H](COP(O)(=O)OP(O)(=O)OP(O)(O)=O)O1
C00459[c]	dTTP	C10H14N2O14P3	-3	Cytoplasm	C00459	PubChem3743	ChEBI:18077	InChI=1/C10H17N2O14P3/c1-5-3-12(10(15)11-9(5)14)8-2-6(13)7(24-8)4-23-28(19,20)26-29(21,22)25-27(16,17)18/h3,6-8,13H,2,4H2,1H3,(H,19,20)(H,21,22)(H,11,14,15)(H2,16,17,18)/t6-,7+,8+/m0/s1	InChI=1/C10H17N2O14P3/c1-5-3-12(10(15)11-9(5)14)8-2-6(13)7(24-8)4-23-28(19,20)26-29(21,22)25-27(16,17)18/h3,6-8,13H,2,4H2,1H3,(H,19,20)(H,21,22)(H,11,14,15)(H2,16,17,18)/t6-,7+,8+/m0/s1	CC1=CN([C@H]2C[C@H](O)[C@@H](COP(O)(=O)OP(O)(=O)OP(O)(O)=O)O2)C(=O)NC1=O
C00460[c]	dUTP	C9H12N2O14P3	-3	Cytoplasm	C00460	PubChem3744	ChEBI:17625	InChI=1/C9H15N2O14P3/c12-5-3-8(11-2-1-7(13)10-9(11)14)23-6(5)4-22-27(18,19)25-28(20,21)24-26(15,16)17/h1-2,5-6,8,12H,3-4H2,(H,18,19)(H,20,21)(H,10,13,14)(H2,15,16,17)/t5-,6+,8+/m0/s1	InChI=1/C9H15N2O14P3/c12-5-3-8(11-2-1-7(13)10-9(11)14)23-6(5)4-22-27(18,19)25-28(20,21)24-26(15,16)17/h1-2,5-6,8,12H,3-4H2,(H,18,19)(H,20,21)(H,10,13,14)(H2,15,16,17)/t5-,6+,8+/m0/s1	O[C@H]1C[C@@H](O[C@@H]1COP(O)(=O)OP(O)(=O)OP(O)(O)=O)N1C=CC(=O)NC1=O
C00463[c]	Indole	C8H7N	0	Cytoplasm	C00463	PubChem3747	ChEBI:16881	InChI=1/C8H7N/c1-2-4-8-7(3-1)5-6-9-8/h1-6,9H	InChI=1/C8H7N/c1-2-4-8-7(3-1)5-6-9-8/h1-6,9H	c1cc2ccccc2[nH]1
C00469[c]	Ethanol	C2H6O	0	Cytoplasm	C00469	PubChem3752	ChEBI:16236	InChI=1/C2H6O/c1-2-3/h3H,2H2,1H3	InChI=1/C2H6O/c1-2-3/h3H,2H2,1H3	CCO
C00469[e]	Ethanol	C2H6O	0	Extracellular	C00469	PubChem3752	ChEBI:16236	InChI=1/C2H6O/c1-2-3/h3H,2H2,1H3	InChI=1/C2H6O/c1-2-3/h3H,2H2,1H3	CCO
C00475[c]	Cytidine	C9H13N3O5	0	Cytoplasm	C00475	PubChem3758	ChEBI:17562	InChI=1/C9H13N3O5/c10-5-1-2-12(9(16)11-5)8-7(15)6(14)4(3-13)17-8/h1-2,4,6-8,13-15H,3H2,(H2,10,11,16)/t4-,6-,7-,8-/m1/s1	InChI=1/C9H13N3O5/c10-5-1-2-12(9(16)11-5)8-7(15)6(14)4(3-13)17-8/h1-2,4,6-8,13-15H,3H2,(H2,10,11,16)/t4-,6-,7-,8-/m1/s1	Nc1ccn([C@@H]2O[C@H](CO)[C@@H](O)[C@H]2O)c(=O)n1
C00483[c]	Tyramine	C8H11NO	0	Cytoplasm	C00483	PubChem3766	ChEBI:15760	InChI=1/C8H11NO/c9-6-5-7-1-3-8(10)4-2-7/h1-4,10H,5-6,9H2	InChI=1/C8H11NO/c9-6-5-7-1-3-8(10)4-2-7/h1-4,10H,5-6,9H2	NCCc1ccc(O)cc1
C00483[e]	Tyramine	C8H11NO	0	Extracellular	C00483	PubChem3766	ChEBI:15760	InChI=1/C8H11NO/c9-6-5-7-1-3-8(10)4-2-7/h1-4,10H,5-6,9H2	InChI=1/C8H11NO/c9-6-5-7-1-3-8(10)4-2-7/h1-4,10H,5-6,9H2	NCCc1ccc(O)cc1
C00488[c]	Formamide	CH3NO	0	Cytoplasm	C00488	PubChem3771	ChEBI:16397	InChI=1/CH3NO/c2-1-3/h1H,(H2,2,3)	InChI=1/CH3NO/c2-1-3/h1H,(H2,2,3)	[H]C(N)=O
C00491[c]	L-Cystine	C6H12N2O4S2	0	Cytoplasm	C00491	PubChem3774	ChEBI:16283	InChI=1/C6H12N2O4S2/c7-3(5(9)10)1-13-14-2-4(8)6(11)12/h3-4H,1-2,7-8H2,(H,9,10)(H,11,12)/t3-,4-/m0/s1	InChI=1/C6H12N2O4S2/c7-3(5(9)10)1-13-14-2-4(8)6(11)12/h3-4H,1-2,7-8H2,(H,9,10)(H,11,12)/t3-,4-/m0/s1	N[C@@H](CSSC[C@H](N)C(O)=O)C(O)=O
C00493[c]	Shikimate	C7H9O5	-1	Cytoplasm	C00493	PubChem3776	ChEBI:16119	InChI=1/C7H10O5/c8-4-1-3(7(11)12)2-5(9)6(4)10/h1,4-6,8-10H,2H2,(H,11,12)/t4-,5-,6-/m1/s1	InChI=1/C7H10O5/c8-4-1-3(7(11)12)2-5(9)6(4)10/h1,4-6,8-10H,2H2,(H,11,12)/t4-,5-,6-/m1/s1	O[C@@H]1CC(=C[C@@H](O)[C@H]1O)C(O)=O
C00499[c]	Allantoate	C4H7N4O4	-1	Cytoplasm	C00499	PubChem3782	ChEBI:30837	InChI=1/C4H8N4O4/c5-3(11)7-1(2(9)10)8-4(6)12/h1H,(H,9,10)(H3,5,7,11)(H3,6,8,12)	InChI=1/C4H8N4O4/c5-3(11)7-1(2(9)10)8-4(6)12/h1H,(H,9,10)(H3,5,7,11)(H3,6,8,12)	NC(=O)NC(NC(N)=O)C(O)=O
C00504[c]	Folate	C19H18N7O6	1	Cytoplasm	C00504	PubChem3787	ChEBI:27470	InChI=1/C19H19N7O6/c20-19-25-15-14(17(30)26-19)23-11(8-22-15)7-21-10-3-1-9(2-4-10)16(29)24-12(18(31)32)5-6-13(27)28/h1-4,8,12,21H,5-7H2,(H,24,29)(H,27,28)(H,31,32)(H3,20,22,25,26,30)/t12-/m0/s1	InChI=1/C19H19N7O6/c20-19-25-15-14(17(30)26-19)23-11(8-22-15)7-21-10-3-1-9(2-4-10)16(29)24-12(18(31)32)5-6-13(27)28/h1-4,8,12,21H,5-7H2,(H,24,29)(H,27,28)(H,31,32)(H3,20,22,25,26,30)/t12-/m0/s1	Nc1nc2ncc(CNc3ccc(cc3)C(=O)N[C@@H](CCC(O)=O)C(O)=O)nc2c(=O)[nH]1
C00506[c]	L-Cysteate	C3H6NO5S	-1	Cytoplasm	C00506	PubChem3789	ChEBI:17285	InChI=1/C3H7NO5S/c4-2(3(5)6)1-10(7,8)9/h2H,1,4H2,(H,5,6)(H,7,8,9)/t2-/m0/s1	InChI=1/C3H7NO5S/c4-2(3(5)6)1-10(7,8)9/h2H,1,4H2,(H,5,6)(H,7,8,9)/t2-/m0/s1	N[C@@H](CS(O)(=O)=O)C(O)=O
C00522[c]	(R)-Pantoate	C6H11O4	0	Cytoplasm	C00522	PubChem3805	ChEBI:14737	InChI=1/C6H12O4/c1-6(2,3-7)4(8)5(9)10/h4,7-8H,3H2,1-2H3,(H,9,10)/t4-/m0/s1	InChI=1/C6H12O4/c1-6(2,3-7)4(8)5(9)10/h4,7-8H,3H2,1-2H3,(H,9,10)/t4-/m0/s1	CC(C)(CO)C(O)C(O)=O
C00526[c]	Deoxyuridine	C9H12N2O5	0	Cytoplasm	C00526	PubChem3809	ChEBI:16450	InChI=1/C9H12N2O5/c12-4-6-5(13)3-8(16-6)11-2-1-7(14)10-9(11)15/h1-2,5-6,8,12-13H,3-4H2,(H,10,14,15)/t5-,6+,8+/m0/s1	InChI=1/C9H12N2O5/c12-4-6-5(13)3-8(16-6)11-2-1-7(14)10-9(11)15/h1-2,5-6,8,12-13H,3-4H2,(H,10,14,15)/t5-,6+,8+/m0/s1	OC[C@H]1O[C@H](C[C@@H]1O)n1ccc(=O)[nH]c1=O
C00527[c]	Glutaryl-CoA	C26H42N7O19P3S	0	Cytoplasm	C00527	PubChem3810	ChEBI:15524	InChI=1/C26H42N7O19P3S/c1-26(2,21(39)24(40)29-7-6-15(34)28-8-9-56-17(37)5-3-4-16(35)36)11-49-55(46,47)52-54(44,45)48-10-14-20(51-53(41,42)43)19(38)25(50-14)33-13-32-18-22(27)30-12-31-23(18)33/h12-14,19-21,25,38-39H,3-11H2,1-2H3,(H,28,34)(H,29,40)(H,35,36)(H,44,45)(H,46,47)(H2,27,30,31)(H2,41,42,43)/t14-,19-,20-,21?,25-/m1/s1	InChI=1/C26H42N7O19P3S/c1-26(2,21(39)24(40)29-7-6-15(34)28-8-9-56-17(37)5-3-4-16(35)36)11-49-55(46,47)52-54(44,45)48-10-14-20(51-53(41,42)43)19(38)25(50-14)33-13-32-18-22(27)30-12-31-23(18)33/h12-14,19-21,25,38-39H,3-11H2,1-2H3,(H,28,34)(H,29,40)(H,35,36)(H,44,45)(H,46,47)(H2,27,30,31)(H2,41,42,43)/t14-,19-,20-,21?,25-/m1/s1	CC(C)(COP(O)(=O)OP(O)(=O)OC[C@H]1O[C@H]([C@H](O)[C@@H]1OP(O)(O)=O)n1cnc2c(N)ncnc12)[C@@H](O)C(=O)NCCC(=O)NCCSC(=O)CCCC(O)=O
C00532[c]	L-Arabitol	C5H12O5	0	Cytoplasm	C00532	PubChem3814	ChEBI:18403	InChI=1/C5H12O5/c6-1-3(8)5(10)4(9)2-7/h3-10H,1-2H2/t3-,4-/m0/s1	InChI=1/C5H12O5/c6-1-3(8)5(10)4(9)2-7/h3-10H,1-2H2/t3-,4-/m0/s1	OC[C@H](O)C(O)[C@@H](O)CO
C00534[c]	Pyridoxamine	C8H13N2O2	1	Cytoplasm	C00534	PubChem3816	ChEBI:16410	InChI=1/C8H12N2O2/c1-5-8(12)7(2-9)6(4-11)3-10-5/h3,11-12H,2,4,9H2,1H3	InChI=1/C8H12N2O2/c1-5-8(12)7(2-9)6(4-11)3-10-5/h3,11-12H,2,4,9H2,1H3	Cc1ncc(CO)c(CN)c1O
C00536[c]	Triphosphate	P3H1O10	-4	Cytoplasm	C00536	PubChem3818	ChEBI:18036	InChI=1/H5O10P3/c1-11(2,3)9-13(7,8)10-12(4,5)6/h(H,7,8)(H2,1,2,3)(H2,4,5,6)	InChI=1/H5O10P3/c1-11(2,3)9-13(7,8)10-12(4,5)6/h(H,7,8)(H2,1,2,3)(H2,4,5,6)	[O-]P([O-])(=O)OP([O-])(=O)OP([O-])([O-])=O
C00544[c]	Homogentisate	C8H7O4	-1	Cytoplasm	C00544	PubChem3825	ChEBI:44747	InChI=1/C8H8O4/c9-6-1-2-7(10)5(3-6)4-8(11)12/h1-3,9-10H,4H2,(H,11,12)	InChI=1/C8H8O4/c9-6-1-2-7(10)5(3-6)4-8(11)12/h1-3,9-10H,4H2,(H,11,12)	OC(=O)Cc1cc(O)ccc1O
C00546[c]	Methylglyoxal	C3H4O2	0	Cytoplasm	C00546	PubChem3827	ChEBI:17158	InChI=1/C3H4O2/c1-3(5)2-4/h2H,1H3	InChI=1/C3H4O2/c1-3(5)2-4/h2H,1H3	[H]C(=O)C(C)=O
C00552[c]	meso-Tartaric acid	C4H4O6	-2	Cytoplasm	C00552	PubChem3833	ChEBI:15673	InChI=1/C4H6O6/c5-1(3(7)8)2(6)4(9)10/h1-2,5-6H,(H,7,8)(H,9,10)/t1-,2+	InChI=1/C4H6O6/c5-1(3(7)8)2(6)4(9)10/h1-2,5-6H,(H,7,8)(H,9,10)/t1-,2+	O[C@@H]([C@@H](O)C(O)=O)C(O)=O
C00552[e]	meso-Tartaric acid	C4H4O6	-2	Extracellular	C00552	PubChem3833	ChEBI:15673	InChI=1/C4H6O6/c5-1(3(7)8)2(6)4(9)10/h1-2,5-6H,(H,7,8)(H,9,10)/t1-,2+	InChI=1/C4H6O6/c5-1(3(7)8)2(6)4(9)10/h1-2,5-6H,(H,7,8)(H,9,10)/t1-,2+	O[C@@H]([C@@H](O)C(O)=O)C(O)=O
C00555[c]	4-Aminobutyraldehyde	C4H10NO	2	Cytoplasm	C00555	PubChem3835	ChEBI:17769	InChI=1/C4H9NO/c5-3-1-2-4-6/h4H,1-3,5H2	InChI=1/C4H9NO/c5-3-1-2-4-6/h4H,1-3,5H2	[H]C(=O)CCCN
C00556[c]	Benzyl alcohol	C7H8O	-1	Cytoplasm	C00556	PubChem3836	ChEBI:17987	InChI=1/C7H8O/c8-6-7-4-2-1-3-5-7/h1-5,8H,6H2	InChI=1/C7H8O/c8-6-7-4-2-1-3-5-7/h1-5,8H,6H2	OCc1ccccc1
C00559[c]	Deoxyadenosine	C10H13N5O3	0	Cytoplasm	C00559	PubChem3839	ChEBI:17256	InChI=1/C10H13N5O3/c11-9-8-10(13-3-12-9)15(4-14-8)7-1-5(17)6(2-16)18-7/h3-7,16-17H,1-2H2,(H2,11,12,13)/t5-,6+,7+/m0/s1	InChI=1/C10H13N5O3/c11-9-8-10(13-3-12-9)15(4-14-8)7-1-5(17)6(2-16)18-7/h3-7,16-17H,1-2H2,(H2,11,12,13)/t5-,6+,7+/m0/s1	Nc1ncnc2n(cnc12)[C@H]1C[C@H](O)[C@@H](CO)O1
C00559[e]	Deoxyadenosine	C10H13N5O3	0	Extracellular	C00559	PubChem3839	ChEBI:17256	InChI=1/C10H13N5O3/c11-9-8-10(13-3-12-9)15(4-14-8)7-1-5(17)6(2-16)18-7/h3-7,16-17H,1-2H2,(H2,11,12,13)/t5-,6+,7+/m0/s1	InChI=1/C10H13N5O3/c11-9-8-10(13-3-12-9)15(4-14-8)7-1-5(17)6(2-16)18-7/h3-7,16-17H,1-2H2,(H2,11,12,13)/t5-,6+,7+/m0/s1	Nc1ncnc2n(cnc12)[C@H]1C[C@H](O)[C@@H](CO)O1
C00568[c]	4-Aminobenzoate	C7H6NO2	-1	Cytoplasm	C00568	PubChem3847	ChEBI:30753	InChI=1/C7H7NO2/c8-6-3-1-5(2-4-6)7(9)10/h1-4H,8H2,(H,9,10)	InChI=1/C7H7NO2/c8-6-3-1-5(2-4-6)7(9)10/h1-4H,8H2,(H,9,10)	C1(C(O)=O)=CC=C(N)C=C1
C00575[c]	3,5-Cyclic AMP	C10H12N5O6P	0	Cytoplasm	C00575	PubChem3854	ChEBI:17489	InChI=1/C10H12N5O6P/c11-8-5-9(13-2-12-8)15(3-14-5)10-6(16)7-4(20-10)1-19-22(17,18)21-7/h2-4,6-7,10,16H,1H2,(H,17,18)(H2,11,12,13)/t4-,6-,7-,10-/m1/s1	InChI=1/C10H12N5O6P/c11-8-5-9(13-2-12-8)15(3-14-5)10-6(16)7-4(20-10)1-19-22(17,18)21-7/h2-4,6-7,10,16H,1H2,(H,17,18)(H2,11,12,13)/t4-,6-,7-,10-/m1/s1	5'-cyclic AMP
C00576[c]	Betaine aldehyde	C5H13NO	1	Cytoplasm	C00576	PubChem3855	ChEBI:15710	InChI=1/C5H12NO/c1-6(2,3)4-5-7/h5H,4H2,1-3H3/q+1	InChI=1/C5H12NO/c1-6(2,3)4-5-7/h5H,4H2,1-3H3/q+1	[H]C(=O)C[N+](C)(C)C
C00577[c]	D-Glyceraldehyde	C3H6O3	0	Cytoplasm	C00577	PubChem3856	ChEBI:17378	InChI=1/C3H6O3/c4-1-3(6)2-5/h1,3,5-6H,2H2/t3-/m0/s1	InChI=1/C3H6O3/c4-1-3(6)2-5/h1,3,5-6H,2H2/t3-/m0/s1	[H]C(=O)[C@H](O)CO
C00582[c]	Phenylacetyl-CoA	C29H38N7O17P3S	-4	Cytoplasm	C00582	PubChem3861	ChEBI:15537	InChI=1/C29H42N7O17P3S/c1-29(2,24(40)27(41)32-9-8-19(37)31-10-11-57-20(38)12-17-6-4-3-5-7-17)14-50-56(47,48)53-55(45,46)49-13-18-23(52-54(42,43)44)22(39)28(51-18)36-16-35-21-25(30)33-15-34-26(21)36/h3-7,15-16,18,22-24,28,39-40H,8-14H2,1-2H3,(H,31,37)(H,32,41)(H,45,46)(H,47,48)(H2,30,33,34)(H2,42,43,44)/t18-,22-,23-,24?,28-/m1/s1	InChI=1/C29H42N7O17P3S/c1-29(2,24(40)27(41)32-9-8-19(37)31-10-11-57-20(38)12-17-6-4-3-5-7-17)14-50-56(47,48)53-55(45,46)49-13-18-23(52-54(42,43)44)22(39)28(51-18)36-16-35-21-25(30)33-15-34-26(21)36/h3-7,15-16,18,22-24,28,39-40H,8-14H2,1-2H3,(H,31,37)(H,32,41)(H,45,46)(H,47,48)(H2,30,33,34)(H2,42,43,44)/t18-,22-,23-,24?,28-/m1/s1	CC(C)(COP(O)(=O)OP(O)(=O)OC[C@H]1O[C@H]([C@H](O)[C@@H]1OP(O)(O)=O)N1C=NC2=C1N=CN=C2N)[C@@H](O)C(=O)NCCC(=O)NCCSC(=O)CC1=CC=CC=C1
C00596[c]	2-Hydroxy-2,4-pentadienoate	C5H5O3	-1	Cytoplasm	C00596	PubChem3873	CHEBI:37319	InChI=1S/C5H6O3/c1-2-3-4(6)5(7)8/h2-3,6H,1H2,(H,7,8)/p-1	InChI=1S/C5H6O3/c1-2-3-4(6)5(7)8/h2-3,6H,1H2,(H,7,8)/p-1	[H]C(C=C)=C(O)C([O-])=O
C00603[c]	(-)-Ureidoglycolate	C3H5N2O4	-1	Cytoplasm	C00603	PubChem3878	ChEBI:15412	InChI=1/C3H6N2O4/c4-3(9)5-1(6)2(7)8/h1,6H,(H,7,8)(H3,4,5,9)/t1-/m0/s1	InChI=1/C3H6N2O4/c4-3(9)5-1(6)2(7)8/h1,6H,(H,7,8)(H3,4,5,9)/t1-/m0/s1	NC(=O)N[C@@H](O)C(O)=O
C00606[c]	3-Sulfino-L-alanine	C3H7NO4S	0	Cytoplasm	C00606	PubChem3881	ChEBI:16345	InChI=1/C3H7NO4S/c4-2(3(5)6)1-9(7)8/h2H,1,4H2,(H,5,6)(H,7,8)/t2-/m0/s1	InChI=1/C3H7NO4S/c4-2(3(5)6)1-9(7)8/h2H,1,4H2,(H,5,6)(H,7,8)/t2-/m0/s1	N[C@@H](CS(O)=O)C(O)=O
C00620[c]	alpha-D-Ribose 1-phosphate	C5H10O8P	-1	Cytoplasm	C00620	PubChem3894	ChEBI:35425	InChI=1/C5H11O8P/c6-1-2-3(7)4(8)5(12-2)13-14(9,10)11/h2-8H,1H2,(H2,9,10,11)/t2-,3-,4-,5-/m1/s1	InChI=1/C5H11O8P/c6-1-2-3(7)4(8)5(12-2)13-14(9,10)11/h2-8H,1H2,(H2,9,10,11)/t2-,3-,4-,5-/m1/s1	OC[C@H]1OC(OP(O)(O)=O)[C@H](O)[C@@H]1O
C00624[c]	N-Acetyl-L-glutamate	C7H9NO5	-2	Cytoplasm	C00624	PubChem3897	ChEBI:17533	InChI=1/C7H11NO5/c1-4(9)8-5(7(12)13)2-3-6(10)11/h5H,2-3H2,1H3,(H,8,9)(H,10,11)(H,12,13)/t5-/m0/s1	InChI=1/C7H11NO5/c1-4(9)8-5(7(12)13)2-3-6(10)11/h5H,2-3H2,1H3,(H,8,9)(H,10,11)(H,12,13)/t5-/m0/s1	CC(=O)N[C@@H](CCC(O)=O)C(O)=O
C00627[c]	Pyridoxine phosphate	C8H11NO6P	-1	Cytoplasm	C00627	PubChem3900	ChEBI:28803	InChI=1/C8H12NO6P/c1-5-8(11)7(3-10)6(2-9-5)4-15-16(12,13)14/h2,10-11H,3-4H2,1H3,(H2,12,13,14)	InChI=1/C8H12NO6P/c1-5-8(11)7(3-10)6(2-9-5)4-15-16(12,13)14/h2,10-11H,3-4H2,1H3,(H2,12,13,14)	Cc1ncc(COP(O)(O)=O)c(CO)c1O
C00630[c]	2-Methylpropanoyl-CoA	C25H42N7O17P3S	0	Cytoplasm	C00630	PubChem3903	ChEBI:15479	InChI=1/C25H42N7O17P3S/c1-13(2)24(37)53-8-7-27-15(33)5-6-28-22(36)19(35)25(3,4)10-46-52(43,44)49-51(41,42)45-9-14-18(48-50(38,39)40)17(34)23(47-14)32-12-31-16-20(26)29-11-30-21(16)32/h11-14,17-19,23,34-35H,5-10H2,1-4H3,(H,27,33)(H,28,36)(H,41,42)(H,43,44)(H2,26,29,30)(H2,38,39,40)/t14-,17-,18-,19?,23-/m1/s1	InChI=1/C25H42N7O17P3S/c1-13(2)24(37)53-8-7-27-15(33)5-6-28-22(36)19(35)25(3,4)10-46-52(43,44)49-51(41,42)45-9-14-18(48-50(38,39)40)17(34)23(47-14)32-12-31-16-20(26)29-11-30-21(16)32/h11-14,17-19,23,34-35H,5-10H2,1-4H3,(H,27,33)(H,28,36)(H,41,42)(H,43,44)(H2,26,29,30)(H2,38,39,40)/t14-,17-,18-,19?,23-/m1/s1	CC(C)C(=O)SCCNC(=O)CCNC(=O)[C@H](O)C(C)(C)COP(O)(=O)OP(O)(=O)OC[C@H]1O[C@H]([C@H](O)[C@@H]1OP(O)(O)=O)n1cnc2c(N)ncnc12
C00631[c]	2-Phospho-D-glycerate	C3H4O7P	-3	Cytoplasm	C00631	PubChem3904	ChEBI:17835	InChI=1/C3H7O7P/c4-1-2(3(5)6)10-11(7,8)9/h2,4H,1H2,(H,5,6)(H2,7,8,9)/t2-/m1/s1	InChI=1/C3H7O7P/c4-1-2(3(5)6)10-11(7,8)9/h2,4H,1H2,(H,5,6)(H2,7,8,9)/t2-/m1/s1	OC[C@@H](OP(O)(O)=O)C(O)=O
C00632[c]	3-Hydroxyanthranilate	C7H7NO3	0	Cytoplasm	C00632	PubChem3905	ChEBI:15793	InChI=1/C7H7NO3/c8-6-4(7(10)11)2-1-3-5(6)9/h1-3,9H,8H2,(H,10,11)	InChI=1/C7H7NO3/c8-6-4(7(10)11)2-1-3-5(6)9/h1-3,9H,8H2,(H,10,11)	Nc1c(O)cccc1C(O)=O
C00633[c]	4-Hydroxybenzaldehyde	C7H6O2	0	Cytoplasm	C00633	PubChem3906	ChEBI:17597	InChI=1/C7H6O2/c8-5-6-1-3-7(9)4-2-6/h1-5,9H	InChI=1/C7H6O2/c8-5-6-1-3-7(9)4-2-6/h1-5,9H	[H]C(=O)c1ccc(O)cc1
C00636[c]	D-Mannose 1-phosphate	C6H11O9P	-2	Cytoplasm	C00636	PubChem3909	ChEBI:35374	InChI=1/C6H13O9P/c7-1-2-3(8)4(9)5(10)6(14-2)15-16(11,12)13/h2-10H,1H2,(H2,11,12,13)/t2-,3-,4+,5+,6-/m1/s1	InChI=1/C6H13O9P/c7-1-2-3(8)4(9)5(10)6(14-2)15-16(11,12)13/h2-10H,1H2,(H2,11,12,13)/t2-,3-,4+,5+,6-/m1/s1	OC[C@H]1OC(OP(O)(O)=O)[C@@H](O)[C@@H](O)[C@@H]1O
C00637[c]	Indole-3-acetaldehyde	C10H9NO	-1	Cytoplasm	C00637	PubChem3910	ChEBI:18086	InChI=1/C10H9NO/c12-6-5-8-7-11-10-4-2-1-3-9(8)10/h1-4,6-7,11H,5H2	InChI=1/C10H9NO/c12-6-5-8-7-11-10-4-2-1-3-9(8)10/h1-4,6-7,11H,5H2	O=CCc1c[nH]c2ccccc12
C00641[c]	1,2-Diacyl-sn-glycerol	C5H6O5R2	1	Cytoplasm	C00641	PubChem3914	ChEBI:17815			2-diacyl-sn-glycerol
C00642[c]	4-Hydroxyphenylacetate	C8H8O3	0	Cytoplasm	C00642	PubChem3915	ChEBI:18101	InChI=1/C8H8O3/c9-7-3-1-6(2-4-7)5-8(10)11/h1-4,9H,5H2,(H,10,11)	InChI=1/C8H8O3/c9-7-3-1-6(2-4-7)5-8(10)11/h1-4,9H,5H2,(H,10,11)	OC(=O)Cc1ccc(O)cc1
C00647[c]	Pyridoxamine phosphate	C8H13N2O5P	0	Cytoplasm	C00647	PubChem3919	ChEBI:18335	InChI=1/C8H13N2O5P/c1-5-8(11)7(2-9)6(3-10-5)4-15-16(12,13)14/h3,11H,2,4,9H2,1H3,(H2,12,13,14)	InChI=1/C8H13N2O5P/c1-5-8(11)7(2-9)6(3-10-5)4-15-16(12,13)14/h3,11H,2,4,9H2,1H3,(H2,12,13,14)	Cc1ncc(COP(O)(O)=O)c(CN)c1O
C00655[c]	Xanthosine 5-phosphate	C10H12N4O9P	-1	Cytoplasm	C00655	PubChem3925	ChEBI:15652	InChI=1/C10H13N4O9P/c15-5-3(1-22-24(19,20)21)23-9(6(5)16)14-2-11-4-7(14)12-10(18)13-8(4)17/h2-3,5-6,9,15-16H,1H2,(H2,19,20,21)(H2,12,13,17,18)/t3-,5-,6-,9-/m1/s1	InChI=1/C10H13N4O9P/c15-5-3(1-22-24(19,20)21)23-9(6(5)16)14-2-11-4-7(14)12-10(18)13-8(4)17/h2-3,5-6,9,15-16H,1H2,(H2,19,20,21)(H2,12,13,17,18)/t3-,5-,6-,9-/m1/s1	O[C@@H]1[C@@H](COP(O)(O)=O)O[C@H]([C@@H]1O)n1cnc2c1[nH]c(=O)[nH]c2=O
C00662[c]	Reduced adrenal ferredoxin	R	0	Cytoplasm	C00662	PubChem3931	ChEBI:16906
C00666[c]	LL-2,6-Diaminoheptanedioate	C7H14N2O4	0	Cytoplasm	C00666	PubChem3935	ChEBI:16026	InChI=1/C7H14N2O4/c8-4(6(10)11)2-1-3-5(9)7(12)13/h4-5H,1-3,8-9H2,(H,10,11)(H,12,13)/t4-,5-/m0/s1	InChI=1/C7H14N2O4/c8-4(6(10)11)2-1-3-5(9)7(12)13/h4-5H,1-3,8-9H2,(H,10,11)(H,12,13)/t4-,5-/m0/s1	6-diaminopimelic acid
C00667[c]	Oxidized adrenal ferredoxin	R	0	Cytoplasm	C00667	PubChem3936	CHEBI:10245			O[C@H]1O[C@H](COP(O)(O)=O)[C@@H](O)[C@H](O)[C@H]1O
C00668[c]	alpha-D-Glucose 6-phosphate	C6H13O9P	0	Cytoplasm	C00668	PubChem3937	ChEBI:17665	InChI=1/C6H13O9P/c7-3-2(1-14-16(11,12)13)15-6(10)5(9)4(3)8/h2-10H,1H2,(H2,11,12,13)/t2-,3-,4+,5-,6+/m1/s1	InChI=1/C6H13O9P/c7-3-2(1-14-16(11,12)13)15-6(10)5(9)4(3)8/h2-10H,1H2,(H2,11,12,13)/t2-,3-,4+,5-,6+/m1/s1	O[C@H]1O[C@H](COP(O)(O)=O)[C@@H](O)[C@H](O)[C@H]1O
C00668[e]	alpha-D-Glucose 6-phosphate	C6H13O9P	0	Extracellular	C00668	PubChem3937	ChEBI:17665	InChI=1/C6H13O9P/c7-3-2(1-14-16(11,12)13)15-6(10)5(9)4(3)8/h2-10H,1H2,(H2,11,12,13)/t2-,3-,4+,5-,6+/m1/s1	InChI=1/C6H13O9P/c7-3-2(1-14-16(11,12)13)15-6(10)5(9)4(3)8/h2-10H,1H2,(H2,11,12,13)/t2-,3-,4+,5-,6+/m1/s1	O[C@H]1O[C@H](COP(O)(O)=O)[C@@H](O)[C@H](O)[C@H]1O
C00669[c]	gamma-L-Glutamyl-L-cysteine	C8H13N2O5S	0	Cytoplasm	C00669	PubChem3938	ChEBI:17515	InChI=1/C8H14N2O5S/c9-4(7(12)13)1-2-6(11)10-5(3-16)8(14)15/h4-5,16H,1-3,9H2,(H,10,11)(H,12,13)(H,14,15)/t4-,5-/m0/s1	InChI=1/C8H14N2O5S/c9-4(7(12)13)1-2-6(11)10-5(3-16)8(14)15/h4-5,16H,1-3,9H2,(H,10,11)(H,12,13)(H,14,15)/t4-,5-/m0/s1	N[C@@H](CCC(=O)N[C@@H](CS)C(O)=O)C(O)=O
C00670[c]	sn-glycero-3-Phosphocholine	C8H21NO6P	0	Cytoplasm	C00670	PubChem3939	ChEBI:16870	InChI=1/C8H20NO6P/c1-9(2,3)4-5-14-16(12,13)15-7-8(11)6-10/h8,10-11H,4-7H2,1-3H3/p+1/t8-/m1/s1	InChI=1/C8H20NO6P/c1-9(2,3)4-5-14-16(12,13)15-7-8(11)6-10/h8,10-11H,4-7H2,1-3H3/p+1/t8-/m1/s1	C[N+](C)(C)CCOP([O-])(=O)OC[C@H](O)CO
C00671[c]	(S)-3-Methyl-2-oxopentanoic acid	C6H9O3	-1	Cytoplasm	C00671	PubChem3940	ChEBI:15614	InChI=1/C6H10O3/c1-3-4(2)5(7)6(8)9/h4H,3H2,1-2H3,(H,8,9)/t4-/m0/s1	InChI=1/C6H10O3/c1-3-4(2)5(7)6(8)9/h4H,3H2,1-2H3,(H,8,9)/t4-/m0/s1	CC[C@H](C)C(=O)C(O)=O
C00672[c]	2-Deoxy-D-ribose 1-phosphate	C5H10O7P	-1	Cytoplasm	C00672	PubChem3941	ChEBI:28542	InChI=1/C5H11O7P/c6-2-4-3(7)1-5(11-4)12-13(8,9)10/h3-7H,1-2H2,(H2,8,9,10)/t3-,4+,5+/m0/s1	InChI=1/C5H11O7P/c6-2-4-3(7)1-5(11-4)12-13(8,9)10/h3-7H,1-2H2,(H2,8,9,10)/t3-,4+,5+/m0/s1	OC[C@H]1OC(C[C@@H]1O)OP(O)(O)=O
C00673[c]	2-Deoxy-D-ribose 5-phosphate	C5H9O7P	-2	Cytoplasm	C00673	PubChem3942	ChEBI:16132	InChI=1/C5H11O7P/c6-3-1-5(7)12-4(3)2-11-13(8,9)10/h3-7H,1-2H2,(H2,8,9,10)/t3-,4+,5u/m0/s1	InChI=1/C5H11O7P/c6-3-1-5(7)12-4(3)2-11-13(8,9)10/h3-7H,1-2H2,(H2,8,9,10)/t3-,4+,5u/m0/s1	O[C@H](COP(O)(O)=O)[C@@H](O)CC=O
C00679[c]	5-Dehydro-4-deoxy-D-glucarate	C6H6O7	-2	Cytoplasm	C00679	PubChem3948	ChEBI:42819	InChI=1/C6H8O7/c7-2(4(9)6(12)13)1-3(8)5(10)11/h2,4,7,9H,1H2,(H,10,11)(H,12,13)/t2-,4+/m0/s1	InChI=1/C6H8O7/c7-2(4(9)6(12)13)1-3(8)5(10)11/h2,4,7,9H,1H2,(H,10,11)(H,12,13)/t2-,4+/m0/s1	O[C@@H](CC(=O)C([O-])=O)[C@@H](O)C([O-])=O
C00680[c]	meso-2,6-Diaminoheptanedioate	C7H14N2O4	0	Cytoplasm	C00680	PubChem3949	ChEBI:16488	InChI=1/C7H14N2O4/c8-4(6(10)11)2-1-3-5(9)7(12)13/h4-5H,1-3,8-9H2,(H,10,11)(H,12,13)/t4-,5+	InChI=1/C7H14N2O4/c8-4(6(10)11)2-1-3-5(9)7(12)13/h4-5H,1-3,8-9H2,(H,10,11)(H,12,13)/t4-,5+	6-diaminopimelic acid
C00681[c]	1-Acyl-sn-glycerol 3-phosphate	C4H8O7PR	0	Cytoplasm	C00681	PubChem3950	ChEBI:16975			O[C@H](COC([*])=O)COP(O)(O)=O
C00683[c]	(S)-Methylmalonyl-CoA	C25H35N7O19P3S	-5	Cytoplasm	C00683	PubChem3952	ChEBI:15466	InChI=1/C25H40N7O19P3S/c1-12(23(37)38)24(39)55-7-6-27-14(33)4-5-28-21(36)18(35)25(2,3)9-48-54(45,46)51-53(43,44)47-8-13-17(50-52(40,41)42)16(34)22(49-13)32-11-31-15-19(26)29-10-30-20(15)32/h10-13,16-18,22,34-35H,4-9H2,1-3H3,(H,27,33)(H,28,36)(H,37,38)(H,43,44)(H,45,46)(H2,26,29,30)(H2,40,41,42)/t12-,13+,16+,17+,18?,22+/m0/s1	InChI=1/C25H40N7O19P3S/c1-12(23(37)38)24(39)55-7-6-27-14(33)4-5-28-21(36)18(35)25(2,3)9-48-54(45,46)51-53(43,44)47-8-13-17(50-52(40,41)42)16(34)22(49-13)32-11-31-15-19(26)29-10-30-20(15)32/h10-13,16-18,22,34-35H,4-9H2,1-3H3,(H,27,33)(H,28,36)(H,37,38)(H,43,44)(H,45,46)(H2,26,29,30)(H2,40,41,42)/t12-,13+,16+,17+,18?,22+/m0/s1	C[C@@H](C(O)=O)C(=O)SCCNC(=O)CCNC(=O)[C@H](O)C(C)(C)COP(O)(=O)OP(O)(=O)OC[C@H]1O[C@H]([C@H](O)[C@@H]1OP(O)(O)=O)n1cnc2c(N)ncnc12
C00688[c]	dTDP-4-dehydro-6-deoxy-L-mannose	C16H22N2O15P2	-2	Cytoplasm	C00688	PubChem3957	ChEBI:15744	InChI=1/C16H24N2O15P2/c1-6-4-18(16(24)17-14(6)23)10-3-8(19)9(31-10)5-29-34(25,26)33-35(27,28)32-15-13(22)12(21)11(20)7(2)30-15/h4,7-10,12-13,15,19,21-22H,3,5H2,1-2H3,(H,25,26)(H,27,28)(H,17,23,24)/t7-,8-,9+,10+,12+,13+,15+/m0/s1	InChI=1/C16H24N2O15P2/c1-6-4-18(16(24)17-14(6)23)10-3-8(19)9(31-10)5-29-34(25,26)33-35(27,28)32-15-13(22)12(21)11(20)7(2)30-15/h4,7-10,12-13,15,19,21-22H,3,5H2,1-2H3,(H,25,26)(H,27,28)(H,17,23,24)/t7-,8-,9+,10+,12+,13+,15+/m0/s1	C[C@@H]1OC(OP(O)(=O)OP(O)(=O)OC[C@H]2O[C@H](C[C@@H]2O)n2cc(C)c(=O)[nH]c2=O)[C@H](O)[C@H](O)C1=O
C00689[c]	alpha,alpha-Trehalose 6-phosphate	C12H21O14P	-2	Cytoplasm	C00689	PubChem3958	ChEBI:18283	InChI=1/C12H23O14P/c13-1-3-5(14)7(16)9(18)11(24-3)26-12-10(19)8(17)6(15)4(25-12)2-23-27(20,21)22/h3-19H,1-2H2,(H2,20,21,22)/t3-,4-,5-,6-,7+,8+,9-,10-,11-,12-/m1/s1	InChI=1/C12H23O14P/c13-1-3-5(14)7(16)9(18)11(24-3)26-12-10(19)8(17)6(15)4(25-12)2-23-27(20,21)22/h3-19H,1-2H2,(H2,20,21,22)/t3-,4-,5-,6-,7+,8+,9-,10-,11-,12-/m1/s1	alpha-trehalose 6-phosphate
C00692[c]	UDP-N-acetylmuramoyl-L-alanyl-D-glutamate	C28H39N5O23P2	-4	Cytoplasm	C00692	PubChem3960	ChEBI:16970	InChI=1/C28H43N5O23P2/c1-10(23(42)31-13(26(44)45)4-5-17(37)38)29-24(43)11(2)52-22-18(30-12(3)35)27(54-14(8-34)20(22)40)55-58(49,50)56-57(47,48)51-9-15-19(39)21(41)25(53-15)33-7-6-16(36)32-28(33)46/h6-7,10-11,13-15,18-22,25,27,34,39-41H,4-5,8-9H2,1-3H3,(H,29,43)(H,30,35)(H,31,42)(H,37,38)(H,44,45)(H,47,48)(H,49,50)(H,32,36,46)/t10-,11+,13+,14+,15+,18+,19+,20+,21+,22+,25+,27+/m0/s1	InChI=1/C28H43N5O23P2/c1-10(23(42)31-13(26(44)45)4-5-17(37)38)29-24(43)11(2)52-22-18(30-12(3)35)27(54-14(8-34)20(22)40)55-58(49,50)56-57(47,48)51-9-15-19(39)21(41)25(53-15)33-7-6-16(36)32-28(33)46/h6-7,10-11,13-15,18-22,25,27,34,39-41H,4-5,8-9H2,1-3H3,(H,29,43)(H,30,35)(H,31,42)(H,37,38)(H,44,45)(H,47,48)(H,49,50)(H,32,36,46)/t10-,11+,13+,14+,15+,18+,19+,20+,21+,22+,25+,27+/m0/s1	C[C@H](NC(=O)[C@@H](C)O[C@H]1[C@H](O)[C@@H](CO)OC(OP(O)(=O)OP(O)(=O)OC[C@H]2O[C@H]([C@H](O)[C@@H]2O)n2ccc(=O)[nH]c2=O)[C@@H]1NC(C)=O)C(=O)N[C@H](CCC(O)=O)C(O)=O
C00698[c]	Cl-	Cl	-1	Cytoplasm	C00698	PubChem3966	ChEBI:17996	InChI=1/ClH/h1H/p-1	InChI=1/ClH/h1H/p-1	[Cl-]
C00700[c]	XTP	C10H15N4O15P3	0	Cytoplasm	C00700	PubChem3968		InChI=1/C10H15N4O15P3/c15-5-3(1-26-31(22,23)29-32(24,25)28-30(19,20)21)27-9(6(5)16)14-2-11-4-7(14)12-10(18)13-8(4)17/h2-3,5-6,9,15-16H,1H2,(H,22,23)(H,24,25)(H2,19,20,21)(H2,12,13,17,18)/t3-,5-,6-,9-/m1/s1	InChI=1/C10H15N4O15P3/c15-5-3(1-26-31(22,23)29-32(24,25)28-30(19,20)21)27-9(6(5)16)14-2-11-4-7(14)12-10(18)13-8(4)17/h2-3,5-6,9,15-16H,1H2,(H,22,23)(H,24,25)(H2,19,20,21)(H2,12,13,17,18)/t3-,5-,6-,9-/m1/s1
C00704[c]	O2.-	O2	-1	Cytoplasm	C00704	PubChem3971	ChEBI:18421	InChI=1/HO2/c1-2/h1H/p-1	InChI=1/HO2/c1-2/h1H/p-1	[O][O-]
C00705[c]	dCDP	C9H13N3O10P2	-2	Cytoplasm	C00705	PubChem3972	CHEBI:10492	InChI=1/C9H15N3O10P2/c10-7-1-2-12(9(14)11-7)8-3-5(13)6(21-8)4-20-24(18,19)22-23(15,16)17/h1-2,5-6,8,13H,3-4H2,(H,18,19)(H2,10,11,14)(H2,15,16,17)/t5-,6+,8+/m0/s1	InChI=1/C9H15N3O10P2/c10-7-1-2-12(9(14)11-7)8-3-5(13)6(21-8)4-20-24(18,19)22-23(15,16)17/h1-2,5-6,8,13H,3-4H2,(H,18,19)(H2,10,11,14)(H2,15,16,17)/t5-,6+,8+/m0/s1	Nc1ccn([C@H]2C[C@H](O)[C@@H](COP(O)(=O)OP(O)(O)=O)O2)c(=O)n1
C00712[c]	(9Z)-Octadecenoic acid	C18H34O2	0	Cytoplasm	C00712	PubChem3978	CHEBI:7741	InChI=1/C18H34O2/c1-2-3-4-5-6-7-8-9-10-11-12-13-14-15-16-17-18(19)20/h9-10H,2-8,11-17H2,1H3,(H,19,20)/b10-9-	InChI=1/C18H34O2/c1-2-3-4-5-6-7-8-9-10-11-12-13-14-15-16-17-18(19)20/h9-10H,2-8,11-17H2,1H3,(H,19,20)/b10-9-	CCCCCCCC\C=C/CCCCCCCC(O)=O
C00719[c]	Betaine	C5H11NO2	0	Cytoplasm	C00719	PubChem3985	CHEBI:3073	InChI=1/C5H11NO2/c1-6(2,3)4-5(7)8/h4H2,1-3H3	InChI=1/C5H11NO2/c1-6(2,3)4-5(7)8/h4H2,1-3H3	C[N+](C)(C)CC([O-])=O
C00719[e]	Betaine	C5H11NO2	0	Extracellular	C00719	PubChem3985	CHEBI:3073	InChI=1/C5H11NO2/c1-6(2,3)4-5(7)8/h4H2,1-3H3	InChI=1/C5H11NO2/c1-6(2,3)4-5(7)8/h4H2,1-3H3	C[N+](C)(C)CC([O-])=O
C00740[c]	D-Serine	C3H7NO3	0	Cytoplasm	C00740	PubChem4003	ChEBI:16523	InChI=1/C3H7NO3/c4-2(1-5)3(6)7/h2,5H,1,4H2,(H,6,7)/t2-/m1/s1	InChI=1/C3H7NO3/c4-2(1-5)3(6)7/h2,5H,1,4H2,(H,6,7)/t2-/m1/s1	N[C@H](CO)C(O)=O
C00740[e]	D-Serine	C3H7NO3	0	Extracellular	C00740	PubChem4003	ChEBI:16523	InChI=1/C3H7NO3/c4-2(1-5)3(6)7/h2,5H,1,4H2,(H,6,7)/t2-/m1/s1	InChI=1/C3H7NO3/c4-2(1-5)3(6)7/h2,5H,1,4H2,(H,6,7)/t2-/m1/s1	N[C@H](CO)C(O)=O
C00741[c]	Diacetyl	C4H6O2	0	Cytoplasm	C00741	PubChem4004	ChEBI:16583	InChI=1/C4H6O2/c1-3(5)4(2)6/h1-2H3	InChI=1/C4H6O2/c1-3(5)4(2)6/h1-2H3	3-dione
C00741[e]	Diacetyl	C4H6O2	0	Extracellular	C00741	PubChem4004	ChEBI:16583	InChI=1/C4H6O2/c1-3(5)4(2)6/h1-2H3	InChI=1/C4H6O2/c1-3(5)4(2)6/h1-2H3	3-dione
C00748[c]	Siroheme	C42H36FeN4O16	-8	Cytoplasm	C00748	PubChem4010	ChEBI:28599	InChI=1/C42H46N4O16.Fe/c1-41(17-39(59)60)23(5-9-35(51)52)29-14-27-21(11-37(55)56)19(3-7-33(47)48)25(43-27)13-26-20(4-8-34(49)50)22(12-38(57)58)28(44-26)15-31-42(2,18-40(61)62)24(6-10-36(53)54)30(46-31)16-32(41)45-29;/h13-16,23-24H,3-12,17-18H2,1-2H3,(H10,43,44,45,46,47,48,49,50,51,52,53,54,55,56,57,58,59,60,61,62);/q;+2/p-2/t23-,24-,41+,42+;/m1./s1	InChI=1/C42H46N4O16.Fe/c1-41(17-39(59)60)23(5-9-35(51)52)29-14-27-21(11-37(55)56)19(3-7-33(47)48)25(43-27)13-26-20(4-8-34(49)50)22(12-38(57)58)28(44-26)15-31-42(2,18-40(61)62)24(6-10-36(53)54)30(46-31)16-32(41)45-29;/h13-16,23-24H,3-12,17-18H2,1-2H3,(H10,43,44,45,46,47,48,49,50,51,52,53,54,55,56,57,58,59,60,61,62);/q;+2/p-2/t23-,24-,41+,42+;/m1./s1	C[C@]1(CC(O)=O)[C@H](CCC(O)=O)C2=CC3=[N+]4C(=Cc5c(CC(O)=O)c(CCC(O)=O)c6C=C7C(CCC(O)=O)=C(CC(O)=O)C8=[N+]7[Fe--]4(N2C1=C8)n56)[C@@H](CCC(O)=O)[C@]3(C)CC(O)=O
C00780[c]	Serotonin	C10H12N2O	0	Cytoplasm	C00780	PubChem4041	ChEBI:28790	InChI=1/C10H12N2O/c11-4-3-7-6-12-10-2-1-8(13)5-9(7)10/h1-2,5-6,12-13H,3-4,11H2	InChI=1/C10H12N2O/c11-4-3-7-6-12-10-2-1-8(13)5-9(7)10/h1-2,5-6,12-13H,3-4,11H2	C1=CC(=CC=2C(=CNC12)CCN)O
C00785[c]	Urocanate	C6H5N2O2	-1	Cytoplasm	C00785	PubChem4043	ChEBI:30817	InChI=1/C6H6N2O2/c9-6(10)2-1-5-3-7-4-8-5/h1-4H,(H,7,8)(H,9,10)/b2-1+	InChI=1/C6H6N2O2/c9-6(10)2-1-5-3-7-4-8-5/h1-4H,(H,7,8)(H,9,10)/b2-1+	C(\C=1N=CNC1)=C/C(=O)O
C00787[c]	tRNA(Tyr)	C15H21N5O10PR	0	Cytoplasm	C00787	PubChem4045	ChEBI:29182
C00793[c]	D-Cysteine	C3H7NO2S	0	Cytoplasm	C00793	PubChem4051	ChEBI:16375	InChI=1/C3H7NO2S/c4-2(1-7)3(5)6/h2,7H,1,4H2,(H,5,6)/t2-/m1/s1	InChI=1/C3H7NO2S/c4-2(1-7)3(5)6/h2,7H,1,4H2,(H,5,6)/t2-/m1/s1	N[C@H](CS)C(O)=O
C00794[c]	D-Sorbitol	C6H14O6	0	Cytoplasm	C00794	PubChem4052	ChEBI:17924	InChI=1/C6H14O6/c7-1-3(9)5(11)6(12)4(10)2-8/h3-12H,1-2H2/t3-,4+,5-,6-/m1/s1	InChI=1/C6H14O6/c7-1-3(9)5(11)6(12)4(10)2-8/h3-12H,1-2H2/t3-,4+,5-,6-/m1/s1	OC[C@H](O)[C@@H](O)[C@H](O)[C@H](O)CO
C00794[e]	D-Sorbitol	C6H14O6	1	Extracellular	C00794	PubChem4052	ChEBI:17924	InChI=1/C6H14O6/c7-1-3(9)5(11)6(12)4(10)2-8/h3-12H,1-2H2/t3-,4+,5-,6-/m1/s1	InChI=1/C6H14O6/c7-1-3(9)5(11)6(12)4(10)2-8/h3-12H,1-2H2/t3-,4+,5-,6-/m1/s1	OC[C@H](O)[C@@H](O)[C@H](O)[C@H](O)CO
C00797[c]	Ethylamine	C2H7N	0	Cytoplasm	C00797	PubChem4055	ChEBI:15862	InChI=1/C2H7N/c1-2-3/h2-3H2,1H3	InChI=1/C2H7N/c1-2-3/h2-3H2,1H3	CCN
C00804[c]	Propynoate	C3H2O2	0	Cytoplasm	C00804	PubChem4062	ChEBI:33199	InChI=1/C3H2O2/c1-2-3(4)5/h1H,(H,4,5)	InChI=1/C3H2O2/c1-2-3(4)5/h1H,(H,4,5)	OC(=O)C#C
C00805[c]	Salicylate	C7H6O3	0	Cytoplasm	C00805	PubChem4063	ChEBI:16914	InChI=1/C7H6O3/c8-6-4-2-1-3-5(6)7(9)10/h1-4,8H,(H,9,10)	InChI=1/C7H6O3/c8-6-4-2-1-3-5(6)7(9)10/h1-4,8H,(H,9,10)	OC(=O)c1ccccc1O
C00805[e]	Salicylate	C7H6O3	0	Extracellular	C00805	PubChem4063	ChEBI:16914	InChI=1/C7H6O3/c8-6-4-2-1-3-5(6)7(9)10/h1-4,8H,(H,9,10)	InChI=1/C7H6O3/c8-6-4-2-1-3-5(6)7(9)10/h1-4,8H,(H,9,10)	OC(=O)c1ccccc1O
C00810[c]	(R)-Acetoin	C4H8O2	1	Cytoplasm	C00810	PubChem4068	ChEBI:15686	InChI=1/C4H8O2/c1-3(5)4(2)6/h3,5H,1-2H3/t3-/m1/s1	InChI=1/C4H8O2/c1-3(5)4(2)6/h3,5H,1-2H3/t3-/m1/s1	C[C@@H](O)C(C)=O
C00815[c]	Citramalate	C5H8O5	0	Cytoplasm	C00815	PubChem4073	ChEBI:15584	InChI=1/C5H8O5/c1-5(10,4(8)9)2-3(6)7/h10H,2H2,1H3,(H,6,7)(H,8,9)	InChI=1/C5H8O5/c1-5(10,4(8)9)2-3(6)7/h10H,2H2,1H3,(H,6,7)(H,8,9)	CC(O)(CC(O)=O)C(O)=O
C00815[e]	Citramalate	C5H8O5	0	Extracellular	C00815	PubChem4073	ChEBI:15584	InChI=1/C5H8O5/c1-5(10,4(8)9)2-3(6)7/h10H,2H2,1H3,(H,6,7)(H,8,9)	InChI=1/C5H8O5/c1-5(10,4(8)9)2-3(6)7/h10H,2H2,1H3,(H,6,7)(H,8,9)	CC(O)(CC(O)=O)C(O)=O
C00818[c]	D-Glucarate	C6H8O8	-2	Cytoplasm	C00818	PubChem4076	ChEBI:16002	InChI=1/C6H10O8/c7-1(3(9)5(11)12)2(8)4(10)6(13)14/h1-4,7-10H,(H,11,12)(H,13,14)	InChI=1/C6H10O8/c7-1(3(9)5(11)12)2(8)4(10)6(13)14/h1-4,7-10H,(H,11,12)(H,13,14)	O[C@@H]([C@H](O)[C@@H](O)C(O)=O)[C@H](O)C(O)=O
C00818[e]	D-Glucarate	C6H8O8	-2	Extracellular	C00818	PubChem4076	ChEBI:16002	InChI=1/C6H10O8/c7-1(3(9)5(11)12)2(8)4(10)6(13)14/h1-4,7-10H,(H,11,12)(H,13,14)	InChI=1/C6H10O8/c7-1(3(9)5(11)12)2(8)4(10)6(13)14/h1-4,7-10H,(H,11,12)(H,13,14)	O[C@@H]([C@H](O)[C@@H](O)C(O)=O)[C@H](O)C(O)=O
C00819[c]	D-Glutamine	C5H10N2O3	0	Cytoplasm	C00819	PubChem4077	ChEBI:17061	InChI=1/C5H10N2O3/c6-3(5(9)10)1-2-4(7)8/h3H,1-2,6H2,(H2,7,8)(H,9,10)/t3-/m1/s1	InChI=1/C5H10N2O3/c6-3(5(9)10)1-2-4(7)8/h3H,1-2,6H2,(H2,7,8)(H,9,10)/t3-/m1/s1	O=C(O)[C@H](N)CCC(=O)N
C00826[c]	L-Arogenate	C10H12NO5	-1	Cytoplasm	C00826	PubChem4084	ChEBI:17530	InChI=1/C10H13NO5/c11-7(8(13)14)5-10(9(15)16)3-1-6(12)2-4-10/h1-4,6-7,12H,5,11H2,(H,13,14)(H,15,16)/t6?,7-,10?/m0/s1	InChI=1/C10H13NO5/c11-7(8(13)14)5-10(9(15)16)3-1-6(12)2-4-10/h1-4,6-7,12H,5,11H2,(H,13,14)(H,15,16)/t6?,7-,10?/m0/s1	N[C@@H](CC1(C=CC(O)C=C1)C(O)=O)C(O)=O
C00828[c]	Menaquinone	C51H72O2	0	Cytoplasm	C00828	Compound CID: 5280374		InChI=1/C21H24O2/c1-14(2)8-7-9-15(3)12-13-17-16(4)20(22)18-10-5-6-11-19(18)21(17)23/h5-6,8,10-12H,7,9,13H2,1-4H3/b15-12+	InChI=1/C21H24O2/c1-14(2)8-7-9-15(3)12-13-17-16(4)20(22)18-10-5-6-11-19(18)21(17)23/h5-6,8,10-12H,7,9,13H2,1-4H3/b15-12+
C00828[e]	Menaquinone	C51H72O2	0	Extracellular	C00828	Compound CID: 5280374		InChI=1/C21H24O2/c1-14(2)8-7-9-15(3)12-13-17-16(4)20(22)18-10-5-6-11-19(18)21(17)23/h5-6,8,10-12H,7,9,13H2,1-4H3/b15-12+	InChI=1/C21H24O2/c1-14(2)8-7-9-15(3)12-13-17-16(4)20(22)18-10-5-6-11-19(18)21(17)23/h5-6,8,10-12H,7,9,13H2,1-4H3/b15-12+
C00831[c]	Pantetheine	C11H22N2O4S	1	Cytoplasm	C00831	PubChem4089	ChEBI:16753	InChI=1/C11H22N2O4S/c1-11(2,7-14)9(16)10(17)13-4-3-8(15)12-5-6-18/h9,14,16,18H,3-7H2,1-2H3,(H,12,15)(H,13,17)/t9-/m0/s1	InChI=1/C11H22N2O4S/c1-11(2,7-14)9(16)10(17)13-4-3-8(15)12-5-6-18/h9,14,16,18H,3-7H2,1-2H3,(H,12,15)(H,13,17)/t9-/m0/s1	CC(C)(CO)[C@@H](O)C(=O)NCCC(=O)NCCS
C00842[c]	dTDP-glucose	C16H24N2O16P2	-2	Cytoplasm	C00842	PubChem4099	ChEBI:15700	InChI=1/C16H26N2O16P2/c1-6-3-18(16(25)17-14(6)24)10-2-7(20)9(31-10)5-30-35(26,27)34-36(28,29)33-15-13(23)12(22)11(21)8(4-19)32-15/h3,7-13,15,19-23H,2,4-5H2,1H3,(H,26,27)(H,28,29)(H,17,24,25)/t7-,8+,9+,10+,11+,12-,13+,15+/m0/s1	InChI=1/C16H26N2O16P2/c1-6-3-18(16(25)17-14(6)24)10-2-7(20)9(31-10)5-30-35(26,27)34-36(28,29)33-15-13(23)12(22)11(21)8(4-19)32-15/h3,7-13,15,19-23H,2,4-5H2,1H3,(H,26,27)(H,28,29)(H,17,24,25)/t7-,8+,9+,10+,11+,12-,13+,15+/m0/s1	Cc1cn([C@H]2C[C@H](O)[C@@H](COP(O)(=O)OP(O)(=O)O[C@H]3O[C@H](CO)[C@@H](O)[C@H](O)[C@H]3O)O2)c(=O)[nH]c1=O
C00846[c]	3-Oxoadipate	C6H6O5	-2	Cytoplasm	C00846	PubChem4103	ChEBI:15775	InChI=1/C6H8O5/c7-4(3-6(10)11)1-2-5(8)9/h1-3H2,(H,8,9)(H,10,11)	InChI=1/C6H8O5/c7-4(3-6(10)11)1-2-5(8)9/h1-3H2,(H,8,9)(H,10,11)	[O-]C(=O)CCC(=O)CC([O-])=O
C00853[c]	Cob(I)alamin	C62H89CoN13O14P	0	Cytoplasm	C00853	PubChem4110	ChEBI:15982	InChI=1/C62H90N13O14P.Co/c1-29-20-39-40(21-30(29)2)75(28-70-39)57-52(84)53(41(27-76)87-57)89-90(85,86)88-31(3)26-69-49(83)18-19-59(8)37(22-46(66)80)56-62(11)61(10,25-48(68)82)36(14-17-45(65)79)51(74-62)33(5)55-60(9,24-47(67)81)34(12-15-43(63)77)38(71-55)23-42-58(6,7)35(13-16-44(64)78)50(72-42)32(4)54(59)73-56;/h20-21,23,28,31,34-37,41,52-53,56-57,76,84H,12-19,22,24-27H2,1-11H3,(H15,63,64,65,66,67…	InChI=1/C62H90N13O14P.Co/c1-29-20-39-40(21-30(29)2)75(28-70-39)57-52(84)53(41(27-76)87-57)89-90(85,86)88-31(3)26-69-49(83)18-19-59(8)37(22-46(66)80)56-62(11)61(10,25-48(68)82)36(14-17-45(65)79)51(74-62)33(5)55-60(9,24-47(67)81)34(12-15-43(63)77)38(71-55)23-42-58(6,7)35(13-16-44(64)78)50(72-42)32(4)54(59)73-56;/h20-21,23,28,31,34-37,41,52-53,56-57,76,84H,12-19,22,24-27H2,1-11H3,(H15,63,64,65,66,67…	[H][C@]12[C@H](CC(N)=O)[C@@]3(C)CCC(=O)NC[C@@H](C)OP(O)(=O)O[C@@H]4[C@@H](CO)O[C@@H]([C@@H]4O)n4c[n+](c5cc(C)c(C)cc45)[Co-4]456N1C3=C(C)C1=[N+]4C(=CC3=[N+]5C(=C(C)C4=[N+]6[C@]2(C)[C@@](C)(CC(N)=O)[C@@H]4CCC(N)=O)[C@@](C)(CC(N)=O)[C@@H]3CCC(N)=O)C(C)(C)[C@@H]1CCC(N)=O
C00856[c]	DNA cytosine	C19H32N3O17P2R2	0	Cytoplasm	C00856	PubChem4113
C00857[c]	Deamino-NAD+	C21H25N6O15P2	-2	Cytoplasm	C00857	PubChem4114	ChEBI:18304	InChI=1/C21H26N6O15P2/c22-17-12-18(24-7-23-17)27(8-25-12)20-16(31)14(29)11(41-20)6-39-44(36,37)42-43(34,35)38-5-10-13(28)15(30)19(40-10)26-3-1-2-9(4-26)21(32)33/h1-4,7-8,10-11,13-16,19-20,28-31H,5-6H2,(H4-,22,23,24,32,33,34,35,36,37)/p+1/t10-,11-,13-,14-,15-,16-,19-,20-/m1/s1	InChI=1/C21H26N6O15P2/c22-17-12-18(24-7-23-17)27(8-25-12)20-16(31)14(29)11(41-20)6-39-44(36,37)42-43(34,35)38-5-10-13(28)15(30)19(40-10)26-3-1-2-9(4-26)21(32)33/h1-4,7-8,10-11,13-16,19-20,28-31H,5-6H2,(H4-,22,23,24,32,33,34,35,36,37)/p+1/t10-,11-,13-,14-,15-,16-,19-,20-/m1/s1	Nc1ncnc2n(cnc12)[C@@H]1O[C@H](COP(O)(=O)OP(O)(=O)OC[C@H]2O[C@H]([C@H](O)[C@@H]2O)[n+]2cccc(c2)C(O)=O)[C@@H](O)[C@H]1O
C00860[c]	L-Histidinol	C6H12N3O	1	Cytoplasm	C00860	PubChem4117	ChEBI:16255	InChI=1/C6H11N3O/c7-5(3-10)1-6-2-8-4-9-6/h2,4-5,10H,1,3,7H2,(H,8,9)/t5-/m0/s1	InChI=1/C6H11N3O/c7-5(3-10)1-6-2-8-4-9-6/h2,4-5,10H,1,3,7H2,(H,8,9)/t5-/m0/s1	N[C@H](CO)Cc1c[nH]cn1
C00864[c]	Pantothenate	C9H16NO5	0	Cytoplasm	C00864	PubChem4121	ChEBI:29032	InChI=1/C9H17NO5/c1-9(2,5-11)7(14)8(15)10-4-3-6(12)13/h7,11,14H,3-5H2,1-2H3,(H,10,15)(H,12,13)/t7-/m0/s1	InChI=1/C9H17NO5/c1-9(2,5-11)7(14)8(15)10-4-3-6(12)13/h7,11,14H,3-5H2,1-2H3,(H,10,15)(H,12,13)/t7-/m0/s1	CC(C)(CO)[C@@H](O)C(=O)NCCC([O-])=O
C00877[c]	Crotonoyl-CoA	C25H37N7O17P3S	-3	Cytoplasm	C00877	PubChem4133	ChEBI:15473	InChI=1/C25H40N7O17P3S/c1-4-5-16(34)53-9-8-27-15(33)6-7-28-23(37)20(36)25(2,3)11-46-52(43,44)49-51(41,42)45-10-14-19(48-50(38,39)40)18(35)24(47-14)32-13-31-17-21(26)29-12-30-22(17)32/h4-5,12-14,18-20,24,35-36H,6-11H2,1-3H3,(H,27,33)(H,28,37)(H,41,42)(H,43,44)(H2,26,29,30)(H2,38,39,40)/b5-4+/t14-,18-,19-,20?,24-/m1/s1	InChI=1/C25H40N7O17P3S/c1-4-5-16(34)53-9-8-27-15(33)6-7-28-23(37)20(36)25(2,3)11-46-52(43,44)49-51(41,42)45-10-14-19(48-50(38,39)40)18(35)24(47-14)32-13-31-17-21(26)29-12-30-22(17)32/h4-5,12-14,18-20,24,35-36H,6-11H2,1-3H3,(H,27,33)(H,28,37)(H,41,42)(H,43,44)(H2,26,29,30)(H2,38,39,40)/b5-4+/t14-,18-,19-,20?,24-/m1/s1	C\C=C\C(=O)SCCNC(=O)CCNC(=O)[C@H](O)C(C)(C)COP(O)(=O)OP(O)(=O)OC[C@H]1O[C@H]([C@H](O)[C@@H]1OP(O)(O)=O)n1cnc2c(N)ncnc12
C00879[c]	D-Galactarate	C6H10O8	0	Cytoplasm	C00879	PubChem4135		InChI=1/C6H10O8/c7-1(3(9)5(11)12)2(8)4(10)6(13)14/h1-4,7-10H,(H,11,12)(H,13,14)	InChI=1/C6H10O8/c7-1(3(9)5(11)12)2(8)4(10)6(13)14/h1-4,7-10H,(H,11,12)(H,13,14)
C00879[e]	D-Galactarate	C6H10O8	0	Extracellular	C00879	PubChem4135		InChI=1/C6H10O8/c7-1(3(9)5(11)12)2(8)4(10)6(13)14/h1-4,7-10H,(H,11,12)(H,13,14)	InChI=1/C6H10O8/c7-1(3(9)5(11)12)2(8)4(10)6(13)14/h1-4,7-10H,(H,11,12)(H,13,14)
C00881[c]	Deoxycytidine	C9H13N3O4	0	Cytoplasm	C00881	PubChem4137	ChEBI:15698	InChI=1/C9H13N3O4/c10-7-1-2-12(9(15)11-7)8-3-5(14)6(4-13)16-8/h1-2,5-6,8,13-14H,3-4H2,(H2,10,11,15)/t5-,6+,8+/m0/s1	InChI=1/C9H13N3O4/c10-7-1-2-12(9(15)11-7)8-3-5(14)6(4-13)16-8/h1-2,5-6,8,13-14H,3-4H2,(H2,10,11,15)/t5-,6+,8+/m0/s1	Nc1ccn([C@H]2C[C@H](O)[C@@H](CO)O2)c(=O)n1
C00881[e]	Deoxycytidine	C9H13N3O4	0	Extracellular	C00881	PubChem4137	ChEBI:15698	InChI=1/C9H13N3O4/c10-7-1-2-12(9(15)11-7)8-3-5(14)6(4-13)16-8/h1-2,5-6,8,13-14H,3-4H2,(H2,10,11,15)/t5-,6+,8+/m0/s1	InChI=1/C9H13N3O4/c10-7-1-2-12(9(15)11-7)8-3-5(14)6(4-13)16-8/h1-2,5-6,8,13-14H,3-4H2,(H2,10,11,15)/t5-,6+,8+/m0/s1	Nc1ccn([C@H]2C[C@H](O)[C@@H](CO)O2)c(=O)n1
C00882[c]	Dephospho-CoA	C21H33N7O13P2S	-2	Cytoplasm	C00882	PubChem4138	ChEBI:15468	InChI=1/C21H35N7O13P2S/c1-21(2,16(32)19(33)24-4-3-12(29)23-5-6-44)8-39-43(36,37)41-42(34,35)38-7-11-14(30)15(31)20(40-11)28-10-27-13-17(22)25-9-26-18(13)28/h9-11,14-16,20,30-32,44H,3-8H2,1-2H3,(H,23,29)(H,24,33)(H,34,35)(H,36,37)(H2,22,25,26)/t11-,14-,15-,16+,20-/m1/s1	InChI=1/C21H35N7O13P2S/c1-21(2,16(32)19(33)24-4-3-12(29)23-5-6-44)8-39-43(36,37)41-42(34,35)38-7-11-14(30)15(31)20(40-11)28-10-27-13-17(22)25-9-26-18(13)28/h9-11,14-16,20,30-32,44H,3-8H2,1-2H3,(H,23,29)(H,24,33)(H,34,35)(H,36,37)(H2,22,25,26)/t11-,14-,15-,16+,20-/m1/s1	CC(C)(COP(O)(=O)OP(O)(=O)OC[C@H]1O[C@H]([C@H](O)[C@@H]1O)N1C=NC2=C1N=CN=C2N)[C@@H](O)C(=O)NCCC(=O)NCCS
C00885[c]	Isochorismate	C10H8O6	-2	Cytoplasm	C00885	PubChem4141	ChEBI:17582	InChI=1/C10H10O6/c1-5(9(12)13)16-7-4-2-3-6(8(7)11)10(14)15/h2-4,7-8,11H,1H2,(H,12,13)(H,14,15)/t7-,8-/m0/s1	InChI=1/C10H10O6/c1-5(9(12)13)16-7-4-2-3-6(8(7)11)10(14)15/h2-4,7-8,11H,1H2,(H,12,13)(H,14,15)/t7-,8-/m0/s1	O[C@@H]1[C@@H](OC(=C)C(O)=O)C=CC=C1C(O)=O
C00886[c]	L-Alanyl-tRNA	C13H23NO11PR2	1	Cytoplasm	C00886	PubChem4142	ChEBI:17732
C00894[c]	Propenoyl-CoA	C24H38N7O17P3S	0	Cytoplasm	C00894	PubChem4150	ChEBI:15513	InChI=1/C24H38N7O17P3S/c1-4-15(33)52-8-7-26-14(32)5-6-27-22(36)19(35)24(2,3)10-45-51(42,43)48-50(40,41)44-9-13-18(47-49(37,38)39)17(34)23(46-13)31-12-30-16-20(25)28-11-29-21(16)31/h4,11-13,17-19,23,34-35H,1,5-10H2,2-3H3,(H,26,32)(H,27,36)(H,40,41)(H,42,43)(H2,25,28,29)(H2,37,38,39)/t13-,17-,18-,19?,23-/m1/s1	InChI=1/C24H38N7O17P3S/c1-4-15(33)52-8-7-26-14(32)5-6-27-22(36)19(35)24(2,3)10-45-51(42,43)48-50(40,41)44-9-13-18(47-49(37,38)39)17(34)23(46-13)31-12-30-16-20(25)28-11-29-21(16)31/h4,11-13,17-19,23,34-35H,1,5-10H2,2-3H3,(H,26,32)(H,27,36)(H,40,41)(H,42,43)(H2,25,28,29)(H2,37,38,39)/t13-,17-,18-,19?,23-/m1/s1	CC(C)(COP(O)(=O)OP(O)(=O)OC[C@H]1O[C@H]([C@H](O)[C@@H]1OP(O)(O)=O)n1cnc2c(N)ncnc12)[C@@H](O)C(=O)NCCC(=O)NCCSC(=O)C=C
C00900[c]	2-Acetolactate	C5H8O4	0	Cytoplasm	C00900	PubChem4156	ChEBI:16444	InChI=1/C5H8O4/c1-3(6)5(2,9)4(7)8/h9H,1-2H3,(H,7,8)	InChI=1/C5H8O4/c1-3(6)5(2,9)4(7)8/h9H,1-2H3,(H,7,8)	CC(=O)C(C)(O)C(O)=O
C00921[c]	Dihydropteroate	C14H13N6O3	-1	Cytoplasm	C00921	PubChem4175	ChEBI:4581	InChI=1/C14H14N6O3/c15-14-19-11-10(12(21)20-14)18-9(6-17-11)5-16-8-3-1-7(2-4-8)13(22)23/h1-4,16H,5-6H2,(H,22,23)(H4,15,17,19,20,21)	InChI=1/C14H14N6O3/c15-14-19-11-10(12(21)20-14)18-9(6-17-11)5-16-8-3-1-7(2-4-8)13(22)23/h1-4,16H,5-6H2,(H,22,23)(H4,15,17,19,20,21)	8-dihydropteroic acid
C00931[c]	Porphobilinogen	C10H13N2O4	-1	Cytoplasm	C00931		CHEBI:26687	InChI=1/C10H14N2O4/c11-4-8-7(3-10(15)16)6(5-12-8)1-2-9(13)14/h5,12H,1-4,11H2,(H,13,14)(H,15,16)	InChI=1/C10H14N2O4/c11-4-8-7(3-10(15)16)6(5-12-8)1-2-9(13)14/h5,12H,1-4,11H2,(H,13,14)(H,15,16)	COc1cc(cc(OC)c1O)\C=C\C(=O)OCC[N+](C)(C)C
C00944[c]	3-Dehydroquinate	C7H9O6	-1	Cytoplasm	C00944	PubChem4196	ChEBI:17947	InChI=1/C7H10O6/c8-3-1-7(13,6(11)12)2-4(9)5(3)10/h3,5,8,10,13H,1-2H2,(H,11,12)/t3-,5+,7-/m1/s1	InChI=1/C7H10O6/c8-3-1-7(13,6(11)12)2-4(9)5(3)10/h3,5,8,10,13H,1-2H2,(H,11,12)/t3-,5+,7-/m1/s1	O[C@@H]1C[C@@](O)(CC(=O)[C@H]1O)C(O)=O
C00954[c]	Indole-3-acetate	C10H8NO2	-1	Cytoplasm	C00954	PubChem4205	ChEBI:16411	InChI=1/C10H9NO2/c12-10(13)5-7-6-11-9-4-2-1-3-8(7)9/h1-4,6,11H,5H2,(H,12,13)	InChI=1/C10H9NO2/c12-10(13)5-7-6-11-9-4-2-1-3-8(7)9/h1-4,6,11H,5H2,(H,12,13)	OC(=O)Cc1c[nH]c2ccccc12
C00957[c]	Mercaptopyruvate	C3H3O3S	-1	Cytoplasm	C00957	PubChem4208	ChEBI:16208	InChI=1/C3H4O3S/c4-2(1-7)3(5)6/h7H,1H2,(H,5,6)	InChI=1/C3H4O3S/c4-2(1-7)3(5)6/h7H,1H2,(H,5,6)	OC(=O)C(=O)CS
C00966[c]	2-Dehydropantoate	C6H9O4	-1	Cytoplasm	C00966	PubChem4217	ChEBI:11561	InChI=1/C6H10O4/c1-6(2,3-7)4(8)5(9)10/h7H,3H2,1-2H3,(H,9,10)	InChI=1/C6H10O4/c1-6(2,3-7)4(8)5(9)10/h7H,3H2,1-2H3,(H,9,10)	CC(C)(CO)C(=O)C([O-])=O
C00979[c]	O-Acetyl-L-serine	C5H9NO4	0	Cytoplasm	C00979	PubChem4228	ChEBI:17981	InChI=1/C5H9NO4/c1-3(7)10-2-4(6)5(8)9/h4H,2,6H2,1H3,(H,8,9)/t4-/m0/s1	InChI=1/C5H9NO4/c1-3(7)10-2-4(6)5(8)9/h4H,2,6H2,1H3,(H,8,9)/t4-/m0/s1	CC(=O)OC[C@H](N)C(O)=O
C00988[c]	2-Phosphoglycolate	C2H2O6P	-3	Cytoplasm	C00988	PubChem4234	ChEBI:17150	InChI=1/C2H5O6P/c3-2(4)1-8-9(5,6)7/h1H2,(H,3,4)(H2,5,6,7)	InChI=1/C2H5O6P/c3-2(4)1-8-9(5,6)7/h1H2,(H,3,4)(H2,5,6,7)	OC(=O)COP(O)(O)=O
C00993[c]	D-Alanyl-D-alanine	C6H12N2O3	-1	Cytoplasm	C00993	PubChem4239	ChEBI:16576	InChI=1/C6H12N2O3/c1-3(7)5(9)8-4(2)6(10)11/h3-4H,7H2,1-2H3,(H,8,9)(H,10,11)/t3-,4+/m1/s1	InChI=1/C6H12N2O3/c1-3(7)5(9)8-4(2)6(10)11/h3-4H,7H2,1-2H3,(H,8,9)(H,10,11)/t3-,4+/m1/s1	C[C@@H](N)C(=O)N[C@H](C)C(O)=O
C01005[c]	O-Phospho-L-serine	C3H7NO6P	-1	Cytoplasm	C01005	PubChem4251	ChEBI:15811	InChI=1/C3H8NO6P/c4-2(3(5)6)1-10-11(7,8)9/h2H,1,4H2,(H,5,6)(H2,7,8,9)/t2-/m0/s1	InChI=1/C3H8NO6P/c4-2(3(5)6)1-10-11(7,8)9/h2H,1,4H2,(H,5,6)(H2,7,8,9)/t2-/m0/s1	N[C@@H](COP(O)(O)=O)C(O)=O
C01010[c]	Urea-1-carboxylate	C2H3N2O3	-1	Cytoplasm	C01010	PubChem4255	ChEBI:9889	InChI=1/C2H4N2O3/c3-1(5)4-2(6)7/h(H,6,7)(H3,3,4,5)	InChI=1/C2H4N2O3/c3-1(5)4-2(6)7/h(H,6,7)(H3,3,4,5)	NC(=O)NC(O)=O
C01013[c]	3-Hydroxypropanoate	C3H6O3	0	Cytoplasm	C01013	PubChem4258	ChEBI:33404	InChI=1/C3H6O3/c4-2-1-3(5)6/h4H,1-2H2,(H,5,6)	InChI=1/C3H6O3/c4-2-1-3(5)6/h4H,1-2H2,(H,5,6)	OCCC(O)=O
C01024[c]	Hydroxymethylbilane	C40H38N4O17	-8	Cytoplasm	C01024	PubChem4269	ChEBI:16645	InChI=1/C40H46N4O17/c45-17-32-25(12-40(60)61)21(4-8-36(52)53)29(44-32)15-31-24(11-39(58)59)20(3-7-35(50)51)28(43-31)14-30-23(10-38(56)57)19(2-6-34(48)49)27(42-30)13-26-22(9-37(54)55)18(16-41-26)1-5-33(46)47/h16,41-45H,1-15,17H2,(H,46,47)(H,48,49)(H,50,51)(H,52,53)(H,54,55)(H,56,57)(H,58,59)(H,60,61)	InChI=1/C40H46N4O17/c45-17-32-25(12-40(60)61)21(4-8-36(52)53)29(44-32)15-31-24(11-39(58)59)20(3-7-35(50)51)28(43-31)14-30-23(10-38(56)57)19(2-6-34(48)49)27(42-30)13-26-22(9-37(54)55)18(16-41-26)1-5-33(46)47/h16,41-45H,1-15,17H2,(H,46,47)(H,48,49)(H,50,51)(H,52,53)(H,54,55)(H,56,57)(H,58,59)(H,60,61)	OCc1[nH]c(Cc2[nH]c(Cc3[nH]c(Cc4[nH]cc(CCC(O)=O)c4CC(O)=O)c(CCC(O)=O)c3CC(O)=O)c(CCC(O)=O)c2CC(O)=O)c(CCC(O)=O)c1CC(O)=O
C01031[c]	S-Formylglutathione	C11H16N3O7S	-1	Cytoplasm	C01031	PubChem4274	ChEBI:16225	InChI=1/C11H17N3O7S/c12-6(11(20)21)1-2-8(16)14-7(4-22-5-15)10(19)13-3-9(17)18/h5-7H,1-4,12H2,(H,13,19)(H,14,16)(H,17,18)(H,20,21)/t6-,7-/m0/s1	InChI=1/C11H17N3O7S/c12-6(11(20)21)1-2-8(16)14-7(4-22-5-15)10(19)13-3-9(17)18/h5-7H,1-4,12H2,(H,13,19)(H,14,16)(H,17,18)(H,20,21)/t6-,7-/m0/s1	N[C@@H](CCC(=O)N[C@@H](CSC=O)C(=O)NCC(O)=O)C(O)=O
C01035[c]	4-Guanidinobutanoate	C5H11N3O2	0	Cytoplasm	C01035	PubChem4278	ChEBI:15728	InChI=1/C5H11N3O2/c6-5(7)8-3-1-2-4(9)10/h1-3H2,(H,9,10)(H4,6,7,8)	InChI=1/C5H11N3O2/c6-5(7)8-3-1-2-4(9)10/h1-3H2,(H,9,10)(H4,6,7,8)	C(=N)(N)NCCCC(O)=O
C01037[c]	7,8-Diaminononanoate	C9H21N2O2	1	Cytoplasm	C01037	PubChem4280	ChEBI:2247	InChI=1/C9H20N2O2/c1-7(10)8(11)5-3-2-4-6-9(12)13/h7-8H,2-6,10-11H2,1H3,(H,12,13)	InChI=1/C9H20N2O2/c1-7(10)8(11)5-3-2-4-6-9(12)13/h7-8H,2-6,10-11H2,1H3,(H,12,13)	8-diaminononanoic acid
C01045[c]	N-Formyl-L-glutamate	C6H7NO5	-2	Cytoplasm	C01045	PubChem4287	ChEBI:48309	InChI=1/C6H9NO5/c8-3-7-4(6(11)12)1-2-5(9)10/h3-4H,1-2H2,(H,7,8)(H,9,10)(H,11,12)/t4-/m0/s1	InChI=1/C6H9NO5/c8-3-7-4(6(11)12)1-2-5(9)10/h3-4H,1-2H2,(H,7,8)(H,9,10)(H,11,12)/t4-/m0/s1	[H]C(=O)N[C@@H](CCC(O)=O)C(O)=O
[truncated: 603 more rows]

## Sheet: Table S3
Metabolites shared by three models	Reactions shared by three models				Metabolites shared with the iATCC19606 model	Metabolites shared with the ADP1 model
C01330	Tr_C00212[e]				C01330	C00022
C01010	Tr_C00026[e]				C01010	C00025
C00001	Tr_C00041[e]				C00001	C00026
C00014	Tr_C00062[e]				C00014	C00041
[truncated: 795 more rows]

## Sheet: Table S4
Unique metabolites			Unique reactions
[truncated: 65 more rows]

[truncated: 3 more sheets: Table S5, Table S6, Table S7]
